# Supplementary material for: The MttB superfamily member MtyB from the human gut symbiont Eubacterium limosum is a cobalamin-dependent γ-butyrobetaine methyltransferase
Source: J Biol Chem. 2021 Oct 21;297(5):101327. doi: 10.1016/j.jbc.2021.101327 (PMC8604678; doi:10.1016/j.jbc.2021.101327)
Supplement: Supplemental Table S1 [file mmc1.xlsx]

## Sheet: Protein Report for 31986_8486
Table S1. Scaffold Protein Report for butyrobetaine-grown cells.
Below are proteins identified by searching a Fasta databsae of the E. limosum 8486 protein for each biological replicate sample (n=4).
Version: unknown
Charge States Calculated: unknown
Deisotoped: unknown
Textual Annotation: unknown
Database Name: the 8486_09262016 database
	Version: unknown
	Taxonomy: Bacteria
	Number of Proteins: 3966
Does database contain common contaminants?: unknown
Search Engine: Mascot
	Version: 2.5.1
	Samples: All Samples
	Fragment Tolerance: 0.50 Da (Monoisotopic)
	Parent Tolerance: 10.0 PPM (Monoisotopic)
	Fixed Modifications: +18 on O (O+18)
	Variable Modifications: +1 on NQ (Deamidated), +16 on M (Oxidation), +57 on C (Carbamidomethyl)
	Database: the 8486_09262016 database (selected for Bacteria, unknown version, 3966 entries)
	Digestion Enzyme: stricttrypsin
	Max Missed Cleavages: 4
	Probability Model:
		31986_1_8Fractions_6ug_Merged (31986_Sample1_8F_6ug_8486_F033876): Peptide Prophet with Delta Mass Correction [+2 and below,+3,+4,+5,+6 and above]
		31986_2_8Fractions_6ug_Merged (31986_Sample2_8F_6ug_8486_F033899): Peptide Prophet with Delta Mass Correction [+2 and below,+3,+4,+5,+6 and above]
		31986_3_8Fractions_6ug_Merged (31986_Sample3_8F_6ug_8486_F033900): Peptide Prophet with Delta Mass Correction [+2 and below,+3,+4,+5,+6 and above]
		31986_4_8Fractions_6ug_Merged (31986_Sample4_8F_6ug_8486_F033901): Peptide Prophet with Delta Mass Correction [+2 and below,+3,+4,+5,+6 and above]
Modification Metadata Set: 1541 modifications
	Source: C:\Program Files\Scaffold 4\parameters\unimod.xml
	Comment:
Protein Grouping Strategy: Experiment-wide grouping with binary peptide-protein weights
Peptide Thresholds: 95.0% minimum
Protein Thresholds: 97.0% minimum and 2 peptides minimum
Peptide FDR: 0.0% (Decoy)
Protein FDR: 0.3% (Decoy)
GO Annotation Source(s):
Pathway Annotation Source(s): Unknown
Alternate ID Source(s):
Biological sample name	MS/MS sample name	Protein name	Protein accession numbers	Database sources	Protein molecular weight (Da)	Protein identification probability	Exclusive unique peptide count	Exclusive unique spectrum count	Exclusive spectrum count	Percentage of total spectra	Percentage sequence coverage	Length
31986_Sample1_8F_6ug_8486	31986_1_8Fractions_6ug_Merged (31986_Sample1_8F_6ug_8486_F033876)	arginine--tRNA ligase [Eubacterium limosum]	WP_038352499.1	8486_09262016.fasta	63702.6	1	13	13	13	0.000134	0.277	563
31986_Sample1_8F_6ug_8486	31986_1_8Fractions_6ug_Merged (31986_Sample1_8F_6ug_8486_F033876)	3-phosphoglycerate dehydrogenase [Eubacterium limosum]	WP_038350819.1	8486_09262016.fasta	42368.6	1	14	24	28	0.000288	0.612	389
31986_Sample1_8F_6ug_8486	31986_1_8Fractions_6ug_Merged (31986_Sample1_8F_6ug_8486_F033876)	L-threonine-O-3-phosphate decarboxylase [Eubacterium limosum]	WP_038352247.1	8486_09262016.fasta	39533.5	1	2	2	2	2.06e-05	0.0774	349
31986_Sample1_8F_6ug_8486	31986_1_8Fractions_6ug_Merged (31986_Sample1_8F_6ug_8486_F033876)	electron transfer flavoprotein subunit alpha [Eubacterium limosum]	WP_013378880.1	8486_09262016.fasta	36366.7	1	13	26	66	0.000679	0.476	336
31986_Sample1_8F_6ug_8486	31986_1_8Fractions_6ug_Merged (31986_Sample1_8F_6ug_8486_F033876)	ABC transporter [Eubacterium limosum]	WP_038352789.1	8486_09262016.fasta	82987.4	1	4	4	4	4.11e-05	0.094	745
31986_Sample1_8F_6ug_8486	31986_1_8Fractions_6ug_Merged (31986_Sample1_8F_6ug_8486_F033876)	phosphohydrolase [Eubacterium limosum]	WP_038351637.1	8486_09262016.fasta	19168.7	0.967	1	1	1	1.03e-05	0.108	167
31986_Sample1_8F_6ug_8486	31986_1_8Fractions_6ug_Merged (31986_Sample1_8F_6ug_8486_F033876)	30S ribosomal protein S15 [Eubacterium limosum]	WP_013380366.1	8486_09262016.fasta	10362.7	0.967	1	1	3	3.09e-05	0.284	88
31986_Sample1_8F_6ug_8486	31986_1_8Fractions_6ug_Merged (31986_Sample1_8F_6ug_8486_F033876)	multidrug ABC transporter ATP-binding protein [Eubacterium limosum]	WP_038353190.1	8486_09262016.fasta	69651.8	1	4	4	4	4.11e-05	0.115	627
31986_Sample1_8F_6ug_8486	31986_1_8Fractions_6ug_Merged (31986_Sample1_8F_6ug_8486_F033876)	hypothetical protein [Eubacterium limosum]	WP_038353148.1	8486_09262016.fasta	42388.6	1	6	8	12	0.000123	0.272	386
31986_Sample1_8F_6ug_8486	31986_1_8Fractions_6ug_Merged (31986_Sample1_8F_6ug_8486_F033876)	hypothetical protein [Eubacterium limosum]	WP_038352997.1	8486_09262016.fasta	20774.1	1	3	3	3	3.09e-05	0.265	181
31986_Sample1_8F_6ug_8486	31986_1_8Fractions_6ug_Merged (31986_Sample1_8F_6ug_8486_F033876)	histidine--tRNA ligase [Eubacterium limosum]	WP_038352538.1	8486_09262016.fasta	45585.6	1	11	14	15	0.000154	0.399	411
31986_Sample1_8F_6ug_8486	31986_1_8Fractions_6ug_Merged (31986_Sample1_8F_6ug_8486_F033876)	hypothetical protein [Eubacterium limosum]	WP_038352121.1	8486_09262016.fasta	25382.7	1	2	2	2	2.06e-05	0.0893	224
31986_Sample1_8F_6ug_8486	31986_1_8Fractions_6ug_Merged (31986_Sample1_8F_6ug_8486_F033876)	transcriptional regulator [Eubacterium limosum]	WP_013378580.1,WP_013382606.1	8486_09262016.fasta	12719.1	0.967	1	2	2	2.06e-05	0.0982	112
31986_Sample1_8F_6ug_8486	31986_1_8Fractions_6ug_Merged (31986_Sample1_8F_6ug_8486_F033876)	di-trans,poly-cis-decaprenylcistransferase [Eubacterium limosum]	WP_052237465.1	8486_09262016.fasta	27508	1	3	5	6	6.17e-05	0.206	238
31986_Sample1_8F_6ug_8486	31986_1_8Fractions_6ug_Merged (31986_Sample1_8F_6ug_8486_F033876)	hypothetical protein [Eubacterium limosum]	WP_038352663.1	8486_09262016.fasta	20438.6	0.967	1	1	1	1.03e-05	0.116	189
31986_Sample1_8F_6ug_8486	31986_1_8Fractions_6ug_Merged (31986_Sample1_8F_6ug_8486_F033876)	amino acid-binding protein [Eubacterium limosum]	WP_038351511.1	8486_09262016.fasta	16238.3	1	5	5	5	5.14e-05	0.372	145
31986_Sample1_8F_6ug_8486	31986_1_8Fractions_6ug_Merged (31986_Sample1_8F_6ug_8486_F033876)	molecular chaperone GroEL [Eubacterium limosum]	WP_038354049.1	8486_09262016.fasta	57512.1	1	30	72	166	0.00171	0.668	542
31986_Sample1_8F_6ug_8486	31986_1_8Fractions_6ug_Merged (31986_Sample1_8F_6ug_8486_F033876)	hypothetical protein [Eubacterium limosum]	WP_013379530.1	8486_09262016.fasta	58099.2	1	15	25	35	0.00036	0.39	526
31986_Sample1_8F_6ug_8486	31986_1_8Fractions_6ug_Merged (31986_Sample1_8F_6ug_8486_F033876)	transcription termination/antitermination protein NusA [Eubacterium limosum]	WP_013380782.1	8486_09262016.fasta	46631.8	1	4	5	6	6.17e-05	0.165	411
31986_Sample1_8F_6ug_8486	31986_1_8Fractions_6ug_Merged (31986_Sample1_8F_6ug_8486_F033876)	(p)ppGpp synthetase [Eubacterium limosum]	WP_038352829.1	8486_09262016.fasta	83048.3	1	5	5	5	5.14e-05	0.0717	725
31986_Sample1_8F_6ug_8486	31986_1_8Fractions_6ug_Merged (31986_Sample1_8F_6ug_8486_F033876)	dihydroxyacetone kinase subunit L [Eubacterium limosum]	WP_038351073.1	8486_09262016.fasta	23475.5	1	8	10	13	0.000134	0.484	215
31986_Sample1_8F_6ug_8486	31986_1_8Fractions_6ug_Merged (31986_Sample1_8F_6ug_8486_F033876)	hypothetical protein [Eubacterium limosum]	WP_052237422.1	8486_09262016.fasta	59584.4	1	5	5	5	5.14e-05	0.172	551
31986_Sample1_8F_6ug_8486	31986_1_8Fractions_6ug_Merged (31986_Sample1_8F_6ug_8486_F033876)	molybdopterin oxidoreductase [Eubacterium limosum]	WP_038352620.1	8486_09262016.fasta	127135	1	44	62	77	0.000792	0.56	1168
31986_Sample1_8F_6ug_8486	31986_1_8Fractions_6ug_Merged (31986_Sample1_8F_6ug_8486_F033876)	DNA polymerase III subunit beta [Eubacterium limosum]	WP_038353313.1	8486_09262016.fasta	41188.6	1	9	9	9	9.26e-05	0.275	371
31986_Sample1_8F_6ug_8486	31986_1_8Fractions_6ug_Merged (31986_Sample1_8F_6ug_8486_F033876)	anti-sigma regulatory factor [Eubacterium limosum]	WP_013379175.1	8486_09262016.fasta	15138.7	1	2	2	2	2.06e-05	0.254	138
31986_Sample1_8F_6ug_8486	31986_1_8Fractions_6ug_Merged (31986_Sample1_8F_6ug_8486_F033876)	pyridine nucleotide-disulfide oxidoreductase [Eubacterium limosum]	WP_038350671.1	8486_09262016.fasta	46221.3	1	15	17	22	0.000226	0.479	424
31986_Sample1_8F_6ug_8486	31986_1_8Fractions_6ug_Merged (31986_Sample1_8F_6ug_8486_F033876)	hypothetical protein [Eubacterium limosum]	WP_038352703.1	8486_09262016.fasta	22797.5	1	4	5	5	5.14e-05	0.285	200
31986_Sample1_8F_6ug_8486	31986_1_8Fractions_6ug_Merged (31986_Sample1_8F_6ug_8486_F033876)	alcohol dehydrogenase [Eubacterium limosum]	WP_038354131.1	8486_09262016.fasta	40945.2	1	5	6	6	6.17e-05	0.253	379
31986_Sample1_8F_6ug_8486	31986_1_8Fractions_6ug_Merged (31986_Sample1_8F_6ug_8486_F033876)	50S ribosomal protein L10 [Eubacterium limosum]	WP_013381849.1	8486_09262016.fasta	18617.5	1	6	11	14	0.000144	0.469	175
31986_Sample1_8F_6ug_8486	31986_1_8Fractions_6ug_Merged (31986_Sample1_8F_6ug_8486_F033876)	2-hydroxyacid dehydrogenase [Eubacterium limosum]	WP_038353521.1	8486_09262016.fasta	34372.7	1	6	6	6	6.17e-05	0.241	316
31986_Sample1_8F_6ug_8486	31986_1_8Fractions_6ug_Merged (31986_Sample1_8F_6ug_8486_F033876)	NimC/NimA family protein [Eubacterium limosum]	WP_038351447.1	8486_09262016.fasta	15049.6	1	3	4	4	4.11e-05	0.323	130
31986_Sample1_8F_6ug_8486	31986_1_8Fractions_6ug_Merged (31986_Sample1_8F_6ug_8486_F033876)	30S ribosomal protein S9 [Eubacterium limosum]	WP_013382250.1	8486_09262016.fasta	14490.5	1	2	3	3	3.09e-05	0.2	130
31986_Sample1_8F_6ug_8486	31986_1_8Fractions_6ug_Merged (31986_Sample1_8F_6ug_8486_F033876)	hypothetical protein [Eubacterium limosum]	WP_038351989.1	8486_09262016.fasta	18927.6	0.997	2	2	2	2.06e-05	0.351	174
31986_Sample1_8F_6ug_8486	31986_1_8Fractions_6ug_Merged (31986_Sample1_8F_6ug_8486_F033876)	hypothetical protein [Eubacterium limosum]	WP_038353604.1	8486_09262016.fasta	61965.4	1	13	24	30	0.000309	0.311	594
31986_Sample1_8F_6ug_8486	31986_1_8Fractions_6ug_Merged (31986_Sample1_8F_6ug_8486_F033876)	membrane protein [Eubacterium limosum]	WP_038350837.1	8486_09262016.fasta	20774.7	1	7	9	10	0.000103	0.424	184
31986_Sample1_8F_6ug_8486	31986_1_8Fractions_6ug_Merged (31986_Sample1_8F_6ug_8486_F033876)	cobyrinic acid a,c-diamide synthase [Eubacterium limosum]	WP_038352265.1	8486_09262016.fasta	51637.6	1	6	6	6	6.17e-05	0.249	462
31986_Sample1_8F_6ug_8486	31986_1_8Fractions_6ug_Merged (31986_Sample1_8F_6ug_8486_F033876)	dinitrogenase iron-molybdenum cofactor biosynthesis protein [Eubacterium limosum]	WP_013380905.1	8486_09262016.fasta	14630.2	1	3	5	5	5.14e-05	0.568	139
31986_Sample1_8F_6ug_8486	31986_1_8Fractions_6ug_Merged (31986_Sample1_8F_6ug_8486_F033876)	microcompartment protein PduB [Eubacterium limosum]	WP_013382333.1	8486_09262016.fasta	27034.6	1	9	17	34	0.00035	0.556	261
31986_Sample1_8F_6ug_8486	31986_1_8Fractions_6ug_Merged (31986_Sample1_8F_6ug_8486_F033876)	hypothetical protein [Eubacterium limosum]	WP_052237192.1	8486_09262016.fasta	113421	1	4	4	4	4.11e-05	0.0639	1001
31986_Sample1_8F_6ug_8486	31986_1_8Fractions_6ug_Merged (31986_Sample1_8F_6ug_8486_F033876)	ornithine acetyltransferase [Eubacterium limosum]	WP_038351655.1	8486_09262016.fasta	43053.3	1	6	9	12	0.000123	0.176	410
31986_Sample1_8F_6ug_8486	31986_1_8Fractions_6ug_Merged (31986_Sample1_8F_6ug_8486_F033876)	alpha-amylase [Eubacterium limosum]	WP_038353083.1	8486_09262016.fasta	75345	1	4	5	5	5.14e-05	0.101	645
31986_Sample1_8F_6ug_8486	31986_1_8Fractions_6ug_Merged (31986_Sample1_8F_6ug_8486_F033876)	ATP-binding protein [Eubacterium limosum]	WP_038352348.1	8486_09262016.fasta	29610	1	5	6	6	6.17e-05	0.245	278
31986_Sample1_8F_6ug_8486	31986_1_8Fractions_6ug_Merged (31986_Sample1_8F_6ug_8486_F033876)	hydrolase [Eubacterium limosum]	WP_038352473.1	8486_09262016.fasta	32335.6	1	6	8	11	0.000113	0.316	297
31986_Sample1_8F_6ug_8486	31986_1_8Fractions_6ug_Merged (31986_Sample1_8F_6ug_8486_F033876)	NUDIX domain-containing protein [Eubacterium limosum]	WP_038351404.1	8486_09262016.fasta	19956.9	1	4	4	5	5.14e-05	0.32	175
31986_Sample1_8F_6ug_8486	31986_1_8Fractions_6ug_Merged (31986_Sample1_8F_6ug_8486_F033876)	[FeFe]	WP_038352681.1	8486_09262016.fasta	60638.7	1	8	8	10	0.000103	0.29	531
31986_Sample1_8F_6ug_8486	31986_1_8Fractions_6ug_Merged (31986_Sample1_8F_6ug_8486_F033876)	methionyl-tRNA formyltransferase [Eubacterium limosum]	WP_038352639.1	8486_09262016.fasta	33946	1	3	3	3	3.09e-05	0.176	313
31986_Sample1_8F_6ug_8486	31986_1_8Fractions_6ug_Merged (31986_Sample1_8F_6ug_8486_F033876)	phosphocarrier protein HPr [Eubacterium limosum]	WP_038352222.1	8486_09262016.fasta	9277.6	0.967	1	1	1	1.03e-05	0.125	88
31986_Sample1_8F_6ug_8486	31986_1_8Fractions_6ug_Merged (31986_Sample1_8F_6ug_8486_F033876)	molybdenum-pterin-binding protein [Eubacterium limosum]	WP_013380675.1	8486_09262016.fasta	7176.4	0.967	1	1	2	2.06e-05	0.214	70
31986_Sample1_8F_6ug_8486	31986_1_8Fractions_6ug_Merged (31986_Sample1_8F_6ug_8486_F033876)	electron transporter [Eubacterium limosum]	WP_052237107.1	8486_09262016.fasta	21909.3	1	4	6	6	6.17e-05	0.383	209
31986_Sample1_8F_6ug_8486	31986_1_8Fractions_6ug_Merged (31986_Sample1_8F_6ug_8486_F033876)	hypothetical protein [Eubacterium limosum]	WP_038352305.1	8486_09262016.fasta	140817	0.707	1	1	1	1.03e-05	0.0107	1307
31986_Sample1_8F_6ug_8486	31986_1_8Fractions_6ug_Merged (31986_Sample1_8F_6ug_8486_F033876)	molecular chaperone DnaK [Eubacterium limosum]	WP_038352847.1	8486_09262016.fasta	65484.6	1	28	41	53	0.000545	0.535	611
31986_Sample1_8F_6ug_8486	31986_1_8Fractions_6ug_Merged (31986_Sample1_8F_6ug_8486_F033876)	DNA recombination/repair protein RecA [Eubacterium limosum]	WP_038352430.1	8486_09262016.fasta	42092.2	1	11	13	14	0.000144	0.446	386
31986_Sample1_8F_6ug_8486	31986_1_8Fractions_6ug_Merged (31986_Sample1_8F_6ug_8486_F033876)	hypothetical protein [Eubacterium limosum]	WP_038351049.1	8486_09262016.fasta	32713	1	2	2	2	2.06e-05	0.0594	303
31986_Sample1_8F_6ug_8486	31986_1_8Fractions_6ug_Merged (31986_Sample1_8F_6ug_8486_F033876)	MFS transporter [Eubacterium limosum]	WP_038353790.1	8486_09262016.fasta	70663.2	1	2	2	2	2.06e-05	0.0427	655
31986_Sample1_8F_6ug_8486	31986_1_8Fractions_6ug_Merged (31986_Sample1_8F_6ug_8486_F033876)	tyrosine--tRNA ligase [Eubacterium limosum]	WP_038352537.1	8486_09262016.fasta	46002.4	1	11	12	14	0.000144	0.348	408
31986_Sample1_8F_6ug_8486	31986_1_8Fractions_6ug_Merged (31986_Sample1_8F_6ug_8486_F033876)	pyrroline-5-carboxylate reductase [Eubacterium limosum]	WP_038350744.1	8486_09262016.fasta	28121.5	0.989	2	2	2	2.06e-05	0.0833	264
31986_Sample1_8F_6ug_8486	31986_1_8Fractions_6ug_Merged (31986_Sample1_8F_6ug_8486_F033876)	exodeoxyribonuclease VII small subunit [Eubacterium limosum]	WP_038352804.1	8486_09262016.fasta	8219.7	1	4	6	6	6.17e-05	0.795	73
31986_Sample1_8F_6ug_8486	31986_1_8Fractions_6ug_Merged (31986_Sample1_8F_6ug_8486_F033876)	peptidase M29 [Eubacterium limosum]	WP_038354232.1	8486_09262016.fasta	45215.7	1	5	5	5	5.14e-05	0.188	409
31986_Sample1_8F_6ug_8486	31986_1_8Fractions_6ug_Merged (31986_Sample1_8F_6ug_8486_F033876)	PLP-dependent lyase/thiolase [Eubacterium limosum]	WP_038351465.1	8486_09262016.fasta	44009.6	1	3	3	4	4.11e-05	0.117	403
31986_Sample1_8F_6ug_8486	31986_1_8Fractions_6ug_Merged (31986_Sample1_8F_6ug_8486_F033876)	aspartate kinase [Eubacterium limosum]	WP_013381533.1	8486_09262016.fasta	18034.3	1	6	7	7	7.2e-05	0.528	163
31986_Sample1_8F_6ug_8486	31986_1_8Fractions_6ug_Merged (31986_Sample1_8F_6ug_8486_F033876)	hypothetical protein [Eubacterium limosum]	WP_038350855.1	8486_09262016.fasta	50843.7	0.967	1	2	2	2.06e-05	0.069	464
31986_Sample1_8F_6ug_8486	31986_1_8Fractions_6ug_Merged (31986_Sample1_8F_6ug_8486_F033876)	Rrf2 family transcriptional regulator [Eubacterium limosum]	WP_038350980.1	8486_09262016.fasta	16440.5	0.967	1	1	1	1.03e-05	0.0811	148
31986_Sample1_8F_6ug_8486	31986_1_8Fractions_6ug_Merged (31986_Sample1_8F_6ug_8486_F033876)	elongation factor Ts [Eubacterium limosum]	WP_052237168.1	8486_09262016.fasta	22030.5	1	12	22	24	0.000247	0.665	197
31986_Sample1_8F_6ug_8486	31986_1_8Fractions_6ug_Merged (31986_Sample1_8F_6ug_8486_F033876)	cold-shock protein [Eubacterium limosum]	WP_013379692.1	8486_09262016.fasta	7257.9	1	2	4	6	6.17e-05	0.545	66
31986_Sample1_8F_6ug_8486	31986_1_8Fractions_6ug_Merged (31986_Sample1_8F_6ug_8486_F033876)	rubrerythrin [Eubacterium limosum]	WP_038352032.1	8486_09262016.fasta	22700.2	1	12	17	22	0.000226	0.588	199
31986_Sample1_8F_6ug_8486	31986_1_8Fractions_6ug_Merged (31986_Sample1_8F_6ug_8486_F033876)	imidazole glycerol phosphate synthase subunit HisH [Eubacterium limosum]	WP_038351881.1	8486_09262016.fasta	22509.4	1	2	2	2	2.06e-05	0.163	202
31986_Sample1_8F_6ug_8486	31986_1_8Fractions_6ug_Merged (31986_Sample1_8F_6ug_8486_F033876)	anthranilate phosphoribosyltransferase [Eubacterium limosum]	WP_038353913.1	8486_09262016.fasta	38708.2	1	8	11	12	0.000123	0.407	369
31986_Sample1_8F_6ug_8486	31986_1_8Fractions_6ug_Merged (31986_Sample1_8F_6ug_8486_F033876)	hypothetical protein [Eubacterium limosum]	WP_052237376.1	8486_09262016.fasta	49557.8	0.778	1	1	1	1.03e-05	0.0172	465
31986_Sample1_8F_6ug_8486	31986_1_8Fractions_6ug_Merged (31986_Sample1_8F_6ug_8486_F033876)	glycerol kinase [Eubacterium limosum]	WP_038351422.1	8486_09262016.fasta	54122.4	1	7	7	7	7.2e-05	0.185	493
31986_Sample1_8F_6ug_8486	31986_1_8Fractions_6ug_Merged (31986_Sample1_8F_6ug_8486_F033876)	hypothetical protein [Eubacterium limosum]	WP_052237459.1	8486_09262016.fasta	34079.1	1	5	8	9	9.26e-05	0.383	324
31986_Sample1_8F_6ug_8486	31986_1_8Fractions_6ug_Merged (31986_Sample1_8F_6ug_8486_F033876)	5-formyltetrahydrofolate cyclo-ligase [Eubacterium limosum]	WP_038350812.1	8486_09262016.fasta	21438.2	1	3	5	6	6.17e-05	0.225	187
31986_Sample1_8F_6ug_8486	31986_1_8Fractions_6ug_Merged (31986_Sample1_8F_6ug_8486_F033876)	hypothetical protein [Eubacterium limosum]	WP_038351630.1	8486_09262016.fasta	33392.1	0.944	1	1	1	1.03e-05	0.0839	298
31986_Sample1_8F_6ug_8486	31986_1_8Fractions_6ug_Merged (31986_Sample1_8F_6ug_8486_F033876)	phosphate--AMP phosphotransferase [Eubacterium limosum]	WP_038354168.1	8486_09262016.fasta	58554.3	1	5	5	5	5.14e-05	0.111	495
31986_Sample1_8F_6ug_8486	31986_1_8Fractions_6ug_Merged (31986_Sample1_8F_6ug_8486_F033876)	MarR family transcriptional regulator [Eubacterium limosum]	WP_038353016.1	8486_09262016.fasta	16034.8	0.967	1	1	1	1.03e-05	0.0714	140
31986_Sample1_8F_6ug_8486	31986_1_8Fractions_6ug_Merged (31986_Sample1_8F_6ug_8486_F033876)	arsenic resistance operon repressor [Eubacterium limosum]	WP_013378595.1	8486_09262016.fasta	13602.5	1	2	2	2	2.06e-05	0.219	128
31986_Sample1_8F_6ug_8486	31986_1_8Fractions_6ug_Merged (31986_Sample1_8F_6ug_8486_F033876)	extradiol ring-cleavage dioxygenase [Eubacterium limosum]	WP_038352406.1	8486_09262016.fasta	50382.7	0.999	2	2	2	2.06e-05	0.0477	461
31986_Sample1_8F_6ug_8486	31986_1_8Fractions_6ug_Merged (31986_Sample1_8F_6ug_8486_F033876)	30S ribosomal protein S10 [Eubacterium limosum]	WP_013382287.1	8486_09262016.fasta	11625.5	1	4	4	6	6.17e-05	0.402	102
31986_Sample1_8F_6ug_8486	31986_1_8Fractions_6ug_Merged (31986_Sample1_8F_6ug_8486_F033876)	tRNA uridine 5-carboxymethylaminomethyl modification enzyme GidA [Eubacterium limosum]	WP_038353307.1	8486_09262016.fasta	70247.6	1	3	3	3	3.09e-05	0.0616	633
31986_Sample1_8F_6ug_8486	31986_1_8Fractions_6ug_Merged (31986_Sample1_8F_6ug_8486_F033876)	anthranilate synthase component I [Eubacterium limosum]	WP_038353891.1	8486_09262016.fasta	54236.1	1	9	9	9	9.26e-05	0.287	488
31986_Sample1_8F_6ug_8486	31986_1_8Fractions_6ug_Merged (31986_Sample1_8F_6ug_8486_F033876)	amino acid-binding protein [Eubacterium limosum]	WP_013379294.1	8486_09262016.fasta	16396.1	1	3	4	7	7.2e-05	0.297	145
31986_Sample1_8F_6ug_8486	31986_1_8Fractions_6ug_Merged (31986_Sample1_8F_6ug_8486_F033876)	hypothetical protein [Eubacterium limosum]	WP_038354125.1	8486_09262016.fasta	17973.8	1	2	2	2	2.06e-05	0.178	163
31986_Sample1_8F_6ug_8486	31986_1_8Fractions_6ug_Merged (31986_Sample1_8F_6ug_8486_F033876)	nickel ABC transporter, nickel/metallophore periplasmic binding protein [Eubacterium limosum]	WP_038351358.1	8486_09262016.fasta	59257.4	1	16	29	38	0.000391	0.466	534
31986_Sample1_8F_6ug_8486	31986_1_8Fractions_6ug_Merged (31986_Sample1_8F_6ug_8486_F033876)	hypothetical protein [Eubacterium limosum]	WP_038352822.1	8486_09262016.fasta	30445.7	1	4	4	4	4.11e-05	0.18	272
31986_Sample1_8F_6ug_8486	31986_1_8Fractions_6ug_Merged (31986_Sample1_8F_6ug_8486_F033876)	hypothetical protein [Eubacterium limosum]	WP_038352074.1,WP_038354250.1	8486_09262016.fasta	12819.1	1	2	2	2	2.06e-05	0.225	111
31986_Sample1_8F_6ug_8486	31986_1_8Fractions_6ug_Merged (31986_Sample1_8F_6ug_8486_F033876)	ATPase [Eubacterium limosum]	WP_038351483.1	8486_09262016.fasta	41583.2	1	4	6	6	6.17e-05	0.155	349
31986_Sample1_8F_6ug_8486	31986_1_8Fractions_6ug_Merged (31986_Sample1_8F_6ug_8486_F033876)	hypothetical protein [Eubacterium limosum]	WP_038350748.1	8486_09262016.fasta	37841.6	1	3	3	3	3.09e-05	0.157	338
31986_Sample1_8F_6ug_8486	31986_1_8Fractions_6ug_Merged (31986_Sample1_8F_6ug_8486_F033876)	thioredoxin-disulfide reductase [Eubacterium limosum]	WP_038350873.1	8486_09262016.fasta	33519.3	1	9	9	9	9.26e-05	0.392	311
31986_Sample1_8F_6ug_8486	31986_1_8Fractions_6ug_Merged (31986_Sample1_8F_6ug_8486_F033876)	2-isopropylmalate synthase [Eubacterium limosum]	WP_038353723.1	8486_09262016.fasta	62315.3	1	9	10	11	0.000113	0.268	552
31986_Sample1_8F_6ug_8486	31986_1_8Fractions_6ug_Merged (31986_Sample1_8F_6ug_8486_F033876)	hypothetical protein [Eubacterium limosum]	WP_038351649.1	8486_09262016.fasta	36351.8	1	11	16	22	0.000226	0.464	323
31986_Sample1_8F_6ug_8486	31986_1_8Fractions_6ug_Merged (31986_Sample1_8F_6ug_8486_F033876)	ThiC-like protein 1 [Eubacterium limosum]	WP_038352050.1	8486_09262016.fasta	45982.2	1	12	21	29	0.000298	0.396	427
31986_Sample1_8F_6ug_8486	31986_1_8Fractions_6ug_Merged (31986_Sample1_8F_6ug_8486_F033876)	transcriptional regulator [Eubacterium limosum]	WP_038351315.1	8486_09262016.fasta	26306.9	0.998	2	4	4	4.11e-05	0.199	241
31986_Sample1_8F_6ug_8486	31986_1_8Fractions_6ug_Merged (31986_Sample1_8F_6ug_8486_F033876)	hypothetical protein [Eubacterium limosum]	WP_052237394.1	8486_09262016.fasta	48848.7	0.91	1	1	1	1.03e-05	0.0238	420
31986_Sample1_8F_6ug_8486	31986_1_8Fractions_6ug_Merged (31986_Sample1_8F_6ug_8486_F033876)	triose-phosphate isomerase [Eubacterium limosum]	WP_038351440.1	8486_09262016.fasta	25674.7	0.999	2	2	2	2.06e-05	0.139	237
31986_Sample1_8F_6ug_8486	31986_1_8Fractions_6ug_Merged (31986_Sample1_8F_6ug_8486_F033876)	phage-shock protein [Eubacterium limosum]	WP_038351982.1	8486_09262016.fasta	11145.2	1	2	2	2	2.06e-05	0.277	101
31986_Sample1_8F_6ug_8486	31986_1_8Fractions_6ug_Merged (31986_Sample1_8F_6ug_8486_F033876)	S-ribosylhomocysteinase [Eubacterium limosum]	WP_038352675.1	8486_09262016.fasta	18092.9	1	7	8	8	8.23e-05	0.478	159
31986_Sample1_8F_6ug_8486	31986_1_8Fractions_6ug_Merged (31986_Sample1_8F_6ug_8486_F033876)	hypothetical protein [Eubacterium limosum]	WP_052237018.1	8486_09262016.fasta	26093.4	1	3	4	5	5.14e-05	0.263	236
31986_Sample1_8F_6ug_8486	31986_1_8Fractions_6ug_Merged (31986_Sample1_8F_6ug_8486_F033876)	ATP-dependent chaperone ClpB [Eubacterium limosum]	WP_038354186.1	8486_09262016.fasta	98204.4	1	17	18	20	0.000206	0.284	867
31986_Sample1_8F_6ug_8486	31986_1_8Fractions_6ug_Merged (31986_Sample1_8F_6ug_8486_F033876)	30S ribosomal protein S6 [Eubacterium limosum]	WP_013382826.1	8486_09262016.fasta	11076	1	5	8	10	0.000103	0.695	95
31986_Sample1_8F_6ug_8486	31986_1_8Fractions_6ug_Merged (31986_Sample1_8F_6ug_8486_F033876)	transcription-repair coupling factor [Eubacterium limosum]	WP_038353034.1	8486_09262016.fasta	131549	1	4	4	4	4.11e-05	0.05	1140
31986_Sample1_8F_6ug_8486	31986_1_8Fractions_6ug_Merged (31986_Sample1_8F_6ug_8486_F033876)	molybdopterin biosynthesis protein [Eubacterium limosum]	WP_038353576.1	8486_09262016.fasta	69982.7	1	8	8	8	8.23e-05	0.183	644
31986_Sample1_8F_6ug_8486	31986_1_8Fractions_6ug_Merged (31986_Sample1_8F_6ug_8486_F033876)	bifunctional metallophosphatase/5'-nucleotidase [Eubacterium limosum]	WP_052237226.1	8486_09262016.fasta	79724.9	1	7	7	8	8.23e-05	0.186	769
31986_Sample1_8F_6ug_8486	31986_1_8Fractions_6ug_Merged (31986_Sample1_8F_6ug_8486_F033876)	endopeptidase La [Eubacterium limosum]	WP_052237351.1	8486_09262016.fasta	88810.3	1	8	8	8	8.23e-05	0.133	787
31986_Sample1_8F_6ug_8486	31986_1_8Fractions_6ug_Merged (31986_Sample1_8F_6ug_8486_F033876)	S-adenosylmethionine:tRNA ribosyltransferase-isomerase [Eubacterium limosum]	WP_038352925.1	8486_09262016.fasta	39251.2	0.867	1	1	1	1.03e-05	0.0494	344
31986_Sample1_8F_6ug_8486	31986_1_8Fractions_6ug_Merged (31986_Sample1_8F_6ug_8486_F033876)	hypothetical protein [Eubacterium limosum]	WP_038352507.1	8486_09262016.fasta	174511	0.98	2	2	2	2.06e-05	0.0207	1594
31986_Sample1_8F_6ug_8486	31986_1_8Fractions_6ug_Merged (31986_Sample1_8F_6ug_8486_F033876)	hypothetical protein [Eubacterium limosum]	WP_052237434.1	8486_09262016.fasta	12651.1	1	4	6	7	7.2e-05	0.514	109
31986_Sample1_8F_6ug_8486	31986_1_8Fractions_6ug_Merged (31986_Sample1_8F_6ug_8486_F033876)	sorbitol operon regulator SorC2 [Eubacterium limosum]	WP_038353450.1	8486_09262016.fasta	35142.5	0.999	2	2	2	2.06e-05	0.0886	316
31986_Sample1_8F_6ug_8486	31986_1_8Fractions_6ug_Merged (31986_Sample1_8F_6ug_8486_F033876)	hypothetical protein [Eubacterium limosum]	WP_052237100.1	8486_09262016.fasta	72626.6	0.989	2	2	2	2.06e-05	0.0857	630
31986_Sample1_8F_6ug_8486	31986_1_8Fractions_6ug_Merged (31986_Sample1_8F_6ug_8486_F033876)	penicillin-binding protein [Eubacterium limosum]	WP_038352840.1	8486_09262016.fasta	77584.6	1	8	9	12	0.000123	0.203	720
31986_Sample1_8F_6ug_8486	31986_1_8Fractions_6ug_Merged (31986_Sample1_8F_6ug_8486_F033876)	23S rRNA (adenine(2503)-C(2))-methyltransferase RlmN [Eubacterium limosum]	WP_038352636.1	8486_09262016.fasta	38592	1	2	2	2	2.06e-05	0.0676	340
31986_Sample1_8F_6ug_8486	31986_1_8Fractions_6ug_Merged (31986_Sample1_8F_6ug_8486_F033876)	serine/threonine protein phosphatase [Eubacterium limosum]	WP_038352194.1	8486_09262016.fasta	41811.1	1	7	8	8	8.23e-05	0.264	363
31986_Sample1_8F_6ug_8486	31986_1_8Fractions_6ug_Merged (31986_Sample1_8F_6ug_8486_F033876)	signal recognition particle-docking protein FtsY [Eubacterium limosum]	WP_038354226.1	8486_09262016.fasta	34323.5	1	5	5	5	5.14e-05	0.193	311
31986_Sample1_8F_6ug_8486	31986_1_8Fractions_6ug_Merged (31986_Sample1_8F_6ug_8486_F033876)	copper-binding protein [Eubacterium limosum]	WP_038351459.1	8486_09262016.fasta	92358.7	1	5	10	14	0.000144	0.0984	864
31986_Sample1_8F_6ug_8486	31986_1_8Fractions_6ug_Merged (31986_Sample1_8F_6ug_8486_F033876)	NAD(P)-dependent oxidoreductase [Eubacterium limosum]	WP_038351584.1	8486_09262016.fasta	31675.6	0.967	1	1	1	1.03e-05	0.0714	294
31986_Sample1_8F_6ug_8486	31986_1_8Fractions_6ug_Merged (31986_Sample1_8F_6ug_8486_F033876)	hypothetical protein [Eubacterium limosum]	WP_052237079.1	8486_09262016.fasta	43976.2	0.967	1	1	1	1.03e-05	0.0258	388
31986_Sample1_8F_6ug_8486	31986_1_8Fractions_6ug_Merged (31986_Sample1_8F_6ug_8486_F033876)	arsenical pump-driving ATPase [Eubacterium limosum]	WP_013378593.1	8486_09262016.fasta	63032.2	1	2	2	2	2.06e-05	0.0613	571
31986_Sample1_8F_6ug_8486	31986_1_8Fractions_6ug_Merged (31986_Sample1_8F_6ug_8486_F033876)	hydroxymethylpyrimidine/phosphomethylpyrimidine kinase [Eubacterium limosum]	WP_038352658.1	8486_09262016.fasta	27730.3	1	4	6	7	7.2e-05	0.241	261
31986_Sample1_8F_6ug_8486	31986_1_8Fractions_6ug_Merged (31986_Sample1_8F_6ug_8486_F033876)	noncanonical pyrimidine nucleotidase, YjjG family [Eubacterium limosum]	WP_038351667.1	8486_09262016.fasta	25844.1	0.997	2	2	2	2.06e-05	0.105	229
31986_Sample1_8F_6ug_8486	31986_1_8Fractions_6ug_Merged (31986_Sample1_8F_6ug_8486_F033876)	hypothetical protein [Eubacterium limosum]	WP_038351250.1	8486_09262016.fasta	37295.5	1	4	7	9	9.26e-05	0.214	346
31986_Sample1_8F_6ug_8486	31986_1_8Fractions_6ug_Merged (31986_Sample1_8F_6ug_8486_F033876)	hypothetical protein [Eubacterium limosum]	WP_038352665.1	8486_09262016.fasta	15334.8	0.846	1	1	1	1.03e-05	0.0889	135
31986_Sample1_8F_6ug_8486	31986_1_8Fractions_6ug_Merged (31986_Sample1_8F_6ug_8486_F033876)	hypothetical protein [Eubacterium limosum]	WP_038351792.1	8486_09262016.fasta	74322.8	1	6	6	7	7.2e-05	0.133	684
31986_Sample1_8F_6ug_8486	31986_1_8Fractions_6ug_Merged (31986_Sample1_8F_6ug_8486_F033876)	hypothetical protein [Eubacterium limosum]	WP_038354100.1	8486_09262016.fasta	12654	1	2	3	3	3.09e-05	0.29	107
31986_Sample1_8F_6ug_8486	31986_1_8Fractions_6ug_Merged (31986_Sample1_8F_6ug_8486_F033876)	hypothetical protein [Eubacterium limosum]	WP_038351333.1	8486_09262016.fasta	30251.4	1	3	3	3	3.09e-05	0.167	281
31986_Sample1_8F_6ug_8486	31986_1_8Fractions_6ug_Merged (31986_Sample1_8F_6ug_8486_F033876)	hypothetical protein [Eubacterium limosum]	WP_038351875.1	8486_09262016.fasta	48450.4	0.967	1	1	1	1.03e-05	0.0241	415
31986_Sample1_8F_6ug_8486	31986_1_8Fractions_6ug_Merged (31986_Sample1_8F_6ug_8486_F033876)	hypothetical protein [Eubacterium limosum]	WP_038353907.1	8486_09262016.fasta	30480.3	0.967	1	1	1	1.03e-05	0.0427	281
31986_Sample1_8F_6ug_8486	31986_1_8Fractions_6ug_Merged (31986_Sample1_8F_6ug_8486_F033876)	microcompartment protein [Eubacterium limosum]	WP_038351958.1	8486_09262016.fasta	22675.7	1	4	6	6	6.17e-05	0.243	214
31986_Sample1_8F_6ug_8486	31986_1_8Fractions_6ug_Merged (31986_Sample1_8F_6ug_8486_F033876)	hypothetical protein [Eubacterium limosum]	WP_052237036.1	8486_09262016.fasta	40900.5	1	7	12	13	0.000134	0.228	377
31986_Sample1_8F_6ug_8486	31986_1_8Fractions_6ug_Merged (31986_Sample1_8F_6ug_8486_F033876)	hypothetical protein [Eubacterium limosum]	WP_038352776.1	8486_09262016.fasta	74181.2	1	11	14	18	0.000185	0.37	687
31986_Sample1_8F_6ug_8486	31986_1_8Fractions_6ug_Merged (31986_Sample1_8F_6ug_8486_F033876)	peptidase [Eubacterium limosum]	WP_038353052.1	8486_09262016.fasta	33622.6	1	6	7	9	9.26e-05	0.365	323
31986_Sample1_8F_6ug_8486	31986_1_8Fractions_6ug_Merged (31986_Sample1_8F_6ug_8486_F033876)	phosphoenolpyruvate synthase regulatory protein [Eubacterium limosum]	WP_052237452.1	8486_09262016.fasta	31005.3	1	6	8	11	0.000113	0.315	273
31986_Sample1_8F_6ug_8486	31986_1_8Fractions_6ug_Merged (31986_Sample1_8F_6ug_8486_F033876)	YggS family pyridoxal phosphate enzyme [Eubacterium limosum]	WP_038352650.1	8486_09262016.fasta	24977.1	1	2	2	2	2.06e-05	0.15	220
31986_Sample1_8F_6ug_8486	31986_1_8Fractions_6ug_Merged (31986_Sample1_8F_6ug_8486_F033876)	tryptophan synthase subunit alpha [Eubacterium limosum]	WP_038353885.1	8486_09262016.fasta	28187.1	1	5	5	6	6.17e-05	0.395	261
31986_Sample1_8F_6ug_8486	31986_1_8Fractions_6ug_Merged (31986_Sample1_8F_6ug_8486_F033876)	stage V sporulation protein E [Eubacterium limosum]	WP_038351394.1	8486_09262016.fasta	86762.4	0.967	1	1	1	1.03e-05	0.0226	798
31986_Sample1_8F_6ug_8486	31986_1_8Fractions_6ug_Merged (31986_Sample1_8F_6ug_8486_F033876)	hypothetical protein [Eubacterium limosum]	WP_038353426.1	8486_09262016.fasta	67875.9	1	17	19	21	0.000216	0.375	579
31986_Sample1_8F_6ug_8486	31986_1_8Fractions_6ug_Merged (31986_Sample1_8F_6ug_8486_F033876)	hypothetical protein [Eubacterium limosum]	WP_038352087.1	8486_09262016.fasta	21608.2	0.967	1	1	1	1.03e-05	0.0876	194
31986_Sample1_8F_6ug_8486	31986_1_8Fractions_6ug_Merged (31986_Sample1_8F_6ug_8486_F033876)	ABC transporter [Eubacterium limosum]	WP_038354119.1	8486_09262016.fasta	37664.8	1	7	10	11	0.000113	0.334	344
31986_Sample1_8F_6ug_8486	31986_1_8Fractions_6ug_Merged (31986_Sample1_8F_6ug_8486_F033876)	alpha/beta hydrolase [Eubacterium limosum]	WP_038352816.1	8486_09262016.fasta	35121.5	1	5	6	7	7.2e-05	0.252	309
31986_Sample1_8F_6ug_8486	31986_1_8Fractions_6ug_Merged (31986_Sample1_8F_6ug_8486_F033876)	molybdopterin-binding protein [Eubacterium limosum]	WP_038351477.1	8486_09262016.fasta	36458.8	0.967	1	1	1	1.03e-05	0.0355	338
31986_Sample1_8F_6ug_8486	31986_1_8Fractions_6ug_Merged (31986_Sample1_8F_6ug_8486_F033876)	hydantoinase [Eubacterium limosum]	WP_038351060.1	8486_09262016.fasta	57133.9	1	4	4	4	4.11e-05	0.2	539
31986_Sample1_8F_6ug_8486	31986_1_8Fractions_6ug_Merged (31986_Sample1_8F_6ug_8486_F033876)	carbon-nitrogen hydrolase [Eubacterium limosum]	WP_038351685.1	8486_09262016.fasta	29825.1	1	3	3	3	3.09e-05	0.168	274
31986_Sample1_8F_6ug_8486	31986_1_8Fractions_6ug_Merged (31986_Sample1_8F_6ug_8486_F033876)	hypothetical protein [Eubacterium limosum]	WP_038353196.1	8486_09262016.fasta	16800.6	0.999	2	2	2	2.06e-05	0.291	151
31986_Sample1_8F_6ug_8486	31986_1_8Fractions_6ug_Merged (31986_Sample1_8F_6ug_8486_F033876)	beta-ketoacyl-ACP reductase [Eubacterium limosum]	WP_038353925.1	8486_09262016.fasta	26112.5	1	4	4	4	4.11e-05	0.174	247
31986_Sample1_8F_6ug_8486	31986_1_8Fractions_6ug_Merged (31986_Sample1_8F_6ug_8486_F033876)	4-hydroxy-tetrahydrodipicolinate synthase [Eubacterium limosum]	WP_038352586.1	8486_09262016.fasta	32002.5	1	11	15	17	0.000175	0.509	293
31986_Sample1_8F_6ug_8486	31986_1_8Fractions_6ug_Merged (31986_Sample1_8F_6ug_8486_F033876)	ribosome-binding factor A [Eubacterium limosum]	WP_038351434.1	8486_09262016.fasta	14472.4	1	3	3	3	3.09e-05	0.285	130
31986_Sample1_8F_6ug_8486	31986_1_8Fractions_6ug_Merged (31986_Sample1_8F_6ug_8486_F033876)	GTP cyclohydrolase I [Eubacterium limosum]	WP_038352669.1	8486_09262016.fasta	20792.8	1	4	6	7	7.2e-05	0.263	186
31986_Sample1_8F_6ug_8486	31986_1_8Fractions_6ug_Merged (31986_Sample1_8F_6ug_8486_F033876)	precorrin-4 C(11)-methyltransferase [Eubacterium limosum]	WP_038352252.1	8486_09262016.fasta	27809.3	1	9	11	13	0.000134	0.53	253
31986_Sample1_8F_6ug_8486	31986_1_8Fractions_6ug_Merged (31986_Sample1_8F_6ug_8486_F033876)	ethanolamine utilization Fe-S center protein [Eubacterium limosum]	WP_013382320.1	8486_09262016.fasta	47700.6	1	6	7	8	8.23e-05	0.222	441
31986_Sample1_8F_6ug_8486	31986_1_8Fractions_6ug_Merged (31986_Sample1_8F_6ug_8486_F033876)	BMP family ABC transporter substrate-binding protein [Eubacterium limosum]	WP_038352794.1	8486_09262016.fasta	36248	1	3	3	3	3.09e-05	0.155	348
31986_Sample1_8F_6ug_8486	31986_1_8Fractions_6ug_Merged (31986_Sample1_8F_6ug_8486_F033876)	cobalamin biosynthesis protein CobQ [Eubacterium limosum]	WP_038351642.1	8486_09262016.fasta	28819.7	1	2	2	2	2.06e-05	0.125	256
31986_Sample1_8F_6ug_8486	31986_1_8Fractions_6ug_Merged (31986_Sample1_8F_6ug_8486_F033876)	dTDP-glucose 4,6-dehydratase [Eubacterium limosum]	WP_038353070.1	8486_09262016.fasta	41840.5	1	11	17	21	0.000216	0.454	368
31986_Sample1_8F_6ug_8486	31986_1_8Fractions_6ug_Merged (31986_Sample1_8F_6ug_8486_F033876)	hypothetical protein [Eubacterium limosum]	WP_052237137.1	8486_09262016.fasta	15447.4	1	4	6	6	6.17e-05	0.394	137
31986_Sample1_8F_6ug_8486	31986_1_8Fractions_6ug_Merged (31986_Sample1_8F_6ug_8486_F033876)	CDP-diacylglycerol--glycerol-3-phosphate 3-phosphatidyltransferase [Eubacterium limosum]	WP_013380371.1	8486_09262016.fasta	19912.7	1	2	2	2	2.06e-05	0.122	181
31986_Sample1_8F_6ug_8486	31986_1_8Fractions_6ug_Merged (31986_Sample1_8F_6ug_8486_F033876)	prepilin-type N-terminal cleavage/methylation domain-containing protein [Eubacterium limosum]	WP_052237262.1	8486_09262016.fasta	17523.1	0.967	1	1	1	1.03e-05	0.181	166
31986_Sample1_8F_6ug_8486	31986_1_8Fractions_6ug_Merged (31986_Sample1_8F_6ug_8486_F033876)	RNA polymerase subunit sigma-24 [Eubacterium limosum]	WP_038352460.1	8486_09262016.fasta	31202.7	0.999	2	2	2	2.06e-05	0.127	275
31986_Sample1_8F_6ug_8486	31986_1_8Fractions_6ug_Merged (31986_Sample1_8F_6ug_8486_F033876)	indolepyruvate oxidoreductase subunit beta [Eubacterium limosum]	WP_038352418.1	8486_09262016.fasta	20797.9	1	7	9	11	0.000113	0.529	191
31986_Sample1_8F_6ug_8486	31986_1_8Fractions_6ug_Merged (31986_Sample1_8F_6ug_8486_F033876)	PTS galactitol transporter subunit IIC [Eubacterium limosum]	WP_038352001.1	8486_09262016.fasta	9084.7	1	6	13	38	0.000391	0.694	85
31986_Sample1_8F_6ug_8486	31986_1_8Fractions_6ug_Merged (31986_Sample1_8F_6ug_8486_F033876)	ferredoxin [Eubacterium limosum]	WP_038351079.1	8486_09262016.fasta	18871.8	1	3	3	4	4.11e-05	0.243	177
31986_Sample1_8F_6ug_8486	31986_1_8Fractions_6ug_Merged (31986_Sample1_8F_6ug_8486_F033876)	hypothetical protein [Eubacterium limosum]	WP_052237345.1	8486_09262016.fasta	47565.2	0.967	1	1	1	1.03e-05	0.045	400
31986_Sample1_8F_6ug_8486	31986_1_8Fractions_6ug_Merged (31986_Sample1_8F_6ug_8486_F033876)	hypothetical protein [Eubacterium limosum]	WP_052237428.1	8486_09262016.fasta	27456.8	1	8	9	10	0.000103	0.457	243
31986_Sample1_8F_6ug_8486	31986_1_8Fractions_6ug_Merged (31986_Sample1_8F_6ug_8486_F033876)	hypothetical protein [Eubacterium limosum]	WP_038352626.1	8486_09262016.fasta	17018.4	1	6	8	8	8.23e-05	0.432	148
31986_Sample1_8F_6ug_8486	31986_1_8Fractions_6ug_Merged (31986_Sample1_8F_6ug_8486_F033876)	hypothetical protein [Eubacterium limosum]	WP_038351287.1	8486_09262016.fasta	15485.4	1	11	20	26	0.000267	0.791	139
31986_Sample1_8F_6ug_8486	31986_1_8Fractions_6ug_Merged (31986_Sample1_8F_6ug_8486_F033876)	two-component sensor histidine kinase [Eubacterium limosum]	WP_013381355.1	8486_09262016.fasta	67719.1	0.967	1	1	1	1.03e-05	0.0217	600
31986_Sample1_8F_6ug_8486	31986_1_8Fractions_6ug_Merged (31986_Sample1_8F_6ug_8486_F033876)	phosphate propanoyltransferase [Eubacterium limosum]	WP_038352709.1	8486_09262016.fasta	23793.7	1	11	18	29	0.000298	0.731	219
31986_Sample1_8F_6ug_8486	31986_1_8Fractions_6ug_Merged (31986_Sample1_8F_6ug_8486_F033876)	trigger factor [Eubacterium limosum]	WP_038352834.1	8486_09262016.fasta	48316.4	1	23	29	42	0.000432	0.598	428
31986_Sample1_8F_6ug_8486	31986_1_8Fractions_6ug_Merged (31986_Sample1_8F_6ug_8486_F033876)	translation initiation factor IF-1 [Eubacterium limosum]	WP_038354262.1	8486_09262016.fasta	8530.4	0.967	1	1	1	1.03e-05	0.16	75
31986_Sample1_8F_6ug_8486	31986_1_8Fractions_6ug_Merged (31986_Sample1_8F_6ug_8486_F033876)	L-ribulose-5-phosphate 4-epimerase [Eubacterium limosum]	WP_038353527.1	8486_09262016.fasta	26076.5	1	3	4	4	4.11e-05	0.198	232
31986_Sample1_8F_6ug_8486	31986_1_8Fractions_6ug_Merged (31986_Sample1_8F_6ug_8486_F033876)	ferredoxin [Eubacterium limosum]	WP_038352188.1	8486_09262016.fasta	14659.8	1	6	10	28	0.000288	0.568	132
31986_Sample1_8F_6ug_8486	31986_1_8Fractions_6ug_Merged (31986_Sample1_8F_6ug_8486_F033876)	50S ribosomal protein L17 [Eubacterium limosum]	WP_013382256.1	8486_09262016.fasta	12862.4	1	5	6	8	8.23e-05	0.363	113
31986_Sample1_8F_6ug_8486	31986_1_8Fractions_6ug_Merged (31986_Sample1_8F_6ug_8486_F033876)	homocysteine methyltransferase [Eubacterium limosum]	WP_038352917.1	8486_09262016.fasta	85454.4	1	11	11	12	0.000123	0.233	791
31986_Sample1_8F_6ug_8486	31986_1_8Fractions_6ug_Merged (31986_Sample1_8F_6ug_8486_F033876)	lysophospholipase [Eubacterium limosum]	WP_052237198.1	8486_09262016.fasta	30282.5	1	6	6	6	6.17e-05	0.319	270
31986_Sample1_8F_6ug_8486	31986_1_8Fractions_6ug_Merged (31986_Sample1_8F_6ug_8486_F033876)	PHP domain-containing protein [Eubacterium limosum]	WP_038353860.1	8486_09262016.fasta	31866.5	1	5	5	5	5.14e-05	0.267	281
31986_Sample1_8F_6ug_8486	31986_1_8Fractions_6ug_Merged (31986_Sample1_8F_6ug_8486_F033876)	thiamine ABC transporter permease [Eubacterium limosum]	WP_038351327.1	8486_09262016.fasta	66844.7	1	2	2	3	3.09e-05	0.0641	593
31986_Sample1_8F_6ug_8486	31986_1_8Fractions_6ug_Merged (31986_Sample1_8F_6ug_8486_F033876)	bifunctional phosphoribosyl-AMP cyclohydrolase/phosphoribosyl-ATP diphosphatase [Eubacterium limosum]	WP_013378694.1	8486_09262016.fasta	23756.1	1	3	3	3	3.09e-05	0.203	207
31986_Sample1_8F_6ug_8486	31986_1_8Fractions_6ug_Merged (31986_Sample1_8F_6ug_8486_F033876)	formate--tetrahydrofolate ligase [Eubacterium limosum]	WP_038351869.1	8486_09262016.fasta	60027.8	1	24	47	172	0.00177	0.578	559
31986_Sample1_8F_6ug_8486	31986_1_8Fractions_6ug_Merged (31986_Sample1_8F_6ug_8486_F033876)	molecular chaperone Hsp33 [Eubacterium limosum]	WP_038353297.1	8486_09262016.fasta	33141	1	8	10	10	0.000103	0.278	302
31986_Sample1_8F_6ug_8486	31986_1_8Fractions_6ug_Merged (31986_Sample1_8F_6ug_8486_F033876)	adenylosuccinate lyase [Eubacterium limosum]	WP_038350717.1	8486_09262016.fasta	53855.7	1	12	15	16	0.000165	0.277	477
31986_Sample1_8F_6ug_8486	31986_1_8Fractions_6ug_Merged (31986_Sample1_8F_6ug_8486_F033876)	oxidoreductase [Eubacterium limosum]	WP_038352765.1	8486_09262016.fasta	65803.2	1	3	3	3	3.09e-05	0.0741	580
31986_Sample1_8F_6ug_8486	31986_1_8Fractions_6ug_Merged (31986_Sample1_8F_6ug_8486_F033876)	hypothetical protein [Eubacterium limosum]	WP_038352687.1	8486_09262016.fasta	24367.4	0.967	1	1	1	1.03e-05	0.0607	214
31986_Sample1_8F_6ug_8486	31986_1_8Fractions_6ug_Merged (31986_Sample1_8F_6ug_8486_F033876)	S-methyl-5-thioribose-1-phosphate isomerase [Eubacterium limosum]	WP_038352270.1	8486_09262016.fasta	37806.7	1	2	2	2	2.06e-05	0.116	344
31986_Sample1_8F_6ug_8486	31986_1_8Fractions_6ug_Merged (31986_Sample1_8F_6ug_8486_F033876)	2-oxoacid:ferredoxin oxidoreductase subunit alpha [Eubacterium limosum]	WP_038352228.1	8486_09262016.fasta	60234	1	11	13	14	0.000144	0.271	557
31986_Sample1_8F_6ug_8486	31986_1_8Fractions_6ug_Merged (31986_Sample1_8F_6ug_8486_F033876)	hypothetical protein [Eubacterium limosum]	WP_038351660.1	8486_09262016.fasta	28461.7	1	2	2	2	2.06e-05	0.143	265
31986_Sample1_8F_6ug_8486	31986_1_8Fractions_6ug_Merged (31986_Sample1_8F_6ug_8486_F033876)	hypothetical protein [Eubacterium limosum]	WP_038351618.1	8486_09262016.fasta	7578.2	1	2	3	4	4.11e-05	0.379	66
31986_Sample1_8F_6ug_8486	31986_1_8Fractions_6ug_Merged (31986_Sample1_8F_6ug_8486_F033876)	transcriptional regulator [Eubacterium limosum]	WP_038353129.1	8486_09262016.fasta	17469.9	0.967	1	2	2	2.06e-05	0.119	151
31986_Sample1_8F_6ug_8486	31986_1_8Fractions_6ug_Merged (31986_Sample1_8F_6ug_8486_F033876)	hypothetical protein [Eubacterium limosum]	WP_052237363.1	8486_09262016.fasta	64474	1	4	4	4	4.11e-05	0.164	605
31986_Sample1_8F_6ug_8486	31986_1_8Fractions_6ug_Merged (31986_Sample1_8F_6ug_8486_F033876)	aldehyde dehydrogenase [Eubacterium limosum]	WP_038352561.1	8486_09262016.fasta	49815.2	1	16	18	19	0.000195	0.512	467
31986_Sample1_8F_6ug_8486	31986_1_8Fractions_6ug_Merged (31986_Sample1_8F_6ug_8486_F033876)	hypothetical protein [Eubacterium limosum]	WP_038352666.1	8486_09262016.fasta	9922.8	1	4	5	5	5.14e-05	0.523	88
31986_Sample1_8F_6ug_8486	31986_1_8Fractions_6ug_Merged (31986_Sample1_8F_6ug_8486_F033876)	propanediol dehydratase [Eubacterium limosum]	WP_038352519.1	8486_09262016.fasta	18784.3	1	11	17	37	0.000381	0.769	169
31986_Sample1_8F_6ug_8486	31986_1_8Fractions_6ug_Merged (31986_Sample1_8F_6ug_8486_F033876)	NADH dehydrogenase [Eubacterium limosum]	WP_038353796.1	8486_09262016.fasta	64711.5	1	26	34	41	0.000422	0.534	599
31986_Sample1_8F_6ug_8486	31986_1_8Fractions_6ug_Merged (31986_Sample1_8F_6ug_8486_F033876)	diaminopimelate epimerase [Eubacterium limosum]	WP_038352644.1	8486_09262016.fasta	31552.8	1	3	3	3	3.09e-05	0.202	292
31986_Sample1_8F_6ug_8486	31986_1_8Fractions_6ug_Merged (31986_Sample1_8F_6ug_8486_F033876)	hypothetical protein [Eubacterium limosum]	WP_038354072.1	8486_09262016.fasta	9907.5	1	6	11	19	0.000195	0.764	89
31986_Sample1_8F_6ug_8486	31986_1_8Fractions_6ug_Merged (31986_Sample1_8F_6ug_8486_F033876)	electron transfer flavoprotein subunit beta [Eubacterium limosum]	WP_038351909.1	8486_09262016.fasta	27844.6	1	10	12	12	0.000123	0.579	261
31986_Sample1_8F_6ug_8486	31986_1_8Fractions_6ug_Merged (31986_Sample1_8F_6ug_8486_F033876)	pyridine nucleotide-disulfide oxidoreductase [Eubacterium limosum]	WP_038353337.1	8486_09262016.fasta	44556.2	1	14	24	51	0.000524	0.509	407
31986_Sample1_8F_6ug_8486	31986_1_8Fractions_6ug_Merged (31986_Sample1_8F_6ug_8486_F033876)	sodium:alanine symporter [Eubacterium limosum]	WP_038353879.1	8486_09262016.fasta	50753.5	1	2	2	3	3.09e-05	0.0717	474
31986_Sample1_8F_6ug_8486	31986_1_8Fractions_6ug_Merged (31986_Sample1_8F_6ug_8486_F033876)	phosphoribosylformylglycinamidine cyclo-ligase [Eubacterium limosum]	WP_013379511.1	8486_09262016.fasta	36363.6	1	6	7	8	8.23e-05	0.254	342
31986_Sample1_8F_6ug_8486	31986_1_8Fractions_6ug_Merged (31986_Sample1_8F_6ug_8486_F033876)	hypothetical protein [Eubacterium limosum]	WP_038351388.1	8486_09262016.fasta	7854.8	0.967	1	3	7	7.2e-05	0.412	68
31986_Sample1_8F_6ug_8486	31986_1_8Fractions_6ug_Merged (31986_Sample1_8F_6ug_8486_F033876)	peptidyl-prolyl cis-trans isomerase [Eubacterium limosum]	WP_038352601.1	8486_09262016.fasta	17727	1	6	8	10	0.000103	0.598	164
31986_Sample1_8F_6ug_8486	31986_1_8Fractions_6ug_Merged (31986_Sample1_8F_6ug_8486_F033876)	endonuclease VII [Eubacterium limosum]	WP_038351262.1	8486_09262016.fasta	35814.9	1	3	3	3	3.09e-05	0.102	334
31986_Sample1_8F_6ug_8486	31986_1_8Fractions_6ug_Merged (31986_Sample1_8F_6ug_8486_F033876)	hypothetical protein [Eubacterium limosum]	WP_038352080.1	8486_09262016.fasta	17233.4	1	2	2	2	2.06e-05	0.19	158
31986_Sample1_8F_6ug_8486	31986_1_8Fractions_6ug_Merged (31986_Sample1_8F_6ug_8486_F033876)	propanediol utilization protein PduU [Eubacterium limosum]	WP_013379239.1	8486_09262016.fasta	12512.9	0.967	1	1	1	1.03e-05	0.265	117
31986_Sample1_8F_6ug_8486	31986_1_8Fractions_6ug_Merged (31986_Sample1_8F_6ug_8486_F033876)	ATP-dependent protease subunit HslV [Eubacterium limosum]	WP_013380803.1	8486_09262016.fasta	19357.3	0.967	1	1	1	1.03e-05	0.186	177
31986_Sample1_8F_6ug_8486	31986_1_8Fractions_6ug_Merged (31986_Sample1_8F_6ug_8486_F033876)	alkaline-shock protein [Eubacterium limosum]	WP_052237090.1	8486_09262016.fasta	18023.1	1	3	6	12	0.000123	0.323	164
31986_Sample1_8F_6ug_8486	31986_1_8Fractions_6ug_Merged (31986_Sample1_8F_6ug_8486_F033876)	hypothetical protein [Eubacterium limosum]	WP_052237048.1	8486_09262016.fasta	40835.8	1	6	6	6	6.17e-05	0.235	362
31986_Sample1_8F_6ug_8486	31986_1_8Fractions_6ug_Merged (31986_Sample1_8F_6ug_8486_F033876)	adenosylcobinamide kinase/adenosylcobinamide phosphate guanyltransferase [Eubacterium limosum]	WP_038352246.1	8486_09262016.fasta	20892.1	0.992	2	2	2	2.06e-05	0.125	184
31986_Sample1_8F_6ug_8486	31986_1_8Fractions_6ug_Merged (31986_Sample1_8F_6ug_8486_F033876)	V-type ATP synthase subunit K [Eubacterium limosum]	WP_013380490.1	8486_09262016.fasta	15722	1	2	3	12	0.000123	0.21	157
31986_Sample1_8F_6ug_8486	31986_1_8Fractions_6ug_Merged (31986_Sample1_8F_6ug_8486_F033876)	3-dehydroquinate synthase [Eubacterium limosum]	WP_052237339.1	8486_09262016.fasta	35386	1	7	9	10	0.000103	0.334	317
31986_Sample1_8F_6ug_8486	31986_1_8Fractions_6ug_Merged (31986_Sample1_8F_6ug_8486_F033876)	hypothetical protein [Eubacterium limosum]	WP_013381912.1	8486_09262016.fasta	20694.5	1	6	8	9	9.26e-05	0.379	177
31986_Sample1_8F_6ug_8486	31986_1_8Fractions_6ug_Merged (31986_Sample1_8F_6ug_8486_F033876)	hypothetical protein [Eubacterium limosum]	WP_038352120.1	8486_09262016.fasta	43004	1	10	12	13	0.000134	0.327	404
31986_Sample1_8F_6ug_8486	31986_1_8Fractions_6ug_Merged (31986_Sample1_8F_6ug_8486_F033876)	hypothetical protein [Eubacterium limosum]	WP_052237464.1	8486_09262016.fasta	26877	0.967	1	1	1	1.03e-05	0.063	238
31986_Sample1_8F_6ug_8486	31986_1_8Fractions_6ug_Merged (31986_Sample1_8F_6ug_8486_F033876)	pyridoxamine 5'-phosphate oxidase [Eubacterium limosum]	WP_038351510.1	8486_09262016.fasta	10903.7	1	6	7	12	0.000123	0.683	101
31986_Sample1_8F_6ug_8486	31986_1_8Fractions_6ug_Merged (31986_Sample1_8F_6ug_8486_F033876)	TrpB-like pyridoxal-phosphate dependent enzyme [Eubacterium limosum]	WP_038352745.1	8486_09262016.fasta	50643.8	1	10	12	13	0.000134	0.34	459
31986_Sample1_8F_6ug_8486	31986_1_8Fractions_6ug_Merged (31986_Sample1_8F_6ug_8486_F033876)	peptidase S1 [Eubacterium limosum]	WP_038353438.1	8486_09262016.fasta	38364.2	1	8	10	15	0.000154	0.341	370
31986_Sample1_8F_6ug_8486	31986_1_8Fractions_6ug_Merged (31986_Sample1_8F_6ug_8486_F033876)	amino acid ABC transporter [Eubacterium limosum]	WP_052237173.1	8486_09262016.fasta	29746.7	1	13	25	38	0.000391	0.613	271
31986_Sample1_8F_6ug_8486	31986_1_8Fractions_6ug_Merged (31986_Sample1_8F_6ug_8486_F033876)	hypothetical protein [Eubacterium limosum]	WP_038352870.1	8486_09262016.fasta	19366.9	1	2	2	2	2.06e-05	0.156	167
31986_Sample1_8F_6ug_8486	31986_1_8Fractions_6ug_Merged (31986_Sample1_8F_6ug_8486_F033876)	hypothetical protein [Eubacterium limosum]	WP_052237042.1	8486_09262016.fasta	24590.9	1	3	4	4	4.11e-05	0.277	220
31986_Sample1_8F_6ug_8486	31986_1_8Fractions_6ug_Merged (31986_Sample1_8F_6ug_8486_F033876)	dihydrodipicolinate reductase [Eubacterium limosum]	WP_038353563.1	8486_09262016.fasta	38154.2	1	9	19	23	0.000237	0.559	347
31986_Sample1_8F_6ug_8486	31986_1_8Fractions_6ug_Merged (31986_Sample1_8F_6ug_8486_F033876)	chromosomal replication initiation protein DnaA [Eubacterium limosum]	WP_038353312.1	8486_09262016.fasta	51035.6	1	4	4	4	4.11e-05	0.105	449
31986_Sample1_8F_6ug_8486	31986_1_8Fractions_6ug_Merged (31986_Sample1_8F_6ug_8486_F033876)	hypothetical protein [Eubacterium limosum]	WP_013379174.1	8486_09262016.fasta	13392.8	0.967	1	1	1	1.03e-05	0.101	119
31986_Sample1_8F_6ug_8486	31986_1_8Fractions_6ug_Merged (31986_Sample1_8F_6ug_8486_F033876)	FAD/NAD(P)-binding oxidoreductase [Eubacterium limosum]	WP_038350670.1	8486_09262016.fasta	54408.3	1	14	16	18	0.000185	0.38	495
31986_Sample1_8F_6ug_8486	31986_1_8Fractions_6ug_Merged (31986_Sample1_8F_6ug_8486_F033876)	DNA ligase (NAD(+)) LigA [Eubacterium limosum]	WP_038354130.1	8486_09262016.fasta	73853.9	1	9	9	10	0.000103	0.185	666
31986_Sample1_8F_6ug_8486	31986_1_8Fractions_6ug_Merged (31986_Sample1_8F_6ug_8486_F033876)	serine acetyltransferase [Eubacterium limosum]	WP_038351363.1	8486_09262016.fasta	35168.5	1	3	3	3	3.09e-05	0.204	313
31986_Sample1_8F_6ug_8486	31986_1_8Fractions_6ug_Merged (31986_Sample1_8F_6ug_8486_F033876)	50S ribosomal protein L7/L12 [Eubacterium limosum]	WP_013381848.1	8486_09262016.fasta	13004.7	1	8	14	77	0.000792	0.73	126
31986_Sample1_8F_6ug_8486	31986_1_8Fractions_6ug_Merged (31986_Sample1_8F_6ug_8486_F033876)	competence protein TfoX [Eubacterium limosum]	WP_038352821.1	8486_09262016.fasta	9276.1	1	2	2	2	2.06e-05	0.289	83
31986_Sample1_8F_6ug_8486	31986_1_8Fractions_6ug_Merged (31986_Sample1_8F_6ug_8486_F033876)	hypothetical protein [Eubacterium limosum]	WP_038353520.1	8486_09262016.fasta	27312.9	0.954	1	1	1	1.03e-05	0.0889	225
31986_Sample1_8F_6ug_8486	31986_1_8Fractions_6ug_Merged (31986_Sample1_8F_6ug_8486_F033876)	HPr kinase [Eubacterium limosum]	WP_013378529.1	8486_09262016.fasta	9765.2	0.999	2	4	6	6.17e-05	0.44	91
31986_Sample1_8F_6ug_8486	31986_1_8Fractions_6ug_Merged (31986_Sample1_8F_6ug_8486_F033876)	glutathione peroxidase [Eubacterium limosum]	WP_038352139.1	8486_09262016.fasta	20835.4	1	4	4	5	5.14e-05	0.297	182
31986_Sample1_8F_6ug_8486	31986_1_8Fractions_6ug_Merged (31986_Sample1_8F_6ug_8486_F033876)	anaerobic ribonucleoside triphosphate reductase [Eubacterium limosum]	WP_038352910.1	8486_09262016.fasta	86503.5	1	3	3	3	3.09e-05	0.0556	774
31986_Sample1_8F_6ug_8486	31986_1_8Fractions_6ug_Merged (31986_Sample1_8F_6ug_8486_F033876)	hypothetical protein [Eubacterium limosum]	WP_038353603.1	8486_09262016.fasta	18664.9	1	5	6	6	6.17e-05	0.56	166
31986_Sample1_8F_6ug_8486	31986_1_8Fractions_6ug_Merged (31986_Sample1_8F_6ug_8486_F033876)	molecular chaperone DnaJ [Eubacterium limosum]	WP_038352846.1	8486_09262016.fasta	41937.4	0.999	2	2	2	2.06e-05	0.09	389
31986_Sample1_8F_6ug_8486	31986_1_8Fractions_6ug_Merged (31986_Sample1_8F_6ug_8486_F033876)	methionine aminopeptidase [Eubacterium limosum]	WP_038351529.1	8486_09262016.fasta	32348.2	0.967	1	1	1	1.03e-05	0.0479	292
31986_Sample1_8F_6ug_8486	31986_1_8Fractions_6ug_Merged (31986_Sample1_8F_6ug_8486_F033876)	propanediol dehydratase large subunit [Eubacterium limosum]	WP_013382332.1	8486_09262016.fasta	60293.7	1	21	48	81	0.000833	0.616	552
31986_Sample1_8F_6ug_8486	31986_1_8Fractions_6ug_Merged (31986_Sample1_8F_6ug_8486_F033876)	acetylglutamate kinase [Eubacterium limosum]	WP_038351654.1	8486_09262016.fasta	32782.1	1	8	10	10	0.000103	0.366	298
31986_Sample1_8F_6ug_8486	31986_1_8Fractions_6ug_Merged (31986_Sample1_8F_6ug_8486_F033876)	starch synthase [Eubacterium limosum]	WP_038353082.1	8486_09262016.fasta	55187.1	1	8	8	10	0.000103	0.285	477
31986_Sample1_8F_6ug_8486	31986_1_8Fractions_6ug_Merged (31986_Sample1_8F_6ug_8486_F033876)	carbon monoxide dehydrogenase [Eubacterium limosum]	WP_038352889.1	8486_09262016.fasta	28244.6	1	10	16	20	0.000206	0.6	260
31986_Sample1_8F_6ug_8486	31986_1_8Fractions_6ug_Merged (31986_Sample1_8F_6ug_8486_F033876)	cobalamin-binding protein [Eubacterium limosum]	WP_038352472.1	8486_09262016.fasta	23731.1	0.85	1	1	1	1.03e-05	0.0704	213
31986_Sample1_8F_6ug_8486	31986_1_8Fractions_6ug_Merged (31986_Sample1_8F_6ug_8486_F033876)	dihydroxyacetone kinase [Eubacterium limosum]	WP_013382540.1	8486_09262016.fasta	13740.7	1	3	9	11	0.000113	0.477	132
31986_Sample1_8F_6ug_8486	31986_1_8Fractions_6ug_Merged (31986_Sample1_8F_6ug_8486_F033876)	proline--tRNA ligase [Eubacterium limosum]	WP_038352879.1	8486_09262016.fasta	55261.5	1	7	9	10	0.000103	0.248	483
31986_Sample1_8F_6ug_8486	31986_1_8Fractions_6ug_Merged (31986_Sample1_8F_6ug_8486_F033876)	NADH dehydrogenase [Eubacterium limosum]	WP_050814036.1	8486_09262016.fasta	18284.3	1	7	11	16	0.000165	0.509	167
31986_Sample1_8F_6ug_8486	31986_1_8Fractions_6ug_Merged (31986_Sample1_8F_6ug_8486_F033876)	transcriptional regulator NrdR [Eubacterium limosum]	WP_038351403.1	8486_09262016.fasta	17897.9	1	5	5	5	5.14e-05	0.344	151
31986_Sample1_8F_6ug_8486	31986_1_8Fractions_6ug_Merged (31986_Sample1_8F_6ug_8486_F033876)	bifunctional acetyl-CoA decarbonylase/synthase complex subunit alpha/beta [Eubacterium limosum]	WP_038352888.1	8486_09262016.fasta	79157.6	1	26	44	131	0.00135	0.394	715
31986_Sample1_8F_6ug_8486	31986_1_8Fractions_6ug_Merged (31986_Sample1_8F_6ug_8486_F033876)	ribokinase [Eubacterium limosum]	WP_052237482.1	8486_09262016.fasta	32220.7	1	5	5	5	5.14e-05	0.327	300
31986_Sample1_8F_6ug_8486	31986_1_8Fractions_6ug_Merged (31986_Sample1_8F_6ug_8486_F033876)	zinc metallopeptidase [Eubacterium limosum]	WP_038352638.1	8486_09262016.fasta	25311.7	0.967	1	2	2	2.06e-05	0.0862	232
31986_Sample1_8F_6ug_8486	31986_1_8Fractions_6ug_Merged (31986_Sample1_8F_6ug_8486_F033876)	hypothetical protein [Eubacterium limosum]	WP_038354066.1	8486_09262016.fasta	10227.4	1	2	2	2	2.06e-05	0.337	92
31986_Sample1_8F_6ug_8486	31986_1_8Fractions_6ug_Merged (31986_Sample1_8F_6ug_8486_F033876)	hypothetical protein [Eubacterium limosum]	WP_038353456.1	8486_09262016.fasta	35582.4	1	8	10	11	0.000113	0.385	314
31986_Sample1_8F_6ug_8486	31986_1_8Fractions_6ug_Merged (31986_Sample1_8F_6ug_8486_F033876)	hypothetical protein [Eubacterium limosum]	WP_038350689.1	8486_09262016.fasta	111996	1	10	14	15	0.000154	0.183	1073
31986_Sample1_8F_6ug_8486	31986_1_8Fractions_6ug_Merged (31986_Sample1_8F_6ug_8486_F033876)	YigZ family protein [Eubacterium limosum]	WP_052237106.1	8486_09262016.fasta	23559.4	0.967	1	1	1	1.03e-05	0.0798	213
31986_Sample1_8F_6ug_8486	31986_1_8Fractions_6ug_Merged (31986_Sample1_8F_6ug_8486_F033876)	amino acid ABC transporter ATPase [Eubacterium limosum]	WP_038353998.1	8486_09262016.fasta	27837.1	1	4	6	6	6.17e-05	0.276	250
31986_Sample1_8F_6ug_8486	31986_1_8Fractions_6ug_Merged (31986_Sample1_8F_6ug_8486_F033876)	cobalt-precorrin-5B (C(1))-methyltransferase [Eubacterium limosum]	WP_052237231.1	8486_09262016.fasta	40396.8	1	5	5	5	5.14e-05	0.192	375
31986_Sample1_8F_6ug_8486	31986_1_8Fractions_6ug_Merged (31986_Sample1_8F_6ug_8486_F033876)	hypothetical protein [Eubacterium limosum]	WP_038351090.1	8486_09262016.fasta	33158.8	1	3	3	4	4.11e-05	0.14	315
31986_Sample1_8F_6ug_8486	31986_1_8Fractions_6ug_Merged (31986_Sample1_8F_6ug_8486_F033876)	hypothetical protein [Eubacterium limosum]	WP_038351048.1	8486_09262016.fasta	25700.8	1	5	5	5	5.14e-05	0.219	228
31986_Sample1_8F_6ug_8486	31986_1_8Fractions_6ug_Merged (31986_Sample1_8F_6ug_8486_F033876)	UDP-N-acetylmuramoyl-L-alanyl-D-glutamate--2,6-diaminopimelate ligase [Eubacterium limosum]	WP_038351173.1	8486_09262016.fasta	55386.9	1	3	3	3	3.09e-05	0.112	493
31986_Sample1_8F_6ug_8486	31986_1_8Fractions_6ug_Merged (31986_Sample1_8F_6ug_8486_F033876)	adenine phosphoribosyltransferase [Eubacterium limosum]	WP_013381783.1	8486_09262016.fasta	18964	1	7	7	8	8.23e-05	0.465	172
31986_Sample1_8F_6ug_8486	31986_1_8Fractions_6ug_Merged (31986_Sample1_8F_6ug_8486_F033876)	NAD-dependent protein deacylase [Eubacterium limosum]	WP_038351256.1	8486_09262016.fasta	26839.7	1	5	6	7	7.2e-05	0.264	242
31986_Sample1_8F_6ug_8486	31986_1_8Fractions_6ug_Merged (31986_Sample1_8F_6ug_8486_F033876)	GTP-binding protein YchF [Eubacterium limosum]	WP_038353872.1	8486_09262016.fasta	39838.6	1	6	6	7	7.2e-05	0.235	361
31986_Sample1_8F_6ug_8486	31986_1_8Fractions_6ug_Merged (31986_Sample1_8F_6ug_8486_F033876)	uracil phosphoribosyltransferase [Eubacterium limosum]	WP_013381008.1	8486_09262016.fasta	23079.7	1	5	5	5	5.14e-05	0.249	209
31986_Sample1_8F_6ug_8486	31986_1_8Fractions_6ug_Merged (31986_Sample1_8F_6ug_8486_F033876)	hypothetical protein [Eubacterium limosum]	WP_038351339.1	8486_09262016.fasta	17576.7	1	2	2	2	2.06e-05	0.203	153
31986_Sample1_8F_6ug_8486	31986_1_8Fractions_6ug_Merged (31986_Sample1_8F_6ug_8486_F033876)	farnesyl-diphosphate synthase [Eubacterium limosum]	WP_038352803.1	8486_09262016.fasta	32656.7	1	5	6	7	7.2e-05	0.343	297
31986_Sample1_8F_6ug_8486	31986_1_8Fractions_6ug_Merged (31986_Sample1_8F_6ug_8486_F033876)	acetate kinase [Eubacterium limosum]	WP_038354231.1	8486_09262016.fasta	42669.7	1	13	18	23	0.000237	0.462	396
31986_Sample1_8F_6ug_8486	31986_1_8Fractions_6ug_Merged (31986_Sample1_8F_6ug_8486_F033876)	hydrolase [Eubacterium limosum]	WP_038350729.1	8486_09262016.fasta	26677	1	3	3	3	3.09e-05	0.225	231
31986_Sample1_8F_6ug_8486	31986_1_8Fractions_6ug_Merged (31986_Sample1_8F_6ug_8486_F033876)	hypothetical protein [Eubacterium limosum]	WP_052237084.1	8486_09262016.fasta	37770.9	0.757	1	1	1	1.03e-05	0.0435	345
31986_Sample1_8F_6ug_8486	31986_1_8Fractions_6ug_Merged (31986_Sample1_8F_6ug_8486_F033876)	citramalate synthase [Eubacterium limosum]	WP_013381039.1	8486_09262016.fasta	58144.3	1	5	5	5	5.14e-05	0.168	531
31986_Sample1_8F_6ug_8486	31986_1_8Fractions_6ug_Merged (31986_Sample1_8F_6ug_8486_F033876)	ABC transporter [Eubacterium limosum]	WP_038353704.1	8486_09262016.fasta	67544.9	0.999	2	2	2	2.06e-05	0.0572	612
31986_Sample1_8F_6ug_8486	31986_1_8Fractions_6ug_Merged (31986_Sample1_8F_6ug_8486_F033876)	endopeptidase La [Eubacterium limosum]	WP_013381048.1	8486_09262016.fasta	88068.1	1	4	4	4	4.11e-05	0.133	795
31986_Sample1_8F_6ug_8486	31986_1_8Fractions_6ug_Merged (31986_Sample1_8F_6ug_8486_F033876)	ubiquinone biosynthesis methyltransferase UbiE [Eubacterium limosum]	WP_038351755.1	8486_09262016.fasta	29436.8	0.722	1	1	1	1.03e-05	0.0516	252
31986_Sample1_8F_6ug_8486	31986_1_8Fractions_6ug_Merged (31986_Sample1_8F_6ug_8486_F033876)	hypothetical protein [Eubacterium limosum]	WP_038352079.1	8486_09262016.fasta	12949.9	0.967	1	2	2	2.06e-05	0.172	116
31986_Sample1_8F_6ug_8486	31986_1_8Fractions_6ug_Merged (31986_Sample1_8F_6ug_8486_F033876)	transaldolase [Eubacterium limosum]	WP_038352031.1	8486_09262016.fasta	24423.9	1	5	6	7	7.2e-05	0.284	218
31986_Sample1_8F_6ug_8486	31986_1_8Fractions_6ug_Merged (31986_Sample1_8F_6ug_8486_F033876)	50S ribosomal protein L19 [Eubacterium limosum]	WP_013381177.1	8486_09262016.fasta	13060.1	0.967	1	2	2	2.06e-05	0.115	113
31986_Sample1_8F_6ug_8486	31986_1_8Fractions_6ug_Merged (31986_Sample1_8F_6ug_8486_F033876)	hypothetical protein [Eubacterium limosum]	WP_038353912.1	8486_09262016.fasta	37499.3	1	5	5	6	6.17e-05	0.214	345
31986_Sample1_8F_6ug_8486	31986_1_8Fractions_6ug_Merged (31986_Sample1_8F_6ug_8486_F033876)	CoA transferase [Eubacterium limosum]	WP_038352573.1	8486_09262016.fasta	43837.4	1	2	2	2	2.06e-05	0.0702	399
31986_Sample1_8F_6ug_8486	31986_1_8Fractions_6ug_Merged (31986_Sample1_8F_6ug_8486_F033876)	RpiR family transcriptional regulator [Eubacterium limosum]	WP_038353349.1	8486_09262016.fasta	31161.7	1	2	3	3	3.09e-05	0.089	281
31986_Sample1_8F_6ug_8486	31986_1_8Fractions_6ug_Merged (31986_Sample1_8F_6ug_8486_F033876)	pyruvate:ferredoxin (flavodoxin) oxidoreductase [Eubacterium limosum]	WP_038354167.1	8486_09262016.fasta	129106	1	45	84	115	0.00118	0.492	1178
31986_Sample1_8F_6ug_8486	31986_1_8Fractions_6ug_Merged (31986_Sample1_8F_6ug_8486_F033876)	hypothetical protein [Eubacterium limosum]	WP_013380902.1	8486_09262016.fasta	8418.9	0.792	1	2	2	2.06e-05	0.133	75
31986_Sample1_8F_6ug_8486	31986_1_8Fractions_6ug_Merged (31986_Sample1_8F_6ug_8486_F033876)	TetR family transcriptional regulator [Eubacterium limosum]	WP_013381051.1	8486_09262016.fasta	25765.4	1	4	4	4	4.11e-05	0.239	218
31986_Sample1_8F_6ug_8486	31986_1_8Fractions_6ug_Merged (31986_Sample1_8F_6ug_8486_F033876)	desulfoferrodoxin [Eubacterium limosum]	WP_038353047.1	8486_09262016.fasta	14009.4	1	3	4	5	5.14e-05	0.602	128
31986_Sample1_8F_6ug_8486	31986_1_8Fractions_6ug_Merged (31986_Sample1_8F_6ug_8486_F033876)	carbamoyl phosphate synthase large subunit [Eubacterium limosum]	WP_038353557.1	8486_09262016.fasta	41022.9	1	4	4	4	4.11e-05	0.168	376
31986_Sample1_8F_6ug_8486	31986_1_8Fractions_6ug_Merged (31986_Sample1_8F_6ug_8486_F033876)	UDP-glucose 4-epimerase GalE [Eubacterium limosum]	WP_038353059.1	8486_09262016.fasta	35782.8	1	4	7	9	9.26e-05	0.209	321
31986_Sample1_8F_6ug_8486	31986_1_8Fractions_6ug_Merged (31986_Sample1_8F_6ug_8486_F033876)	peptide ABC transporter ATP-binding protein [Eubacterium limosum]	WP_038353223.1	8486_09262016.fasta	37266.8	0.967	1	1	1	1.03e-05	0.064	344
31986_Sample1_8F_6ug_8486	31986_1_8Fractions_6ug_Merged (31986_Sample1_8F_6ug_8486_F033876)	ABC transporter permease [Eubacterium limosum]	WP_038351149.1	8486_09262016.fasta	33045.4	1	5	6	6	6.17e-05	0.395	306
31986_Sample1_8F_6ug_8486	31986_1_8Fractions_6ug_Merged (31986_Sample1_8F_6ug_8486_F033876)	hypothetical protein [Eubacterium limosum]	WP_052237415.1	8486_09262016.fasta	19425	1	3	3	3	3.09e-05	0.186	172
31986_Sample1_8F_6ug_8486	31986_1_8Fractions_6ug_Merged (31986_Sample1_8F_6ug_8486_F033876)	hypothetical protein [Eubacterium limosum]	WP_038354041.1	8486_09262016.fasta	8434.9	1	2	3	3	3.09e-05	0.553	76
31986_Sample1_8F_6ug_8486	31986_1_8Fractions_6ug_Merged (31986_Sample1_8F_6ug_8486_F033876)	hypothetical protein [Eubacterium limosum]	WP_038351274.1	8486_09262016.fasta	192541	1	7	7	7	7.2e-05	0.0693	1745
31986_Sample1_8F_6ug_8486	31986_1_8Fractions_6ug_Merged (31986_Sample1_8F_6ug_8486_F033876)	glutamine amidotransferase [Eubacterium limosum]	WP_038353890.1	8486_09262016.fasta	21070.9	1	2	3	3	3.09e-05	0.119	193
31986_Sample1_8F_6ug_8486	31986_1_8Fractions_6ug_Merged (31986_Sample1_8F_6ug_8486_F033876)	hypothetical protein [Eubacterium limosum]	WP_038350664.1	8486_09262016.fasta	25486.1	1	2	2	2	2.06e-05	0.133	240
31986_Sample1_8F_6ug_8486	31986_1_8Fractions_6ug_Merged (31986_Sample1_8F_6ug_8486_F033876)	(Fe-S)-binding protein [Eubacterium limosum]	WP_038354124.1	8486_09262016.fasta	25576.8	0.967	1	1	1	1.03e-05	0.101	237
31986_Sample1_8F_6ug_8486	31986_1_8Fractions_6ug_Merged (31986_Sample1_8F_6ug_8486_F033876)	acetolactate synthase, large subunit, biosynthetic type [Eubacterium limosum]	WP_038353096.1	8486_09262016.fasta	59609.4	1	5	5	8	8.23e-05	0.167	545
31986_Sample1_8F_6ug_8486	31986_1_8Fractions_6ug_Merged (31986_Sample1_8F_6ug_8486_F033876)	hypothetical protein [Eubacterium limosum]	WP_052237049.1	8486_09262016.fasta	26317	0.998	2	2	3	3.09e-05	0.16	244
31986_Sample1_8F_6ug_8486	31986_1_8Fractions_6ug_Merged (31986_Sample1_8F_6ug_8486_F033876)	hypothetical protein [Eubacterium limosum]	WP_038351482.1	8486_09262016.fasta	12081	1	2	3	3	3.09e-05	0.286	105
31986_Sample1_8F_6ug_8486	31986_1_8Fractions_6ug_Merged (31986_Sample1_8F_6ug_8486_F033876)	hypothetical protein [Eubacterium limosum]	WP_038352175.1	8486_09262016.fasta	52708.8	1	5	6	6	6.17e-05	0.166	476
31986_Sample1_8F_6ug_8486	31986_1_8Fractions_6ug_Merged (31986_Sample1_8F_6ug_8486_F033876)	bifunctional glutamate--cysteine ligase/glutathione synthetase [Eubacterium limosum]	WP_038350872.1	8486_09262016.fasta	87689.2	1	12	13	13	0.000134	0.239	771
31986_Sample1_8F_6ug_8486	31986_1_8Fractions_6ug_Merged (31986_Sample1_8F_6ug_8486_F033876)	hypothetical protein [Eubacterium limosum]	WP_038351565.1	8486_09262016.fasta	15005.1	1	2	3	4	4.11e-05	0.303	132
31986_Sample1_8F_6ug_8486	31986_1_8Fractions_6ug_Merged (31986_Sample1_8F_6ug_8486_F033876)	phenylacetate--CoA ligase [Eubacterium limosum]	WP_038352258.1	8486_09262016.fasta	48552	1	9	11	13	0.000134	0.305	433
31986_Sample1_8F_6ug_8486	31986_1_8Fractions_6ug_Merged (31986_Sample1_8F_6ug_8486_F033876)	rubrerythrin [Eubacterium limosum]	WP_013379042.1	8486_09262016.fasta	22144.4	1	13	23	33	0.000339	0.772	197
31986_Sample1_8F_6ug_8486	31986_1_8Fractions_6ug_Merged (31986_Sample1_8F_6ug_8486_F033876)	NAD(P)-dependent oxidoreductase [Eubacterium limosum]	WP_038352897.1	8486_09262016.fasta	33701	0.94	1	1	1	1.03e-05	0.0505	297
31986_Sample1_8F_6ug_8486	31986_1_8Fractions_6ug_Merged (31986_Sample1_8F_6ug_8486_F033876)	preprotein translocase [Eubacterium limosum]	WP_038352923.1	8486_09262016.fasta	17095.2	1	3	5	10	0.000103	0.412	148
31986_Sample1_8F_6ug_8486	31986_1_8Fractions_6ug_Merged (31986_Sample1_8F_6ug_8486_F033876)	methyltransferase [Eubacterium limosum]	WP_038352383.1	8486_09262016.fasta	23868.1	1	3	4	4	4.11e-05	0.27	222
31986_Sample1_8F_6ug_8486	31986_1_8Fractions_6ug_Merged (31986_Sample1_8F_6ug_8486_F033876)	ATP synthase subunit B [Eubacterium limosum]	WP_038351648.1	8486_09262016.fasta	52297.6	1	19	37	54	0.000555	0.407	469
31986_Sample1_8F_6ug_8486	31986_1_8Fractions_6ug_Merged (31986_Sample1_8F_6ug_8486_F033876)	hypothetical protein [Eubacterium limosum]	WP_052237344.1	8486_09262016.fasta	82044.8	1	16	25	29	0.000298	0.327	747
31986_Sample1_8F_6ug_8486	31986_1_8Fractions_6ug_Merged (31986_Sample1_8F_6ug_8486_F033876)	uroporphyrinogen decarboxylase [Eubacterium limosum]	WP_038352932.1	8486_09262016.fasta	50288.7	1	3	3	3	3.09e-05	0.111	449
31986_Sample1_8F_6ug_8486	31986_1_8Fractions_6ug_Merged (31986_Sample1_8F_6ug_8486_F033876)	acyl-CoA dehydrogenase [Eubacterium limosum]	WP_013378878.1	8486_09262016.fasta	41345.5	1	21	43	151	0.00155	0.649	379
31986_Sample1_8F_6ug_8486	31986_1_8Fractions_6ug_Merged (31986_Sample1_8F_6ug_8486_F033876)	lactaldehyde reductase [Eubacterium limosum]	WP_038353805.1	8486_09262016.fasta	41013.1	1	2	2	2	2.06e-05	0.0707	382
31986_Sample1_8F_6ug_8486	31986_1_8Fractions_6ug_Merged (31986_Sample1_8F_6ug_8486_F033876)	S-adenosylhomocysteine nucleosidase [Eubacterium limosum]	WP_052237268.1	8486_09262016.fasta	24233.8	1	5	6	7	7.2e-05	0.311	228
31986_Sample1_8F_6ug_8486	31986_1_8Fractions_6ug_Merged (31986_Sample1_8F_6ug_8486_F033876)	RNA polymerase sigma factor RpoD [Eubacterium limosum]	WP_038352466.1	8486_09262016.fasta	43599.6	1	8	11	12	0.000123	0.321	383
31986_Sample1_8F_6ug_8486	31986_1_8Fractions_6ug_Merged (31986_Sample1_8F_6ug_8486_F033876)	enoyl-CoA hydratase [Eubacterium limosum]	WP_038350952.1	8486_09262016.fasta	27231.3	1	15	36	131	0.00135	0.647	258
31986_Sample1_8F_6ug_8486	31986_1_8Fractions_6ug_Merged (31986_Sample1_8F_6ug_8486_F033876)	DAK2 domain-containing protein [Eubacterium limosum]	WP_038352007.1	8486_09262016.fasta	22151.9	1	4	5	5	5.14e-05	0.435	207
31986_Sample1_8F_6ug_8486	31986_1_8Fractions_6ug_Merged (31986_Sample1_8F_6ug_8486_F033876)	hypothetical protein [Eubacterium limosum]	WP_038353284.1	8486_09262016.fasta	53814.2	0.967	1	1	1	1.03e-05	0.0376	479
31986_Sample1_8F_6ug_8486	31986_1_8Fractions_6ug_Merged (31986_Sample1_8F_6ug_8486_F033876)	hypothetical protein [Eubacterium limosum]	WP_038350704.1	8486_09262016.fasta	15531.7	1	2	2	2	2.06e-05	0.315	143
31986_Sample1_8F_6ug_8486	31986_1_8Fractions_6ug_Merged (31986_Sample1_8F_6ug_8486_F033876)	hypothetical protein [Eubacterium limosum]	WP_038352957.1	8486_09262016.fasta	58396.2	1	2	2	2	2.06e-05	0.0516	543
31986_Sample1_8F_6ug_8486	31986_1_8Fractions_6ug_Merged (31986_Sample1_8F_6ug_8486_F033876)	2-C-methyl-D-erythritol 4-phosphate cytidylyltransferase [Eubacterium limosum]	WP_038351981.1	8486_09262016.fasta	26548.4	0.967	1	1	1	1.03e-05	0.0726	234
31986_Sample1_8F_6ug_8486	31986_1_8Fractions_6ug_Merged (31986_Sample1_8F_6ug_8486_F033876)	hypothetical protein [Eubacterium limosum]	WP_052237017.1	8486_09262016.fasta	45324.3	1	10	22	28	0.000288	0.405	417
31986_Sample1_8F_6ug_8486	31986_1_8Fractions_6ug_Merged (31986_Sample1_8F_6ug_8486_F033876)	methyltransferase [Eubacterium limosum]	WP_038352970.1	8486_09262016.fasta	21965.5	0.999	2	2	2	2.06e-05	0.168	208
31986_Sample1_8F_6ug_8486	31986_1_8Fractions_6ug_Merged (31986_Sample1_8F_6ug_8486_F033876)	single-stranded DNA-binding protein [Eubacterium limosum]	WP_013382825.1	8486_09262016.fasta	16989.1	1	4	6	6	6.17e-05	0.5	154
31986_Sample1_8F_6ug_8486	31986_1_8Fractions_6ug_Merged (31986_Sample1_8F_6ug_8486_F033876)	peptidylprolyl isomerase [Eubacterium limosum]	WP_038353033.1	8486_09262016.fasta	56854.1	1	12	13	14	0.000144	0.292	497
31986_Sample1_8F_6ug_8486	31986_1_8Fractions_6ug_Merged (31986_Sample1_8F_6ug_8486_F033876)	ribonucleoside-diphosphate reductase [Eubacterium limosum]	WP_038352422.1	8486_09262016.fasta	109124	1	15	18	18	0.000185	0.223	979
31986_Sample1_8F_6ug_8486	31986_1_8Fractions_6ug_Merged (31986_Sample1_8F_6ug_8486_F033876)	molybdopterin molybdenumtransferase MoeA [Eubacterium limosum]	WP_038353575.1	8486_09262016.fasta	43436.4	1	4	4	5	5.14e-05	0.157	407
31986_Sample1_8F_6ug_8486	31986_1_8Fractions_6ug_Merged (31986_Sample1_8F_6ug_8486_F033876)	30S ribosomal protein S3 [Eubacterium limosum]	WP_038354268.1	8486_09262016.fasta	26874.1	1	9	14	20	0.000206	0.425	240
31986_Sample1_8F_6ug_8486	31986_1_8Fractions_6ug_Merged (31986_Sample1_8F_6ug_8486_F033876)	hypothetical protein [Eubacterium limosum]	WP_038352991.1	8486_09262016.fasta	13670.7	1	4	8	12	0.000123	0.397	121
31986_Sample1_8F_6ug_8486	31986_1_8Fractions_6ug_Merged (31986_Sample1_8F_6ug_8486_F033876)	DNA-binding response regulator [Eubacterium limosum]	WP_013380000.1	8486_09262016.fasta	25530.1	1	7	9	13	0.000134	0.405	222
31986_Sample1_8F_6ug_8486	31986_1_8Fractions_6ug_Merged (31986_Sample1_8F_6ug_8486_F033876)	alkaline-shock protein [Eubacterium limosum]	WP_038352631.1	8486_09262016.fasta	12334.5	1	5	5	5	5.14e-05	0.339	115
31986_Sample1_8F_6ug_8486	31986_1_8Fractions_6ug_Merged (31986_Sample1_8F_6ug_8486_F033876)	fumarate hydratase [Eubacterium limosum]	WP_038353866.1	8486_09262016.fasta	20314.9	1	4	5	5	5.14e-05	0.326	187
31986_Sample1_8F_6ug_8486	31986_1_8Fractions_6ug_Merged (31986_Sample1_8F_6ug_8486_F033876)	hypothetical protein [Eubacterium limosum]	WP_038352193.1	8486_09262016.fasta	91324.8	1	18	22	25	0.000257	0.37	799
31986_Sample1_8F_6ug_8486	31986_1_8Fractions_6ug_Merged (31986_Sample1_8F_6ug_8486_F033876)	dihydrofolate reductase [Eubacterium limosum]	WP_013378867.1	8486_09262016.fasta	38292.1	1	4	5	6	6.17e-05	0.142	344
31986_Sample1_8F_6ug_8486	31986_1_8Fractions_6ug_Merged (31986_Sample1_8F_6ug_8486_F033876)	TIGR00266 family protein [Eubacterium limosum]	WP_013382369.1	8486_09262016.fasta	24592	1	4	6	6	6.17e-05	0.289	228
31986_Sample1_8F_6ug_8486	31986_1_8Fractions_6ug_Merged (31986_Sample1_8F_6ug_8486_F033876)	ABC transporter ATP-binding protein [Eubacterium limosum]	WP_038351332.1	8486_09262016.fasta	60140.7	1	7	7	8	8.23e-05	0.194	532
31986_Sample1_8F_6ug_8486	31986_1_8Fractions_6ug_Merged (31986_Sample1_8F_6ug_8486_F033876)	16S rRNA (adenine(1518)-N(6)/adenine(1519)-N(6))-dimethyltransferase [Eubacterium limosum]	WP_038351874.1	8486_09262016.fasta	31762.1	0.999	2	2	2	2.06e-05	0.0772	285
31986_Sample1_8F_6ug_8486	31986_1_8Fractions_6ug_Merged (31986_Sample1_8F_6ug_8486_F033876)	FMN reductase [Eubacterium limosum]	WP_038352692.1	8486_09262016.fasta	22497.2	1	7	11	13	0.000134	0.41	205
31986_Sample1_8F_6ug_8486	31986_1_8Fractions_6ug_Merged (31986_Sample1_8F_6ug_8486_F033876)	hypothetical protein [Eubacterium limosum]	WP_038352775.1	8486_09262016.fasta	22591.9	1	4	4	4	4.11e-05	0.257	210
31986_Sample1_8F_6ug_8486	31986_1_8Fractions_6ug_Merged (31986_Sample1_8F_6ug_8486_F033876)	carbohydrate kinase [Eubacterium limosum]	WP_013381167.1	8486_09262016.fasta	55390.2	1	6	6	7	7.2e-05	0.188	499
31986_Sample1_8F_6ug_8486	31986_1_8Fractions_6ug_Merged (31986_Sample1_8F_6ug_8486_F033876)	sulfite reductase subunit C [Eubacterium limosum]	WP_038351623.1	8486_09262016.fasta	38989.4	1	7	9	10	0.000103	0.334	347
31986_Sample1_8F_6ug_8486	31986_1_8Fractions_6ug_Merged (31986_Sample1_8F_6ug_8486_F033876)	hypothetical protein [Eubacterium limosum]	WP_038353051.1	8486_09262016.fasta	30381.5	1	9	11	11	0.000113	0.558	274
31986_Sample1_8F_6ug_8486	31986_1_8Fractions_6ug_Merged (31986_Sample1_8F_6ug_8486_F033876)	fructose-1,6-bisphosphate aldolase, class II [Eubacterium limosum]	WP_013379100.1	8486_09262016.fasta	30843.8	1	11	15	21	0.000216	0.581	289
31986_Sample1_8F_6ug_8486	31986_1_8Fractions_6ug_Merged (31986_Sample1_8F_6ug_8486_F033876)	transcriptional regulator [Eubacterium limosum]	WP_038353676.1	8486_09262016.fasta	28273.9	0.999	2	2	2	2.06e-05	0.148	244
31986_Sample1_8F_6ug_8486	31986_1_8Fractions_6ug_Merged (31986_Sample1_8F_6ug_8486_F033876)	hypothetical protein [Eubacterium limosum]	WP_038352524.1	8486_09262016.fasta	32253.9	0.967	1	3	7	7.2e-05	0.0479	313
31986_Sample1_8F_6ug_8486	31986_1_8Fractions_6ug_Merged (31986_Sample1_8F_6ug_8486_F033876)	MBL fold metallo-hydrolase [Eubacterium limosum]	WP_038353133.1	8486_09262016.fasta	22685.2	1	3	3	3	3.09e-05	0.255	208
31986_Sample1_8F_6ug_8486	31986_1_8Fractions_6ug_Merged (31986_Sample1_8F_6ug_8486_F033876)	phosphopantothenoylcysteine decarboxylase [Eubacterium limosum]	WP_013380560.1	8486_09262016.fasta	43053.9	1	3	3	3	3.09e-05	0.118	398
31986_Sample1_8F_6ug_8486	31986_1_8Fractions_6ug_Merged (31986_Sample1_8F_6ug_8486_F033876)	ABC transporter ATP-binding protein [Eubacterium limosum]	WP_013381795.1	8486_09262016.fasta	28359.7	1	4	4	4	4.11e-05	0.27	252
31986_Sample1_8F_6ug_8486	31986_1_8Fractions_6ug_Merged (31986_Sample1_8F_6ug_8486_F033876)	hypothetical protein [Eubacterium limosum]	WP_038352607.1	8486_09262016.fasta	88680.3	0.94	1	1	1	1.03e-05	0.0188	800
31986_Sample1_8F_6ug_8486	31986_1_8Fractions_6ug_Merged (31986_Sample1_8F_6ug_8486_F033876)	cytidylate kinase [Eubacterium limosum]	WP_038351268.1	8486_09262016.fasta	24145.5	1	3	3	3	3.09e-05	0.183	213
31986_Sample1_8F_6ug_8486	31986_1_8Fractions_6ug_Merged (31986_Sample1_8F_6ug_8486_F033876)	hypothetical protein [Eubacterium limosum]	WP_038353884.1	8486_09262016.fasta	28656.4	1	7	7	8	8.23e-05	0.348	247
31986_Sample1_8F_6ug_8486	31986_1_8Fractions_6ug_Merged (31986_Sample1_8F_6ug_8486_F033876)	hypothetical protein [Eubacterium limosum]	WP_038352732.1	8486_09262016.fasta	18221.8	0.967	1	1	1	1.03e-05	0.0915	164
31986_Sample1_8F_6ug_8486	31986_1_8Fractions_6ug_Merged (31986_Sample1_8F_6ug_8486_F033876)	CRISPR-associated endoribonuclease Cas6 [Eubacterium limosum]	WP_038353425.1	8486_09262016.fasta	26961.8	1	5	5	6	6.17e-05	0.261	230
31986_Sample1_8F_6ug_8486	31986_1_8Fractions_6ug_Merged (31986_Sample1_8F_6ug_8486_F033876)	phage coat protein gp6 [Eubacterium limosum]	WP_038352086.1	8486_09262016.fasta	31656.4	1	3	3	3	3.09e-05	0.194	294
31986_Sample1_8F_6ug_8486	31986_1_8Fractions_6ug_Merged (31986_Sample1_8F_6ug_8486_F033876)	shikimate dehydrogenase [Eubacterium limosum]	WP_038354118.1	8486_09262016.fasta	30514.8	1	4	4	4	4.11e-05	0.261	284
31986_Sample1_8F_6ug_8486	31986_1_8Fractions_6ug_Merged (31986_Sample1_8F_6ug_8486_F033876)	MBL fold metallo-hydrolase [Eubacterium limosum]	WP_038352815.1	8486_09262016.fasta	26166.5	1	5	6	6	6.17e-05	0.339	236
31986_Sample1_8F_6ug_8486	31986_1_8Fractions_6ug_Merged (31986_Sample1_8F_6ug_8486_F033876)	teichoic acid ABC transporter ATP-binding protein [Eubacterium limosum]	WP_038353176.1	8486_09262016.fasta	25911.1	0.771	1	1	1	1.03e-05	0.0601	233
31986_Sample1_8F_6ug_8486	31986_1_8Fractions_6ug_Merged (31986_Sample1_8F_6ug_8486_F033876)	4-hydroxy-3-methylbut-2-enyl diphosphate reductase [Eubacterium limosum]	WP_013380809.1	8486_09262016.fasta	81165	1	15	22	30	0.000309	0.281	730
31986_Sample1_8F_6ug_8486	31986_1_8Fractions_6ug_Merged (31986_Sample1_8F_6ug_8486_F033876)	aspartate aminotransferase family protein [Eubacterium limosum]	WP_038352294.1	8486_09262016.fasta	46244.6	1	4	4	4	4.11e-05	0.154	429
31986_Sample1_8F_6ug_8486	31986_1_8Fractions_6ug_Merged (31986_Sample1_8F_6ug_8486_F033876)	hypothetical protein [Eubacterium limosum]	WP_013382362.1	8486_09262016.fasta	12625.9	1	3	3	4	4.11e-05	0.321	106
31986_Sample1_8F_6ug_8486	31986_1_8Fractions_6ug_Merged (31986_Sample1_8F_6ug_8486_F033876)	hypothetical protein [Eubacterium limosum]	WP_038350991.1	8486_09262016.fasta	20122.7	1	3	3	4	4.11e-05	0.369	179
31986_Sample1_8F_6ug_8486	31986_1_8Fractions_6ug_Merged (31986_Sample1_8F_6ug_8486_F033876)	ArsC family transcriptional regulator [Eubacterium limosum]	WP_038353198.1	8486_09262016.fasta	13818.7	1	4	4	4	4.11e-05	0.361	119
31986_Sample1_8F_6ug_8486	31986_1_8Fractions_6ug_Merged (31986_Sample1_8F_6ug_8486_F033876)	GTPase Era [Eubacterium limosum]	WP_038351225.1	8486_09262016.fasta	34342.5	1	3	5	5	5.14e-05	0.161	304
31986_Sample1_8F_6ug_8486	31986_1_8Fractions_6ug_Merged (31986_Sample1_8F_6ug_8486_F033876)	oxidoreductase [Eubacterium limosum]	WP_013382570.1	8486_09262016.fasta	24318.7	0.967	1	1	1	1.03e-05	0.0959	219
31986_Sample1_8F_6ug_8486	31986_1_8Fractions_6ug_Merged (31986_Sample1_8F_6ug_8486_F033876)	septum formation inhibitor Maf [Eubacterium limosum]	WP_038352043.1	8486_09262016.fasta	20973	0.951	1	1	1	1.03e-05	0.0725	193
31986_Sample1_8F_6ug_8486	31986_1_8Fractions_6ug_Merged (31986_Sample1_8F_6ug_8486_F033876)	V-type ATP synthase subunit D [Eubacterium limosum]	WP_013380496.1	8486_09262016.fasta	23987.2	1	5	7	7	7.2e-05	0.28	211
31986_Sample1_8F_6ug_8486	31986_1_8Fractions_6ug_Merged (31986_Sample1_8F_6ug_8486_F033876)	beta-ketoacyl-[acyl-carrier-protein]	WP_038353924.1	8486_09262016.fasta	47177.5	1	5	6	6	6.17e-05	0.276	439
31986_Sample1_8F_6ug_8486	31986_1_8Fractions_6ug_Merged (31986_Sample1_8F_6ug_8486_F033876)	aspartate-semialdehyde dehydrogenase [Eubacterium limosum]	WP_038352585.1	8486_09262016.fasta	36762	1	13	17	20	0.000206	0.563	332
31986_Sample1_8F_6ug_8486	31986_1_8Fractions_6ug_Merged (31986_Sample1_8F_6ug_8486_F033876)	hypothetical protein [Eubacterium limosum]	WP_038353278.1	8486_09262016.fasta	59933.7	1	3	4	4	4.11e-05	0.0652	537
31986_Sample1_8F_6ug_8486	31986_1_8Fractions_6ug_Merged (31986_Sample1_8F_6ug_8486_F033876)	pyruvate dehydrogenase [Eubacterium limosum]	WP_038351975.1	8486_09262016.fasta	35899.5	1	4	4	5	5.14e-05	0.187	331
31986_Sample1_8F_6ug_8486	31986_1_8Fractions_6ug_Merged (31986_Sample1_8F_6ug_8486_F033876)	hypothetical protein [Eubacterium limosum]	WP_038354096.1	8486_09262016.fasta	25453.1	1	3	3	3	3.09e-05	0.226	217
31986_Sample1_8F_6ug_8486	31986_1_8Fractions_6ug_Merged (31986_Sample1_8F_6ug_8486_F033876)	glutamate racemase [Eubacterium limosum]	WP_038352209.1	8486_09262016.fasta	29766.6	0.967	1	1	1	1.03e-05	0.0335	269
31986_Sample1_8F_6ug_8486	31986_1_8Fractions_6ug_Merged (31986_Sample1_8F_6ug_8486_F033876)	hypothetical protein [Eubacterium limosum]	WP_038352793.1	8486_09262016.fasta	67810.5	0.659	1	1	1	1.03e-05	0.0346	635
31986_Sample1_8F_6ug_8486	31986_1_8Fractions_6ug_Merged (31986_Sample1_8F_6ug_8486_F033876)	chromosome partitioning protein [Eubacterium limosum]	WP_038353486.1	8486_09262016.fasta	28286.6	1	2	2	3	3.09e-05	0.173	254
31986_Sample1_8F_6ug_8486	31986_1_8Fractions_6ug_Merged (31986_Sample1_8F_6ug_8486_F033876)	glycerol-3-phosphate dehydrogenase [Eubacterium limosum]	WP_038353569.1	8486_09262016.fasta	37786	1	3	3	3	3.09e-05	0.118	346
31986_Sample1_8F_6ug_8486	31986_1_8Fractions_6ug_Merged (31986_Sample1_8F_6ug_8486_F033876)	GGDEF domain-containing protein [Eubacterium limosum]	WP_052237219.1	8486_09262016.fasta	63539.9	1	2	2	2	2.06e-05	0.0622	563
31986_Sample1_8F_6ug_8486	31986_1_8Fractions_6ug_Merged (31986_Sample1_8F_6ug_8486_F033876)	indolepyruvate ferredoxin oxidoreductase subunit alpha [Eubacterium limosum]	WP_038352417.1	8486_09262016.fasta	65200.5	1	24	34	41	0.000422	0.557	594
31986_Sample1_8F_6ug_8486	31986_1_8Fractions_6ug_Merged (31986_Sample1_8F_6ug_8486_F033876)	RNA-binding protein [Eubacterium limosum]	WP_038352625.1	8486_09262016.fasta	31962.2	1	2	2	2	2.06e-05	0.0674	282
31986_Sample1_8F_6ug_8486	31986_1_8Fractions_6ug_Merged (31986_Sample1_8F_6ug_8486_F033876)	dihydroorotase [Eubacterium limosum]	WP_038352475.1	8486_09262016.fasta	42929	1	9	11	11	0.000113	0.341	390
31986_Sample1_8F_6ug_8486	31986_1_8Fractions_6ug_Merged (31986_Sample1_8F_6ug_8486_F033876)	DNA-binding response regulator [Eubacterium limosum]	WP_013381354.1	8486_09262016.fasta	26046.8	1	4	5	5	5.14e-05	0.259	228
31986_Sample1_8F_6ug_8486	31986_1_8Fractions_6ug_Merged (31986_Sample1_8F_6ug_8486_F033876)	quinolinate synthetase [Eubacterium limosum]	WP_038350676.1	8486_09262016.fasta	33794.3	1	3	3	3	3.09e-05	0.159	302
31986_Sample1_8F_6ug_8486	31986_1_8Fractions_6ug_Merged (31986_Sample1_8F_6ug_8486_F033876)	ATP-dependent Clp protease ATP-binding subunit ClpX [Eubacterium limosum]	WP_038352833.1	8486_09262016.fasta	46240.3	1	10	12	12	0.000123	0.316	421
31986_Sample1_8F_6ug_8486	31986_1_8Fractions_6ug_Merged (31986_Sample1_8F_6ug_8486_F033876)	30S ribosomal protein S4 [Eubacterium limosum]	WP_038354261.1	8486_09262016.fasta	24023.5	1	9	11	17	0.000175	0.488	209
31986_Sample1_8F_6ug_8486	31986_1_8Fractions_6ug_Merged (31986_Sample1_8F_6ug_8486_F033876)	ribulokinase [Eubacterium limosum]	WP_038353526.1	8486_09262016.fasta	61033.1	1	12	18	24	0.000247	0.291	556
31986_Sample1_8F_6ug_8486	31986_1_8Fractions_6ug_Merged (31986_Sample1_8F_6ug_8486_F033876)	ferredoxin [Eubacterium limosum]	WP_038352187.1	8486_09262016.fasta	63510.9	1	28	42	61	0.000627	0.602	583
31986_Sample1_8F_6ug_8486	31986_1_8Fractions_6ug_Merged (31986_Sample1_8F_6ug_8486_F033876)	fatty acid-binding protein DegV [Eubacterium limosum]	WP_038350884.1	8486_09262016.fasta	30702.6	1	11	13	14	0.000144	0.608	278
31986_Sample1_8F_6ug_8486	31986_1_8Fractions_6ug_Merged (31986_Sample1_8F_6ug_8486_F033876)	glutamine synthetase [Eubacterium limosum]	WP_052237197.1	8486_09262016.fasta	79371.8	1	21	24	28	0.000288	0.424	706
31986_Sample1_8F_6ug_8486	31986_1_8Fractions_6ug_Merged (31986_Sample1_8F_6ug_8486_F033876)	hypothetical protein [Eubacterium limosum]	WP_038353707.1	8486_09262016.fasta	48326.1	0.999	2	2	2	2.06e-05	0.0971	412
31986_Sample1_8F_6ug_8486	31986_1_8Fractions_6ug_Merged (31986_Sample1_8F_6ug_8486_F033876)	hypothetical protein [Eubacterium limosum]	WP_038353400.1	8486_09262016.fasta	54436.3	1	16	20	56	0.000576	0.357	485
31986_Sample1_8F_6ug_8486	31986_1_8Fractions_6ug_Merged (31986_Sample1_8F_6ug_8486_F033876)	ubiquinone biosynthesis protein COQ7 [Eubacterium limosum]	WP_038351326.1	8486_09262016.fasta	13107.2	1	7	19	46	0.000473	0.892	120
31986_Sample1_8F_6ug_8486	31986_1_8Fractions_6ug_Merged (31986_Sample1_8F_6ug_8486_F033876)	sugar ABC transporter substrate-binding protein [Eubacterium limosum]	WP_038351868.1	8486_09262016.fasta	22510.1	1	9	13	16	0.000165	0.44	209
31986_Sample1_8F_6ug_8486	31986_1_8Fractions_6ug_Merged (31986_Sample1_8F_6ug_8486_F033876)	hypothetical protein [Eubacterium limosum]	WP_052237488.1	8486_09262016.fasta	18488.7	1	4	5	5	5.14e-05	0.305	164
31986_Sample1_8F_6ug_8486	31986_1_8Fractions_6ug_Merged (31986_Sample1_8F_6ug_8486_F033876)	hypothetical protein [Eubacterium limosum]	WP_038350807.1	8486_09262016.fasta	23174.1	1	5	10	12	0.000123	0.367	207
31986_Sample1_8F_6ug_8486	31986_1_8Fractions_6ug_Merged (31986_Sample1_8F_6ug_8486_F033876)	DNA processing protein DprA [Eubacterium limosum]	WP_052237154.1	8486_09262016.fasta	32570.9	1	6	8	9	9.26e-05	0.294	296
31986_Sample1_8F_6ug_8486	31986_1_8Fractions_6ug_Merged (31986_Sample1_8F_6ug_8486_F033876)	rubrerythrin [Eubacterium limosum]	WP_038353045.1	8486_09262016.fasta	20496.4	1	9	20	27	0.000278	0.564	179
31986_Sample1_8F_6ug_8486	31986_1_8Fractions_6ug_Merged (31986_Sample1_8F_6ug_8486_F033876)	carbon monoxide dehydrogenase [Eubacterium limosum]	WP_038352894.1	8486_09262016.fasta	27966.6	1	8	10	18	0.000185	0.398	256
31986_Sample1_8F_6ug_8486	31986_1_8Fractions_6ug_Merged (31986_Sample1_8F_6ug_8486_F033876)	hybrid sensor histidine kinase/response regulator [Eubacterium limosum]	WP_052237362.1	8486_09262016.fasta	87912.2	0.967	1	1	1	1.03e-05	0.0282	779
31986_Sample1_8F_6ug_8486	31986_1_8Fractions_6ug_Merged (31986_Sample1_8F_6ug_8486_F033876)	phosphate propanoyltransferase [Eubacterium limosum]	WP_038352560.1	8486_09262016.fasta	21806.1	1	6	7	7	7.2e-05	0.372	199
31986_Sample1_8F_6ug_8486	31986_1_8Fractions_6ug_Merged (31986_Sample1_8F_6ug_8486_F033876)	DNA-binding response regulator [Eubacterium limosum]	WP_038352518.1	8486_09262016.fasta	42023.7	0.999	2	2	2	2.06e-05	0.106	358
31986_Sample1_8F_6ug_8486	31986_1_8Fractions_6ug_Merged (31986_Sample1_8F_6ug_8486_F033876)	magnesium transporter [Eubacterium limosum]	WP_013379302.1	8486_09262016.fasta	35462.9	1	2	2	2	2.06e-05	0.0613	310
31986_Sample1_8F_6ug_8486	31986_1_8Fractions_6ug_Merged (31986_Sample1_8F_6ug_8486_F033876)	hypothetical protein [Eubacterium limosum]	WP_038352643.1	8486_09262016.fasta	33611.7	1	11	13	14	0.000144	0.471	293
31986_Sample1_8F_6ug_8486	31986_1_8Fractions_6ug_Merged (31986_Sample1_8F_6ug_8486_F033876)	formate dehydrogenase [Eubacterium limosum]	WP_038354071.1	8486_09262016.fasta	98954.2	1	32	61	75	0.000771	0.573	895
31986_Sample1_8F_6ug_8486	31986_1_8Fractions_6ug_Merged (31986_Sample1_8F_6ug_8486_F033876)	YihA family ribosome biogenesis GTP-binding protein [Eubacterium limosum]	WP_013381789.1	8486_09262016.fasta	22247.4	1	2	2	2	2.06e-05	0.109	193
31986_Sample1_8F_6ug_8486	31986_1_8Fractions_6ug_Merged (31986_Sample1_8F_6ug_8486_F033876)	50S ribosomal protein L21 [Eubacterium limosum]	WP_038353878.1	8486_09262016.fasta	11710.6	1	4	5	7	7.2e-05	0.385	104
31986_Sample1_8F_6ug_8486	31986_1_8Fractions_6ug_Merged (31986_Sample1_8F_6ug_8486_F033876)	hypothetical protein [Eubacterium limosum]	WP_038354154.1	8486_09262016.fasta	39883.5	1	8	12	12	0.000123	0.384	370
31986_Sample1_8F_6ug_8486	31986_1_8Fractions_6ug_Merged (31986_Sample1_8F_6ug_8486_F033876)	arylesterase [Eubacterium limosum]	WP_038351387.1	8486_09262016.fasta	23744.4	1	5	8	10	0.000103	0.372	215
31986_Sample1_8F_6ug_8486	31986_1_8Fractions_6ug_Merged (31986_Sample1_8F_6ug_8486_F033876)	homoserine O-succinyltransferase [Eubacterium limosum]	WP_038353419.1	8486_09262016.fasta	36036.5	1	10	14	18	0.000185	0.487	308
31986_Sample1_8F_6ug_8486	31986_1_8Fractions_6ug_Merged (31986_Sample1_8F_6ug_8486_F033876)	protein-tyrosine-phosphatase [Eubacterium limosum]	WP_038352851.1	8486_09262016.fasta	36879.6	1	12	14	16	0.000165	0.516	322
31986_Sample1_8F_6ug_8486	31986_1_8Fractions_6ug_Merged (31986_Sample1_8F_6ug_8486_F033876)	elongation factor P [Eubacterium limosum]	WP_038352809.1	8486_09262016.fasta	20763	1	2	2	2	2.06e-05	0.227	185
31986_Sample1_8F_6ug_8486	31986_1_8Fractions_6ug_Merged (31986_Sample1_8F_6ug_8486_F033876)	hypothetical protein [Eubacterium limosum]	WP_038353248.1	8486_09262016.fasta	17425.5	0.967	1	1	1	1.03e-05	0.106	151
31986_Sample1_8F_6ug_8486	31986_1_8Fractions_6ug_Merged (31986_Sample1_8F_6ug_8486_F033876)	50S ribosomal protein L2 [Eubacterium limosum]	WP_038354269.1	8486_09262016.fasta	30324.8	1	6	11	13	0.000134	0.318	277
31986_Sample1_8F_6ug_8486	31986_1_8Fractions_6ug_Merged (31986_Sample1_8F_6ug_8486_F033876)	foldase [Eubacterium limosum]	WP_038351261.1	8486_09262016.fasta	29053.5	1	10	12	14	0.000144	0.462	253
31986_Sample1_8F_6ug_8486	31986_1_8Fractions_6ug_Merged (31986_Sample1_8F_6ug_8486_F033876)	excinuclease ABC subunit B [Eubacterium limosum]	WP_038350651.1	8486_09262016.fasta	74225.9	1	6	6	6	6.17e-05	0.116	653
31986_Sample1_8F_6ug_8486	31986_1_8Fractions_6ug_Merged (31986_Sample1_8F_6ug_8486_F033876)	ABC transporter [Eubacterium limosum]	WP_038353189.1	8486_09262016.fasta	63119.7	0.967	1	1	1	1.03e-05	0.0521	576
31986_Sample1_8F_6ug_8486	31986_1_8Fractions_6ug_Merged (31986_Sample1_8F_6ug_8486_F033876)	hypothetical protein [Eubacterium limosum]	WP_038352579.1	8486_09262016.fasta	21252.4	1	8	13	24	0.000247	0.441	195
31986_Sample1_8F_6ug_8486	31986_1_8Fractions_6ug_Merged (31986_Sample1_8F_6ug_8486_F033876)	preprotein translocase subunit SecA [Eubacterium limosum]	WP_038352245.1	8486_09262016.fasta	19691.9	1	7	10	11	0.000113	0.412	170
31986_Sample1_8F_6ug_8486	31986_1_8Fractions_6ug_Merged (31986_Sample1_8F_6ug_8486_F033876)	glycerol-3-phosphate dehydrogenase [Eubacterium limosum]	WP_038350631.1	8486_09262016.fasta	37862.7	1	8	9	11	0.000113	0.295	346
31986_Sample1_8F_6ug_8486	31986_1_8Fractions_6ug_Merged (31986_Sample1_8F_6ug_8486_F033876)	serine protease HtrA [Eubacterium limosum]	WP_052237255.1	8486_09262016.fasta	42767.5	0.967	1	1	1	1.03e-05	0.0795	415
31986_Sample1_8F_6ug_8486	31986_1_8Fractions_6ug_Merged (31986_Sample1_8F_6ug_8486_F033876)	carboxyl-terminal processing protease [Eubacterium limosum]	WP_038350652.1	8486_09262016.fasta	42886.8	1	4	4	4	4.11e-05	0.163	399
31986_Sample1_8F_6ug_8486	31986_1_8Fractions_6ug_Merged (31986_Sample1_8F_6ug_8486_F033876)	30S ribosomal protein S16 [Eubacterium limosum]	WP_013381182.1	8486_09262016.fasta	9083.2	0.967	1	2	2	2.06e-05	0.222	81
31986_Sample1_8F_6ug_8486	31986_1_8Fractions_6ug_Merged (31986_Sample1_8F_6ug_8486_F033876)	alanine--tRNA ligase [Eubacterium limosum]	WP_038352995.1	8486_09262016.fasta	98239.6	1	14	18	20	0.000206	0.257	879
31986_Sample1_8F_6ug_8486	31986_1_8Fractions_6ug_Merged (31986_Sample1_8F_6ug_8486_F033876)	thioredoxin-disulfide reductase [Eubacterium limosum]	WP_038352795.1	8486_09262016.fasta	33720.2	1	10	13	15	0.000154	0.568	310
31986_Sample1_8F_6ug_8486	31986_1_8Fractions_6ug_Merged (31986_Sample1_8F_6ug_8486_F033876)	hypothetical protein [Eubacterium limosum]	WP_038353229.1	8486_09262016.fasta	21797.4	1	4	6	9	9.26e-05	0.258	194
31986_Sample1_8F_6ug_8486	31986_1_8Fractions_6ug_Merged (31986_Sample1_8F_6ug_8486_F033876)	methylmalonyl-CoA mutase [Eubacterium limosum]	WP_038351926.1	8486_09262016.fasta	64783.1	1	7	7	7	7.2e-05	0.219	581
31986_Sample1_8F_6ug_8486	31986_1_8Fractions_6ug_Merged (31986_Sample1_8F_6ug_8486_F033876)	CopG family transcriptional regulator [Eubacterium limosum]	WP_038352202.1	8486_09262016.fasta	8524	1	2	2	2	2.06e-05	0.288	73
31986_Sample1_8F_6ug_8486	31986_1_8Fractions_6ug_Merged (31986_Sample1_8F_6ug_8486_F033876)	DNA topoisomerase III [Eubacterium limosum]	WP_038354068.1	8486_09262016.fasta	82336.9	1	2	2	2	2.06e-05	0.0466	729
31986_Sample1_8F_6ug_8486	31986_1_8Fractions_6ug_Merged (31986_Sample1_8F_6ug_8486_F033876)	4-hydroxythreonine-4-phosphate dehydrogenase [Eubacterium limosum]	WP_038354172.1	8486_09262016.fasta	36056.9	1	8	8	9	9.26e-05	0.309	333
31986_Sample1_8F_6ug_8486	31986_1_8Fractions_6ug_Merged (31986_Sample1_8F_6ug_8486_F033876)	DNA-directed RNA polymerase subunit beta [Eubacterium limosum]	WP_052237212.1	8486_09262016.fasta	137249	1	34	39	43	0.000442	0.405	1227
31986_Sample1_8F_6ug_8486	31986_1_8Fractions_6ug_Merged (31986_Sample1_8F_6ug_8486_F033876)	hypothetical protein [Eubacterium limosum]	WP_038354255.1	8486_09262016.fasta	29981.6	0.999	2	2	2	2.06e-05	0.0775	258
31986_Sample1_8F_6ug_8486	31986_1_8Fractions_6ug_Merged (31986_Sample1_8F_6ug_8486_F033876)	hypothetical protein [Eubacterium limosum]	WP_038351488.1	8486_09262016.fasta	49965.6	1	13	20	22	0.000226	0.445	465
31986_Sample1_8F_6ug_8486	31986_1_8Fractions_6ug_Merged (31986_Sample1_8F_6ug_8486_F033876)	amino acid ABC transporter substrate-binding protein [Eubacterium limosum]	WP_038351071.1	8486_09262016.fasta	29377.8	1	13	21	36	0.00037	0.616	271
31986_Sample1_8F_6ug_8486	31986_1_8Fractions_6ug_Merged (31986_Sample1_8F_6ug_8486_F033876)	TIGR02453 family protein [Eubacterium limosum]	WP_038352389.1	8486_09262016.fasta	26123.1	1	3	3	4	4.11e-05	0.14	228
31986_Sample1_8F_6ug_8486	31986_1_8Fractions_6ug_Merged (31986_Sample1_8F_6ug_8486_F033876)	hypothetical protein [Eubacterium limosum]	WP_038352533.1	8486_09262016.fasta	24680.4	1	4	4	5	5.14e-05	0.255	216
31986_Sample1_8F_6ug_8486	31986_1_8Fractions_6ug_Merged (31986_Sample1_8F_6ug_8486_F033876)	hypothetical protein [Eubacterium limosum]	WP_038351779.1	8486_09262016.fasta	7692.7	1	2	2	3	3.09e-05	0.164	67
31986_Sample1_8F_6ug_8486	31986_1_8Fractions_6ug_Merged (31986_Sample1_8F_6ug_8486_F033876)	alcohol dehydrogenase [Eubacterium limosum]	WP_038353936.1	8486_09262016.fasta	44086.6	1	9	11	14	0.000144	0.252	405
31986_Sample1_8F_6ug_8486	31986_1_8Fractions_6ug_Merged (31986_Sample1_8F_6ug_8486_F033876)	capsular biosynthesis protein [Eubacterium limosum]	WP_038350752.1	8486_09262016.fasta	29637.9	1	2	2	2	2.06e-05	0.111	261
31986_Sample1_8F_6ug_8486	31986_1_8Fractions_6ug_Merged (31986_Sample1_8F_6ug_8486_F033876)	NAD(P)-dependent oxidoreductase [Eubacterium limosum]	WP_038351445.1	8486_09262016.fasta	46227.2	1	11	18	20	0.000206	0.427	433
31986_Sample1_8F_6ug_8486	31986_1_8Fractions_6ug_Merged (31986_Sample1_8F_6ug_8486_F033876)	ATPase P [Eubacterium limosum]	WP_038352138.1	8486_09262016.fasta	86015.9	1	5	5	5	5.14e-05	0.108	795
31986_Sample1_8F_6ug_8486	31986_1_8Fractions_6ug_Merged (31986_Sample1_8F_6ug_8486_F033876)	precorrin-8X methylmutase [Eubacterium limosum]	WP_038352263.1	8486_09262016.fasta	23191.7	1	6	8	10	0.000103	0.493	213
31986_Sample1_8F_6ug_8486	31986_1_8Fractions_6ug_Merged (31986_Sample1_8F_6ug_8486_F033876)	propanediol dehydratase medium subunit [Eubacterium limosum]	WP_013382331.1	8486_09262016.fasta	23326.8	1	3	4	11	0.000113	0.206	223
31986_Sample1_8F_6ug_8486	31986_1_8Fractions_6ug_Merged (31986_Sample1_8F_6ug_8486_F033876)	acetylornithine aminotransferase [Eubacterium limosum]	WP_038351653.1	8486_09262016.fasta	42557.5	1	8	12	13	0.000134	0.322	394
31986_Sample1_8F_6ug_8486	31986_1_8Fractions_6ug_Merged (31986_Sample1_8F_6ug_8486_F033876)	glucose-1-phosphate adenylyltransferase subunit GlgD [Eubacterium limosum]	WP_038353081.1	8486_09262016.fasta	41959.7	1	17	24	28	0.000288	0.516	370
31986_Sample1_8F_6ug_8486	31986_1_8Fractions_6ug_Merged (31986_Sample1_8F_6ug_8486_F033876)	Cys-tRNA(Pro) deacylase [Eubacterium limosum]	WP_038352346.1	8486_09262016.fasta	17233.7	1	2	2	2	2.06e-05	0.0955	157
31986_Sample1_8F_6ug_8486	31986_1_8Fractions_6ug_Merged (31986_Sample1_8F_6ug_8486_F033876)	hypothetical protein [Eubacterium limosum]	WP_052237273.1	8486_09262016.fasta	36379.6	1	3	3	4	4.11e-05	0.0982	326
31986_Sample1_8F_6ug_8486	31986_1_8Fractions_6ug_Merged (31986_Sample1_8F_6ug_8486_F033876)	MarR family transcriptional regulator [Eubacterium limosum]	WP_013381804.1	8486_09262016.fasta	17977.1	0.967	1	1	1	1.03e-05	0.0833	156
31986_Sample1_8F_6ug_8486	31986_1_8Fractions_6ug_Merged (31986_Sample1_8F_6ug_8486_F033876)	D-alanine--D-alanine ligase A [Eubacterium limosum]	WP_038352554.1	8486_09262016.fasta	39017.3	1	13	16	18	0.000185	0.375	349
31986_Sample1_8F_6ug_8486	31986_1_8Fractions_6ug_Merged (31986_Sample1_8F_6ug_8486_F033876)	cell division protein FtsZ [Eubacterium limosum]	WP_038351402.1	8486_09262016.fasta	38034.8	1	12	28	66	0.000679	0.442	364
31986_Sample1_8F_6ug_8486	31986_1_8Fractions_6ug_Merged (31986_Sample1_8F_6ug_8486_F033876)	hypothetical protein [Eubacterium limosum]	WP_038352220.1	8486_09262016.fasta	13971.7	1	3	3	4	4.11e-05	0.409	127
31986_Sample1_8F_6ug_8486	31986_1_8Fractions_6ug_Merged (31986_Sample1_8F_6ug_8486_F033876)	histidine kinase [Eubacterium limosum]	WP_038354190.1	8486_09262016.fasta	160176	0.999	2	2	2	2.06e-05	0.0273	1426
31986_Sample1_8F_6ug_8486	31986_1_8Fractions_6ug_Merged (31986_Sample1_8F_6ug_8486_F033876)	aspartate aminotransferase [Eubacterium limosum]	WP_038353455.1	8486_09262016.fasta	45382.3	1	8	8	8	8.23e-05	0.269	402
31986_Sample1_8F_6ug_8486	31986_1_8Fractions_6ug_Merged (31986_Sample1_8F_6ug_8486_F033876)	hypothetical protein [Eubacterium limosum]	WP_038350688.1	8486_09262016.fasta	52558.7	1	9	10	12	0.000123	0.218	454
31986_Sample1_8F_6ug_8486	31986_1_8Fractions_6ug_Merged (31986_Sample1_8F_6ug_8486_F033876)	aspartyl-tRNA amidotransferase subunit B [Eubacterium limosum]	WP_013379248.1	8486_09262016.fasta	16469	1	7	8	8	8.23e-05	0.49	147
31986_Sample1_8F_6ug_8486	31986_1_8Fractions_6ug_Merged (31986_Sample1_8F_6ug_8486_F033876)	hypothetical protein [Eubacterium limosum]	WP_038353538.1	8486_09262016.fasta	8176.8	1	10	35	78	0.000802	0.817	71
31986_Sample1_8F_6ug_8486	31986_1_8Fractions_6ug_Merged (31986_Sample1_8F_6ug_8486_F033876)	helicase-exonuclease AddAB subunit AddA [Eubacterium limosum]	WP_038352199.1	8486_09262016.fasta	136376	1	3	3	3	3.09e-05	0.042	1190
31986_Sample1_8F_6ug_8486	31986_1_8Fractions_6ug_Merged (31986_Sample1_8F_6ug_8486_F033876)	BMC domain-containing protein [Eubacterium limosum]	WP_013381240.1	8486_09262016.fasta	13351.3	1	2	2	2	2.06e-05	0.175	126
31986_Sample1_8F_6ug_8486	31986_1_8Fractions_6ug_Merged (31986_Sample1_8F_6ug_8486_F033876)	(4Fe-4S)-binding protein [Eubacterium limosum]	WP_038351901.1	8486_09262016.fasta	34118.7	1	4	4	4	4.11e-05	0.228	311
31986_Sample1_8F_6ug_8486	31986_1_8Fractions_6ug_Merged (31986_Sample1_8F_6ug_8486_F033876)	hypothetical protein [Eubacterium limosum]	WP_038350979.1	8486_09262016.fasta	122500	1	3	3	3	3.09e-05	0.0461	1106
31986_Sample1_8F_6ug_8486	31986_1_8Fractions_6ug_Merged (31986_Sample1_8F_6ug_8486_F033876)	alanine racemase [Eubacterium limosum]	WP_038350645.1	8486_09262016.fasta	38964.3	1	6	6	7	7.2e-05	0.252	353
31986_Sample1_8F_6ug_8486	31986_1_8Fractions_6ug_Merged (31986_Sample1_8F_6ug_8486_F033876)	tRNA sulfurtransferase ThiI [Eubacterium limosum]	WP_038351338.1	8486_09262016.fasta	42992.8	1	2	2	2	2.06e-05	0.0649	385
31986_Sample1_8F_6ug_8486	31986_1_8Fractions_6ug_Merged (31986_Sample1_8F_6ug_8486_F033876)	hypothetical protein [Eubacterium limosum]	WP_038354230.1	8486_09262016.fasta	17431.4	1	2	2	2	2.06e-05	0.244	156
31986_Sample1_8F_6ug_8486	31986_1_8Fractions_6ug_Merged (31986_Sample1_8F_6ug_8486_F033876)	chlorohydrolase [Eubacterium limosum]	WP_038351463.1	8486_09262016.fasta	49221.1	1	10	10	11	0.000113	0.354	444
31986_Sample1_8F_6ug_8486	31986_1_8Fractions_6ug_Merged (31986_Sample1_8F_6ug_8486_F033876)	phosphoribosylformylglycinamidine synthase [Eubacterium limosum]	WP_038350728.1	8486_09262016.fasta	135359	1	19	22	23	0.000237	0.233	1237
31986_Sample1_8F_6ug_8486	31986_1_8Fractions_6ug_Merged (31986_Sample1_8F_6ug_8486_F033876)	multidrug ABC transporter ATP-binding protein [Eubacterium limosum]	WP_038353703.1	8486_09262016.fasta	63271	0.963	1	1	1	1.03e-05	0.0157	575
31986_Sample1_8F_6ug_8486	31986_1_8Fractions_6ug_Merged (31986_Sample1_8F_6ug_8486_F033876)	hypothetical protein [Eubacterium limosum]	WP_038353057.1	8486_09262016.fasta	21761.9	1	6	10	11	0.000113	0.351	188
31986_Sample1_8F_6ug_8486	31986_1_8Fractions_6ug_Merged (31986_Sample1_8F_6ug_8486_F033876)	dipeptide epimerase [Eubacterium limosum]	WP_038350712.1	8486_09262016.fasta	38156.8	1	5	5	5	5.14e-05	0.203	354
31986_Sample1_8F_6ug_8486	31986_1_8Fractions_6ug_Merged (31986_Sample1_8F_6ug_8486_F033876)	phenylacetate--CoA ligase [Eubacterium limosum]	WP_038353182.1	8486_09262016.fasta	46415.3	1	6	6	6	6.17e-05	0.173	411
31986_Sample1_8F_6ug_8486	31986_1_8Fractions_6ug_Merged (31986_Sample1_8F_6ug_8486_F033876)	molecular chaperone HtpG [Eubacterium limosum]	WP_038352030.1	8486_09262016.fasta	73218.5	1	15	16	17	0.000175	0.285	636
31986_Sample1_8F_6ug_8486	31986_1_8Fractions_6ug_Merged (31986_Sample1_8F_6ug_8486_F033876)	peptidase U32 [Eubacterium limosum]	WP_038352989.1	8486_09262016.fasta	46791.6	1	2	2	2	2.06e-05	0.0706	411
31986_Sample1_8F_6ug_8486	31986_1_8Fractions_6ug_Merged (31986_Sample1_8F_6ug_8486_F033876)	phosphonoacetaldehyde hydrolase [Eubacterium limosum]	WP_038351552.1	8486_09262016.fasta	29330.3	1	2	3	3	3.09e-05	0.134	262
31986_Sample1_8F_6ug_8486	31986_1_8Fractions_6ug_Merged (31986_Sample1_8F_6ug_8486_F033876)	ABC transporter ATP-binding protein [Eubacterium limosum]	WP_038353265.1	8486_09262016.fasta	29483.6	1	3	3	3	3.09e-05	0.0981	265
31986_Sample1_8F_6ug_8486	31986_1_8Fractions_6ug_Merged (31986_Sample1_8F_6ug_8486_F033876)	phosphoglycolate phosphatase [Eubacterium limosum]	WP_013378704.1	8486_09262016.fasta	25096.5	1	2	2	2	2.06e-05	0.118	212
31986_Sample1_8F_6ug_8486	31986_1_8Fractions_6ug_Merged (31986_Sample1_8F_6ug_8486_F033876)	UDP-N-acetylenolpyruvoylglucosamine reductase [Eubacterium limosum]	WP_038350751.1	8486_09262016.fasta	33312	1	6	8	9	9.26e-05	0.278	302
31986_Sample1_8F_6ug_8486	31986_1_8Fractions_6ug_Merged (31986_Sample1_8F_6ug_8486_F033876)	hypothetical protein [Eubacterium limosum]	WP_038354166.1	8486_09262016.fasta	45400.6	1	4	4	4	4.11e-05	0.163	398
31986_Sample1_8F_6ug_8486	31986_1_8Fractions_6ug_Merged (31986_Sample1_8F_6ug_8486_F033876)	UDP-N-acetylglucosamine--N-acetylmuramyl-(pentapeptide) pyrophosphoryl-undecaprenol N-acetylglucosamine transferase [Eubacterium limosum]	WP_038351399.1	8486_09262016.fasta	39879.7	0.967	1	1	1	1.03e-05	0.0625	368
31986_Sample1_8F_6ug_8486	31986_1_8Fractions_6ug_Merged (31986_Sample1_8F_6ug_8486_F033876)	phosphatase [Eubacterium limosum]	WP_013381050.1	8486_09262016.fasta	24634.4	1	2	2	2	2.06e-05	0.128	218
31986_Sample1_8F_6ug_8486	31986_1_8Fractions_6ug_Merged (31986_Sample1_8F_6ug_8486_F033876)	peptide ABC transporter ATPase [Eubacterium limosum]	WP_038353222.1	8486_09262016.fasta	32976.9	0.967	1	1	1	1.03e-05	0.037	297
31986_Sample1_8F_6ug_8486	31986_1_8Fractions_6ug_Merged (31986_Sample1_8F_6ug_8486_F033876)	hypothetical protein [Eubacterium limosum]	WP_052237232.1	8486_09262016.fasta	58035.7	1	3	3	3	3.09e-05	0.0629	509
31986_Sample1_8F_6ug_8486	31986_1_8Fractions_6ug_Merged (31986_Sample1_8F_6ug_8486_F033876)	gamma-glutamyl-phosphate reductase [Eubacterium limosum]	WP_038351148.1	8486_09262016.fasta	46425.1	1	10	11	13	0.000134	0.352	429
31986_Sample1_8F_6ug_8486	31986_1_8Fractions_6ug_Merged (31986_Sample1_8F_6ug_8486_F033876)	serine--tRNA ligase [Eubacterium limosum]	WP_038352612.1	8486_09262016.fasta	48881	1	11	12	14	0.000144	0.331	426
31986_Sample1_8F_6ug_8486	31986_1_8Fractions_6ug_Merged (31986_Sample1_8F_6ug_8486_F033876)	phosphate transport system regulatory protein PhoU [Eubacterium limosum]	WP_038351273.1	8486_09262016.fasta	26063.8	1	2	2	2	2.06e-05	0.129	225
31986_Sample1_8F_6ug_8486	31986_1_8Fractions_6ug_Merged (31986_Sample1_8F_6ug_8486_F033876)	chromosome partitioning protein ParB [Eubacterium limosum]	WP_038353305.1	8486_09262016.fasta	31229.2	1	6	8	8	8.23e-05	0.364	269
31986_Sample1_8F_6ug_8486	31986_1_8Fractions_6ug_Merged (31986_Sample1_8F_6ug_8486_F033876)	DNA-binding transcriptional regulator [Eubacterium limosum]	WP_013379420.1	8486_09262016.fasta	11166.1	0.967	1	2	5	5.14e-05	0.186	97
31986_Sample1_8F_6ug_8486	31986_1_8Fractions_6ug_Merged (31986_Sample1_8F_6ug_8486_F033876)	nitroreductase [Eubacterium limosum]	WP_038354123.1	8486_09262016.fasta	22800.5	1	9	13	17	0.000175	0.377	199
31986_Sample1_8F_6ug_8486	31986_1_8Fractions_6ug_Merged (31986_Sample1_8F_6ug_8486_F033876)	phosphomethylpyrimidine synthase [Eubacterium limosum]	WP_038352049.1	8486_09262016.fasta	46628.4	1	13	18	22	0.000226	0.424	427
31986_Sample1_8F_6ug_8486	31986_1_8Fractions_6ug_Merged (31986_Sample1_8F_6ug_8486_F033876)	aldehyde ferredoxin oxidoreductase [Eubacterium limosum]	WP_038351898.1	8486_09262016.fasta	67915.6	1	4	4	4	4.11e-05	0.0778	630
31986_Sample1_8F_6ug_8486	31986_1_8Fractions_6ug_Merged (31986_Sample1_8F_6ug_8486_F033876)	molybdate ABC transporter substrate-binding protein [Eubacterium limosum]	WP_038351481.1	8486_09262016.fasta	28500.4	1	6	10	12	0.000123	0.402	266
31986_Sample1_8F_6ug_8486	31986_1_8Fractions_6ug_Merged (31986_Sample1_8F_6ug_8486_F033876)	maltodextrin phosphorylase [Eubacterium limosum]	WP_038350746.1	8486_09262016.fasta	93113.4	1	3	3	3	3.09e-05	0.0834	815
31986_Sample1_8F_6ug_8486	31986_1_8Fractions_6ug_Merged (31986_Sample1_8F_6ug_8486_F033876)	hypothetical protein [Eubacterium limosum]	WP_038352174.1	8486_09262016.fasta	29849.5	0.999	2	2	2	2.06e-05	0.112	277
31986_Sample1_8F_6ug_8486	31986_1_8Fractions_6ug_Merged (31986_Sample1_8F_6ug_8486_F033876)	fructose-bisphosphate aldolase [Eubacterium limosum]	WP_038351439.1	8486_09262016.fasta	30463.3	1	4	4	4	4.11e-05	0.246	280
31986_Sample1_8F_6ug_8486	31986_1_8Fractions_6ug_Merged (31986_Sample1_8F_6ug_8486_F033876)	1-(5-phosphoribosyl)-5-amino-4-imidazole-carboxylate carboxylase [Eubacterium limosum]	WP_038351022.1	8486_09262016.fasta	26643.9	1	2	2	2	2.06e-05	0.3	250
31986_Sample1_8F_6ug_8486	31986_1_8Fractions_6ug_Merged (31986_Sample1_8F_6ug_8486_F033876)	hypothetical protein [Eubacterium limosum]	WP_038350871.1	8486_09262016.fasta	29139.5	0.999	2	3	3	3.09e-05	0.114	246
31986_Sample1_8F_6ug_8486	31986_1_8Fractions_6ug_Merged (31986_Sample1_8F_6ug_8486_F033876)	flavodoxin [Eubacterium limosum]	WP_013378765.1	8486_09262016.fasta	17215.5	1	2	2	2	2.06e-05	0.222	158
31986_Sample1_8F_6ug_8486	31986_1_8Fractions_6ug_Merged (31986_Sample1_8F_6ug_8486_F033876)	3-dehydroquinate synthase [Eubacterium limosum]	WP_038350829.1	8486_09262016.fasta	39715.1	1	6	7	7	7.2e-05	0.268	355
31986_Sample1_8F_6ug_8486	31986_1_8Fractions_6ug_Merged (31986_Sample1_8F_6ug_8486_F033876)	hypothetical protein [Eubacterium limosum]	WP_038352257.1	8486_09262016.fasta	55499.9	1	9	11	11	0.000113	0.217	483
31986_Sample1_8F_6ug_8486	31986_1_8Fractions_6ug_Merged (31986_Sample1_8F_6ug_8486_F033876)	hypothetical protein [Eubacterium limosum]	WP_052237267.1	8486_09262016.fasta	20943.4	1	3	3	3	3.09e-05	0.165	182
31986_Sample1_8F_6ug_8486	31986_1_8Fractions_6ug_Merged (31986_Sample1_8F_6ug_8486_F033876)	serine/threonine protein phosphatase [Eubacterium limosum]	WP_038352966.1	8486_09262016.fasta	30181.2	1	3	3	4	4.11e-05	0.128	265
31986_Sample1_8F_6ug_8486	31986_1_8Fractions_6ug_Merged (31986_Sample1_8F_6ug_8486_F033876)	aspartate carbamoyltransferase regulatory subunit [Eubacterium limosum]	WP_013382408.1	8486_09262016.fasta	16386.7	1	5	6	6	6.17e-05	0.51	143
31986_Sample1_8F_6ug_8486	31986_1_8Fractions_6ug_Merged (31986_Sample1_8F_6ug_8486_F033876)	biotin--[acetyl-CoA-carboxylase]	WP_013382327.1	8486_09262016.fasta	18725.9	1	2	2	2	2.06e-05	0.267	172
31986_Sample1_8F_6ug_8486	31986_1_8Fractions_6ug_Merged (31986_Sample1_8F_6ug_8486_F033876)	hypothetical protein [Eubacterium limosum]	WP_038350620.1	8486_09262016.fasta	23382.1	1	2	2	2	2.06e-05	0.0806	211
31986_Sample1_8F_6ug_8486	31986_1_8Fractions_6ug_Merged (31986_Sample1_8F_6ug_8486_F033876)	acetyl-CoA acetyltransferase [Eubacterium limosum]	WP_038350953.1	8486_09262016.fasta	40703.4	1	23	57	165	0.0017	0.743	393
31986_Sample1_8F_6ug_8486	31986_1_8Fractions_6ug_Merged (31986_Sample1_8F_6ug_8486_F033876)	hypothetical protein [Eubacterium limosum]	WP_038352590.1	8486_09262016.fasta	31605.8	0.967	1	2	2	2.06e-05	0.068	294
31986_Sample1_8F_6ug_8486	31986_1_8Fractions_6ug_Merged (31986_Sample1_8F_6ug_8486_F033876)	fructose-bisphosphate aldolase [Eubacterium limosum]	WP_038352673.1	8486_09262016.fasta	33325.4	1	16	18	21	0.000216	0.748	309
31986_Sample1_8F_6ug_8486	31986_1_8Fractions_6ug_Merged (31986_Sample1_8F_6ug_8486_F033876)	hypothetical protein [Eubacterium limosum]	WP_038351938.1	8486_09262016.fasta	69025.5	0.967	1	1	1	1.03e-05	0.0215	605
31986_Sample1_8F_6ug_8486	31986_1_8Fractions_6ug_Merged (31986_Sample1_8F_6ug_8486_F033876)	ornithine carbamoyltransferase [Eubacterium limosum]	WP_038350911.1	8486_09262016.fasta	37718.6	1	7	8	8	8.23e-05	0.331	341
31986_Sample1_8F_6ug_8486	31986_1_8Fractions_6ug_Merged (31986_Sample1_8F_6ug_8486_F033876)	30S ribosomal protein S18 [Eubacterium limosum]	WP_013382824.1	8486_09262016.fasta	8833.5	1	2	3	4	4.11e-05	0.333	75
31986_Sample1_8F_6ug_8486	31986_1_8Fractions_6ug_Merged (31986_Sample1_8F_6ug_8486_F033876)	transcription termination/antitermination protein NusG [Eubacterium limosum]	WP_038352881.1	8486_09262016.fasta	20347.7	1	2	2	2	2.06e-05	0.207	179
31986_Sample1_8F_6ug_8486	31986_1_8Fractions_6ug_Merged (31986_Sample1_8F_6ug_8486_F033876)	hypothetical protein [Eubacterium limosum]	WP_038353574.1	8486_09262016.fasta	61798.5	1	14	15	17	0.000175	0.371	574
31986_Sample1_8F_6ug_8486	31986_1_8Fractions_6ug_Merged (31986_Sample1_8F_6ug_8486_F033876)	hypothetical protein [Eubacterium limosum]	WP_052237224.1	8486_09262016.fasta	55293.4	1	2	2	2	2.06e-05	0.0616	503
31986_Sample1_8F_6ug_8486	31986_1_8Fractions_6ug_Merged (31986_Sample1_8F_6ug_8486_F033876)	50S ribosomal protein L5 [Eubacterium limosum]	WP_038354267.1	8486_09262016.fasta	20269.4	1	5	5	9	9.26e-05	0.274	179
31986_Sample1_8F_6ug_8486	31986_1_8Fractions_6ug_Merged (31986_Sample1_8F_6ug_8486_F033876)	phosphatidylethanolamine-binding protein [Eubacterium limosum]	WP_038351083.1	8486_09262016.fasta	17568.5	0.967	1	1	1	1.03e-05	0.0881	159
31986_Sample1_8F_6ug_8486	31986_1_8Fractions_6ug_Merged (31986_Sample1_8F_6ug_8486_F033876)	adenylosuccinate synthetase [Eubacterium limosum]	WP_038353657.1	8486_09262016.fasta	46498	1	6	7	8	8.23e-05	0.273	421
31986_Sample1_8F_6ug_8486	31986_1_8Fractions_6ug_Merged (31986_Sample1_8F_6ug_8486_F033876)	dihydroxyacetone kinase [Eubacterium limosum]	WP_038352630.1	8486_09262016.fasta	59310.5	1	18	24	29	0.000298	0.557	539
31986_Sample1_8F_6ug_8486	31986_1_8Fractions_6ug_Merged (31986_Sample1_8F_6ug_8486_F033876)	aspartate aminotransferase [Eubacterium limosum]	WP_038353865.1	8486_09262016.fasta	45784.1	1	12	19	22	0.000226	0.406	416
31986_Sample1_8F_6ug_8486	31986_1_8Fractions_6ug_Merged (31986_Sample1_8F_6ug_8486_F033876)	RNA methyltransferase [Eubacterium limosum]	WP_038352713.1	8486_09262016.fasta	31533.2	0.823	1	1	1	1.03e-05	0.0389	283
31986_Sample1_8F_6ug_8486	31986_1_8Fractions_6ug_Merged (31986_Sample1_8F_6ug_8486_F033876)	Fe-S cluster protein [Eubacterium limosum]	WP_038352192.1	8486_09262016.fasta	49875	1	4	4	4	4.11e-05	0.137	452
31986_Sample1_8F_6ug_8486	31986_1_8Fractions_6ug_Merged (31986_Sample1_8F_6ug_8486_F033876)	signal recognition particle protein [Eubacterium limosum]	WP_038354224.1	8486_09262016.fasta	50007.7	1	5	5	5	5.14e-05	0.183	448
31986_Sample1_8F_6ug_8486	31986_1_8Fractions_6ug_Merged (31986_Sample1_8F_6ug_8486_F033876)	30S ribosomal protein S13 [Eubacterium limosum]	WP_013382260.1	8486_09262016.fasta	13977	1	6	6	8	8.23e-05	0.32	122
31986_Sample1_8F_6ug_8486	31986_1_8Fractions_6ug_Merged (31986_Sample1_8F_6ug_8486_F033876)	preprotein translocase subunit SecA [Eubacterium limosum]	WP_038352921.1	8486_09262016.fasta	96850.6	1	19	25	26	0.000267	0.333	851
31986_Sample1_8F_6ug_8486	31986_1_8Fractions_6ug_Merged (31986_Sample1_8F_6ug_8486_F033876)	F420-0--gamma-glutamyl ligase [Eubacterium limosum]	WP_038353446.1	8486_09262016.fasta	43413.9	1	12	16	17	0.000175	0.486	397
31986_Sample1_8F_6ug_8486	31986_1_8Fractions_6ug_Merged (31986_Sample1_8F_6ug_8486_F033876)	hypothetical protein [Eubacterium limosum]	WP_038350847.1	8486_09262016.fasta	18263.3	0.979	2	2	2	2.06e-05	0.309	165
31986_Sample1_8F_6ug_8486	31986_1_8Fractions_6ug_Merged (31986_Sample1_8F_6ug_8486_F033876)	sporulation protein [Eubacterium limosum]	WP_038350972.1	8486_09262016.fasta	33310.4	1	5	5	5	5.14e-05	0.209	296
31986_Sample1_8F_6ug_8486	31986_1_8Fractions_6ug_Merged (31986_Sample1_8F_6ug_8486_F033876)	MBL fold metallo-hydrolase [Eubacterium limosum]	WP_038351665.1	8486_09262016.fasta	30181	0.999	2	2	2	2.06e-05	0.156	270
31986_Sample1_8F_6ug_8486	31986_1_8Fractions_6ug_Merged (31986_Sample1_8F_6ug_8486_F033876)	peptide ABC transporter substrate-binding protein [Eubacterium limosum]	WP_038353467.1	8486_09262016.fasta	57176.5	1	12	18	22	0.000226	0.328	515
31986_Sample1_8F_6ug_8486	31986_1_8Fractions_6ug_Merged (31986_Sample1_8F_6ug_8486_F033876)	ribonuclease R [Eubacterium limosum]	WP_038350621.1	8486_09262016.fasta	82217.2	0.967	1	1	1	1.03e-05	0.0363	717
31986_Sample1_8F_6ug_8486	31986_1_8Fractions_6ug_Merged (31986_Sample1_8F_6ug_8486_F033876)	ferredoxin [Eubacterium limosum]	WP_050814047.1	8486_09262016.fasta	26903.5	1	12	12	20	0.000206	0.702	248
31986_Sample1_8F_6ug_8486	31986_1_8Fractions_6ug_Merged (31986_Sample1_8F_6ug_8486_F033876)	tungsten ABC transporter substrate-binding protein [Eubacterium limosum]	WP_038350721.1	8486_09262016.fasta	31317.1	0.967	1	1	1	1.03e-05	0.0796	289
31986_Sample1_8F_6ug_8486	31986_1_8Fractions_6ug_Merged (31986_Sample1_8F_6ug_8486_F033876)	hypothetical protein [Eubacterium limosum]	WP_038350818.1	8486_09262016.fasta	46818.3	1	10	17	20	0.000206	0.358	413
31986_Sample1_8F_6ug_8486	31986_1_8Fractions_6ug_Merged (31986_Sample1_8F_6ug_8486_F033876)	hypothetical protein [Eubacterium limosum]	WP_038352774.1	8486_09262016.fasta	20520.9	1	4	5	9	9.26e-05	0.382	186
31986_Sample1_8F_6ug_8486	31986_1_8Fractions_6ug_Merged (31986_Sample1_8F_6ug_8486_F033876)	anaerobic sulfite reductase subunit B [Eubacterium limosum]	WP_038351622.1	8486_09262016.fasta	29906.3	1	7	9	9	9.26e-05	0.357	263
31986_Sample1_8F_6ug_8486	31986_1_8Fractions_6ug_Merged (31986_Sample1_8F_6ug_8486_F033876)	RNA helicase [Eubacterium limosum]	WP_038353050.1	8486_09262016.fasta	62310.7	1	5	5	5	5.14e-05	0.126	547
31986_Sample1_8F_6ug_8486	31986_1_8Fractions_6ug_Merged (31986_Sample1_8F_6ug_8486_F033876)	transcriptional regulator [Eubacterium limosum]	WP_038350830.1	8486_09262016.fasta	22121.5	1	5	7	8	8.23e-05	0.258	198
31986_Sample1_8F_6ug_8486	31986_1_8Fractions_6ug_Merged (31986_Sample1_8F_6ug_8486_F033876)	pyridine nucleotide-disulfide oxidoreductase [Eubacterium limosum]	WP_038353008.1	8486_09262016.fasta	49467.1	1	11	15	17	0.000175	0.374	454
31986_Sample1_8F_6ug_8486	31986_1_8Fractions_6ug_Merged (31986_Sample1_8F_6ug_8486_F033876)	ABC transporter [Eubacterium limosum]	WP_038352440.1	8486_09262016.fasta	35341.5	0.967	1	1	1	1.03e-05	0.0514	311
31986_Sample1_8F_6ug_8486	31986_1_8Fractions_6ug_Merged (31986_Sample1_8F_6ug_8486_F033876)	lysophospholipase [Eubacterium limosum]	WP_038350849.1	8486_09262016.fasta	29892.4	1	10	13	16	0.000165	0.5	268
31986_Sample1_8F_6ug_8486	31986_1_8Fractions_6ug_Merged (31986_Sample1_8F_6ug_8486_F033876)	hypothetical protein [Eubacterium limosum]	WP_038350854.1	8486_09262016.fasta	86606.7	1	4	5	5	5.14e-05	0.09	767
31986_Sample1_8F_6ug_8486	31986_1_8Fractions_6ug_Merged (31986_Sample1_8F_6ug_8486_F033876)	cobalamin adenosyltransferase [Eubacterium limosum]	WP_038352523.1	8486_09262016.fasta	36647.7	1	8	10	11	0.000113	0.358	335
31986_Sample1_8F_6ug_8486	31986_1_8Fractions_6ug_Merged (31986_Sample1_8F_6ug_8486_F033876)	type I glyceraldehyde-3-phosphate dehydrogenase [Eubacterium limosum]	WP_038350860.1	8486_09262016.fasta	35989	1	13	40	66	0.000679	0.605	337
31986_Sample1_8F_6ug_8486	31986_1_8Fractions_6ug_Merged (31986_Sample1_8F_6ug_8486_F033876)	ABC transporter ATP-binding protein [Eubacterium limosum]	WP_013381794.1	8486_09262016.fasta	25742.1	1	4	4	6	6.17e-05	0.256	234
31986_Sample1_8F_6ug_8486	31986_1_8Fractions_6ug_Merged (31986_Sample1_8F_6ug_8486_F033876)	DNA mismatch repair protein MutS [Eubacterium limosum]	WP_038352606.1	8486_09262016.fasta	88668.3	0.967	1	1	1	1.03e-05	0.019	789
31986_Sample1_8F_6ug_8486	31986_1_8Fractions_6ug_Merged (31986_Sample1_8F_6ug_8486_F033876)	acetolactate synthase, large subunit, biosynthetic type [Eubacterium limosum]	WP_038351267.1	8486_09262016.fasta	61422.8	1	9	10	12	0.000123	0.243	555
31986_Sample1_8F_6ug_8486	31986_1_8Fractions_6ug_Merged (31986_Sample1_8F_6ug_8486_F033876)	hypothetical protein [Eubacterium limosum]	WP_038353883.1	8486_09262016.fasta	15889.6	1	2	2	2	2.06e-05	0.17	141
31986_Sample1_8F_6ug_8486	31986_1_8Fractions_6ug_Merged (31986_Sample1_8F_6ug_8486_F033876)	hydrolase TatD [Eubacterium limosum]	WP_038353424.1	8486_09262016.fasta	28900.3	1	6	7	7	7.2e-05	0.43	256
31986_Sample1_8F_6ug_8486	31986_1_8Fractions_6ug_Merged (31986_Sample1_8F_6ug_8486_F033876)	HDIG domain-containing protein [Eubacterium limosum]	WP_038354117.1	8486_09262016.fasta	21855.5	1	6	8	9	9.26e-05	0.378	193
31986_Sample1_8F_6ug_8486	31986_1_8Fractions_6ug_Merged (31986_Sample1_8F_6ug_8486_F033876)	selenium metabolism protein [Eubacterium limosum]	WP_038351475.1	8486_09262016.fasta	22317.5	1	3	3	3	3.09e-05	0.212	203
31986_Sample1_8F_6ug_8486	31986_1_8Fractions_6ug_Merged (31986_Sample1_8F_6ug_8486_F033876)	glutamine-fructose-6-phosphate transaminase (isomerizing) [Eubacterium limosum]	WP_038350990.1	8486_09262016.fasta	66664.5	1	4	4	4	4.11e-05	0.0905	608
31986_Sample1_8F_6ug_8486	31986_1_8Fractions_6ug_Merged (31986_Sample1_8F_6ug_8486_F033876)	2-hydroxyglutaryl-CoA dehydratase [Eubacterium limosum]	WP_038351683.1	8486_09262016.fasta	157059	1	3	3	3	3.09e-05	0.0326	1409
31986_Sample1_8F_6ug_8486	31986_1_8Fractions_6ug_Merged (31986_Sample1_8F_6ug_8486_F033876)	nucleotide sugar dehydrogenase [Eubacterium limosum]	WP_038352496.1	8486_09262016.fasta	48459.7	1	13	14	14	0.000144	0.445	440
31986_Sample1_8F_6ug_8486	31986_1_8Fractions_6ug_Merged (31986_Sample1_8F_6ug_8486_F033876)	histidine triad nucleotide-binding protein [Eubacterium limosum]	WP_013379244.1	8486_09262016.fasta	12433	1	4	4	4	4.11e-05	0.684	114
31986_Sample1_8F_6ug_8486	31986_1_8Fractions_6ug_Merged (31986_Sample1_8F_6ug_8486_F033876)	methyltetrahydrofolate--corrinoid methyltransferase [Eubacterium limosum]	WP_038352459.1	8486_09262016.fasta	29854.3	1	14	29	45	0.000463	0.507	270
31986_Sample1_8F_6ug_8486	31986_1_8Fractions_6ug_Merged (31986_Sample1_8F_6ug_8486_F033876)	beta-hydroxyacyl-ACP dehydratase [Eubacterium limosum]	WP_038353923.1	8486_09262016.fasta	15481.3	0.967	1	1	1	1.03e-05	0.113	141
31986_Sample1_8F_6ug_8486	31986_1_8Fractions_6ug_Merged (31986_Sample1_8F_6ug_8486_F033876)	hypothetical protein [Eubacterium limosum]	WP_038351974.1	8486_09262016.fasta	68463.5	1	10	12	12	0.000123	0.264	625
31986_Sample1_8F_6ug_8486	31986_1_8Fractions_6ug_Merged (31986_Sample1_8F_6ug_8486_F033876)	precorrin-3B C(17)-methyltransferase [Eubacterium limosum]	WP_038352250.1	8486_09262016.fasta	27084.1	1	4	5	5	5.14e-05	0.191	246
31986_Sample1_8F_6ug_8486	31986_1_8Fractions_6ug_Merged (31986_Sample1_8F_6ug_8486_F033876)	tryptophan--tRNA ligase [Eubacterium limosum]	WP_038352208.1	8486_09262016.fasta	37953.6	1	3	5	6	6.17e-05	0.147	334
31986_Sample1_8F_6ug_8486	31986_1_8Fractions_6ug_Merged (31986_Sample1_8F_6ug_8486_F033876)	glycerol dehydrogenase [Eubacterium limosum]	WP_038352792.1	8486_09262016.fasta	38824.4	1	10	13	18	0.000185	0.357	364
31986_Sample1_8F_6ug_8486	31986_1_8Fractions_6ug_Merged (31986_Sample1_8F_6ug_8486_F033876)	phosphoglucosamine mutase [Eubacterium limosum]	WP_038351640.1	8486_09262016.fasta	48148.1	1	7	7	7	7.2e-05	0.209	444
31986_Sample1_8F_6ug_8486	31986_1_8Fractions_6ug_Merged (31986_Sample1_8F_6ug_8486_F033876)	glucose-6-phosphate isomerase [Eubacterium limosum]	WP_038354178.1	8486_09262016.fasta	49697	1	10	11	13	0.000134	0.33	446
31986_Sample1_8F_6ug_8486	31986_1_8Fractions_6ug_Merged (31986_Sample1_8F_6ug_8486_F033876)	cell division protein FtsK [Eubacterium limosum]	WP_052237260.1	8486_09262016.fasta	85073.2	0.967	1	1	1	1.03e-05	0.0156	768
31986_Sample1_8F_6ug_8486	31986_1_8Fractions_6ug_Merged (31986_Sample1_8F_6ug_8486_F033876)	UDP-glucose 4-epimerase GalE [Eubacterium limosum]	WP_038352416.1	8486_09262016.fasta	36634.4	1	8	11	14	0.000144	0.43	330
31986_Sample1_8F_6ug_8486	31986_1_8Fractions_6ug_Merged (31986_Sample1_8F_6ug_8486_F033876)	FdhC protein [Eubacterium limosum]	WP_038353693.1	8486_09262016.fasta	27371.8	1	2	2	2	2.06e-05	0.0814	258
31986_Sample1_8F_6ug_8486	31986_1_8Fractions_6ug_Merged (31986_Sample1_8F_6ug_8486_F033876)	hypothetical protein [Eubacterium limosum]	WP_038353234.1	8486_09262016.fasta	24699	0.773	1	1	1	1.03e-05	0.066	212
31986_Sample1_8F_6ug_8486	31986_1_8Fractions_6ug_Merged (31986_Sample1_8F_6ug_8486_F033876)	hypothetical protein [Eubacterium limosum]	WP_038352624.1	8486_09262016.fasta	41904.9	0.967	1	1	1	1.03e-05	0.0392	383
31986_Sample1_8F_6ug_8486	31986_1_8Fractions_6ug_Merged (31986_Sample1_8F_6ug_8486_F033876)	DNA repair protein RecN [Eubacterium limosum]	WP_038352710.1	8486_09262016.fasta	63902.1	1	4	4	4	4.11e-05	0.0758	567
31986_Sample1_8F_6ug_8486	31986_1_8Fractions_6ug_Merged (31986_Sample1_8F_6ug_8486_F033876)	DNA gyrase subunit A [Eubacterium limosum]	WP_038353317.1	8486_09262016.fasta	94169.2	1	8	8	8	8.23e-05	0.145	834
31986_Sample1_8F_6ug_8486	31986_1_8Fractions_6ug_Merged (31986_Sample1_8F_6ug_8486_F033876)	hypothetical protein [Eubacterium limosum]	WP_052237509.1	8486_09262016.fasta	35399.6	1	6	8	9	9.26e-05	0.355	330
31986_Sample1_8F_6ug_8486	31986_1_8Fractions_6ug_Merged (31986_Sample1_8F_6ug_8486_F033876)	hypothetical protein [Eubacterium limosum]	WP_038352707.1	8486_09262016.fasta	17378.8	0.967	1	1	1	1.03e-05	0.0962	156
31986_Sample1_8F_6ug_8486	31986_1_8Fractions_6ug_Merged (31986_Sample1_8F_6ug_8486_F033876)	hypothetical protein [Eubacterium limosum]	WP_038354135.1	8486_09262016.fasta	79679.6	1	3	3	3	3.09e-05	0.0755	768
31986_Sample1_8F_6ug_8486	31986_1_8Fractions_6ug_Merged (31986_Sample1_8F_6ug_8486_F033876)	glutamate--tRNA ligase [Eubacterium limosum]	WP_038352832.1	8486_09262016.fasta	57092.1	1	11	11	11	0.000113	0.291	494
31986_Sample1_8F_6ug_8486	31986_1_8Fractions_6ug_Merged (31986_Sample1_8F_6ug_8486_F033876)	energy-coupling factor transporter ATPase [Eubacterium limosum]	WP_038354260.1	8486_09262016.fasta	32295	0.921	1	1	1	1.03e-05	0.0382	288
31986_Sample1_8F_6ug_8486	31986_1_8Fractions_6ug_Merged (31986_Sample1_8F_6ug_8486_F033876)	hypothetical protein [Eubacterium limosum]	WP_038353525.1	8486_09262016.fasta	50280.2	0.887	1	1	1	1.03e-05	0.0179	448
31986_Sample1_8F_6ug_8486	31986_1_8Fractions_6ug_Merged (31986_Sample1_8F_6ug_8486_F033876)	hypothetical protein [Eubacterium limosum]	WP_038351030.1	8486_09262016.fasta	37585.6	0.967	1	1	1	1.03e-05	0.0429	350
31986_Sample1_8F_6ug_8486	31986_1_8Fractions_6ug_Merged (31986_Sample1_8F_6ug_8486_F033876)	inorganic diphosphatase [Eubacterium limosum]	WP_038352915.1	8486_09262016.fasta	59883.6	1	16	24	27	0.000278	0.38	540
31986_Sample1_8F_6ug_8486	31986_1_8Fractions_6ug_Merged (31986_Sample1_8F_6ug_8486_F033876)	DeoR family transcriptional regulator [Eubacterium limosum]	WP_038351036.1	8486_09262016.fasta	26905.9	1	2	2	2	2.06e-05	0.145	255
31986_Sample1_8F_6ug_8486	31986_1_8Fractions_6ug_Merged (31986_Sample1_8F_6ug_8486_F033876)	inosine 5-monophosphate dehydrogenase [Eubacterium limosum]	WP_013379467.1	8486_09262016.fasta	55284.8	1	12	13	15	0.000154	0.357	502
31986_Sample1_8F_6ug_8486	31986_1_8Fractions_6ug_Merged (31986_Sample1_8F_6ug_8486_F033876)	peptide ABC transporter permease [Eubacterium limosum]	WP_038351051.1	8486_09262016.fasta	37275.7	1	2	2	2	2.06e-05	0.1	330
31986_Sample1_8F_6ug_8486	31986_1_8Fractions_6ug_Merged (31986_Sample1_8F_6ug_8486_F033876)	dihydroorotate dehydrogenase [Eubacterium limosum]	WP_038352477.1	8486_09262016.fasta	25168.8	1	2	2	2	2.06e-05	0.198	232
31986_Sample1_8F_6ug_8486	31986_1_8Fractions_6ug_Merged (31986_Sample1_8F_6ug_8486_F033876)	bacteriocin [Eubacterium limosum]	WP_038351325.1	8486_09262016.fasta	29709.2	1	11	21	25	0.000257	0.487	269
31986_Sample1_8F_6ug_8486	31986_1_8Fractions_6ug_Merged (31986_Sample1_8F_6ug_8486_F033876)	methylenetetrahydrofolate dehydrogenase [Eubacterium limosum]	WP_038351867.1	8486_09262016.fasta	32440.3	1	16	29	38	0.000391	0.497	300
31986_Sample1_8F_6ug_8486	31986_1_8Fractions_6ug_Merged (31986_Sample1_8F_6ug_8486_F033876)	phosphoesterase [Eubacterium limosum]	WP_038353295.1	8486_09262016.fasta	75059.9	1	5	6	6	6.17e-05	0.1	659
31986_Sample1_8F_6ug_8486	31986_1_8Fractions_6ug_Merged (31986_Sample1_8F_6ug_8486_F033876)	pyrroline-5-carboxylate reductase [Eubacterium limosum]	WP_038353378.1	8486_09262016.fasta	28919	1	4	4	5	5.14e-05	0.209	268
31986_Sample1_8F_6ug_8486	31986_1_8Fractions_6ug_Merged (31986_Sample1_8F_6ug_8486_F033876)	peptide deformylase [Eubacterium limosum]	WP_013381601.1	8486_09262016.fasta	16515.1	0.998	2	2	2	2.06e-05	0.192	146
31986_Sample1_8F_6ug_8486	31986_1_8Fractions_6ug_Merged (31986_Sample1_8F_6ug_8486_F033876)	membrane protein [Eubacterium limosum]	WP_038350923.1	8486_09262016.fasta	22682	1	3	3	3	3.09e-05	0.218	211
31986_Sample1_8F_6ug_8486	31986_1_8Fractions_6ug_Merged (31986_Sample1_8F_6ug_8486_F033876)	macrolide ABC transporter ATP-binding protein [Eubacterium limosum]	WP_038352351.1	8486_09262016.fasta	26003.2	1	3	3	4	4.11e-05	0.184	234
31986_Sample1_8F_6ug_8486	31986_1_8Fractions_6ug_Merged (31986_Sample1_8F_6ug_8486_F033876)	flavoprotein [Eubacterium limosum]	WP_038351616.1	8486_09262016.fasta	19322.7	1	3	3	3	3.09e-05	0.269	171
31986_Sample1_8F_6ug_8486	31986_1_8Fractions_6ug_Merged (31986_Sample1_8F_6ug_8486_F033876)	ferredoxin [Eubacterium limosum]	WP_038352893.1	8486_09262016.fasta	70181.2	1	12	15	19	0.000195	0.217	641
31986_Sample1_8F_6ug_8486	31986_1_8Fractions_6ug_Merged (31986_Sample1_8F_6ug_8486_F033876)	phosphoglucomutase [Eubacterium limosum]	WP_038350910.1	8486_09262016.fasta	53868	1	11	12	13	0.000134	0.306	494
31986_Sample1_8F_6ug_8486	31986_1_8Fractions_6ug_Merged (31986_Sample1_8F_6ug_8486_F033876)	3-isopropylmalate dehydratase large subunit [Eubacterium limosum]	WP_013381038.1	8486_09262016.fasta	44779.8	1	9	12	18	0.000185	0.319	420
31986_Sample1_8F_6ug_8486	31986_1_8Fractions_6ug_Merged (31986_Sample1_8F_6ug_8486_F033876)	hypothetical protein [Eubacterium limosum]	WP_052237236.1	8486_09262016.fasta	55371.1	1	7	9	10	0.000103	0.205	507
31986_Sample1_8F_6ug_8486	31986_1_8Fractions_6ug_Merged (31986_Sample1_8F_6ug_8486_F033876)	transcriptional regulator [Eubacterium limosum]	WP_052237361.1	8486_09262016.fasta	12936.1	0.967	1	1	1	1.03e-05	0.0893	112
31986_Sample1_8F_6ug_8486	31986_1_8Fractions_6ug_Merged (31986_Sample1_8F_6ug_8486_F033876)	histidine kinase [Eubacterium limosum]	WP_038352517.1	8486_09262016.fasta	47053.6	1	14	16	17	0.000175	0.399	421
31986_Sample1_8F_6ug_8486	31986_1_8Fractions_6ug_Merged (31986_Sample1_8F_6ug_8486_F033876)	isoleucine--tRNA ligase [Eubacterium limosum]	WP_038350938.1	8486_09262016.fasta	119251	1	25	33	38	0.000391	0.358	1039
31986_Sample1_8F_6ug_8486	31986_1_8Fractions_6ug_Merged (31986_Sample1_8F_6ug_8486_F033876)	hypothetical protein [Eubacterium limosum]	WP_052237444.1	8486_09262016.fasta	173718	0.684	1	1	1	1.03e-05	0.0132	1516
31986_Sample1_8F_6ug_8486	31986_1_8Fractions_6ug_Merged (31986_Sample1_8F_6ug_8486_F033876)	guanylate kinase [Eubacterium limosum]	WP_038352642.1	8486_09262016.fasta	24388.5	1	2	2	2	2.06e-05	0.148	210
31986_Sample1_8F_6ug_8486	31986_1_8Fractions_6ug_Merged (31986_Sample1_8F_6ug_8486_F033876)	transcriptional regulator [Eubacterium limosum]	WP_038353335.1	8486_09262016.fasta	8383.4	1	3	8	97	0.000998	0.547	75
31986_Sample1_8F_6ug_8486	31986_1_8Fractions_6ug_Merged (31986_Sample1_8F_6ug_8486_F033876)	DNA-binding response regulator [Eubacterium limosum]	WP_013379926.1	8486_09262016.fasta	26891.6	1	3	3	3	3.09e-05	0.162	234
31986_Sample1_8F_6ug_8486	31986_1_8Fractions_6ug_Merged (31986_Sample1_8F_6ug_8486_F033876)	flavodoxin [Eubacterium limosum]	WP_013381454.1	8486_09262016.fasta	44412.7	1	7	7	10	0.000103	0.205	395
31986_Sample1_8F_6ug_8486	31986_1_8Fractions_6ug_Merged (31986_Sample1_8F_6ug_8486_F033876)	ATPase [Eubacterium limosum]	WP_013380719.1	8486_09262016.fasta	24000.8	1	4	4	4	4.11e-05	0.236	208
31986_Sample1_8F_6ug_8486	31986_1_8Fractions_6ug_Merged (31986_Sample1_8F_6ug_8486_F033876)	exodeoxyribonuclease III [Eubacterium limosum]	WP_038350962.1	8486_09262016.fasta	29350.6	1	6	7	8	8.23e-05	0.343	254
31986_Sample1_8F_6ug_8486	31986_1_8Fractions_6ug_Merged (31986_Sample1_8F_6ug_8486_F033876)	twitching motility protein PilT [Eubacterium limosum]	WP_038350968.1	8486_09262016.fasta	40598.8	1	2	2	2	2.06e-05	0.0571	368
31986_Sample1_8F_6ug_8486	31986_1_8Fractions_6ug_Merged (31986_Sample1_8F_6ug_8486_F033876)	hybrid sensor histidine kinase/response regulator [Eubacterium limosum]	WP_038353626.1	8486_09262016.fasta	107695	1	6	7	7	7.2e-05	0.0833	924
31986_Sample1_8F_6ug_8486	31986_1_8Fractions_6ug_Merged (31986_Sample1_8F_6ug_8486_F033876)	phosphoglycerate kinase [Eubacterium limosum]	WP_038350859.1	8486_09262016.fasta	41944.7	1	14	23	34	0.00035	0.544	395
31986_Sample1_8F_6ug_8486	31986_1_8Fractions_6ug_Merged (31986_Sample1_8F_6ug_8486_F033876)	hypothetical protein [Eubacterium limosum]	WP_038350984.1	8486_09262016.fasta	24970.2	1	2	2	2	2.06e-05	0.152	224
31986_Sample1_8F_6ug_8486	31986_1_8Fractions_6ug_Merged (31986_Sample1_8F_6ug_8486_F033876)	hypothetical protein [Eubacterium limosum]	WP_038351677.1	8486_09262016.fasta	73607.3	1	2	2	2	2.06e-05	0.044	659
31986_Sample1_8F_6ug_8486	31986_1_8Fractions_6ug_Merged (31986_Sample1_8F_6ug_8486_F033876)	ABC-ATPase UvrA [Eubacterium limosum]	WP_038350650.1	8486_09262016.fasta	104040	1	7	7	7	7.2e-05	0.117	938
31986_Sample1_8F_6ug_8486	31986_1_8Fractions_6ug_Merged (31986_Sample1_8F_6ug_8486_F033876)	butanol dehydrogenase [Eubacterium limosum]	WP_038353188.1	8486_09262016.fasta	42049.1	1	9	10	10	0.000103	0.345	385
31986_Sample1_8F_6ug_8486	31986_1_8Fractions_6ug_Merged (31986_Sample1_8F_6ug_8486_F033876)	peptide-binding protein [Eubacterium limosum]	WP_038353917.1	8486_09262016.fasta	48687.7	0.999	2	2	2	2.06e-05	0.0642	436
31986_Sample1_8F_6ug_8486	31986_1_8Fractions_6ug_Merged (31986_Sample1_8F_6ug_8486_F033876)	cupin [Eubacterium limosum]	WP_038352578.1	8486_09262016.fasta	11948.1	0.744	1	1	2	2.06e-05	0.0991	111
31986_Sample1_8F_6ug_8486	31986_1_8Fractions_6ug_Merged (31986_Sample1_8F_6ug_8486_F033876)	glucitol operon repressor [Eubacterium limosum]	WP_013380155.1	8486_09262016.fasta	31324	1	2	2	2	2.06e-05	0.0669	284
31986_Sample1_8F_6ug_8486	31986_1_8Fractions_6ug_Merged (31986_Sample1_8F_6ug_8486_F033876)	pyridoxal kinase [Eubacterium limosum]	WP_038351551.1	8486_09262016.fasta	32353.2	1	6	9	11	0.000113	0.285	291
31986_Sample1_8F_6ug_8486	31986_1_8Fractions_6ug_Merged (31986_Sample1_8F_6ug_8486_F033876)	phenylalanine--tRNA ligase subunit beta [Eubacterium limosum]	WP_038351634.1	8486_09262016.fasta	88610.2	1	21	25	27	0.000278	0.426	794
31986_Sample1_8F_6ug_8486	31986_1_8Fractions_6ug_Merged (31986_Sample1_8F_6ug_8486_F033876)	hypothetical protein [Eubacterium limosum]	WP_038353062.1	8486_09262016.fasta	27917	1	3	3	3	3.09e-05	0.244	242
31986_Sample1_8F_6ug_8486	31986_1_8Fractions_6ug_Merged (31986_Sample1_8F_6ug_8486_F033876)	xylulokinase [Eubacterium limosum]	WP_038350630.1	8486_09262016.fasta	55067.2	1	16	24	28	0.000288	0.479	501
31986_Sample1_8F_6ug_8486	31986_1_8Fractions_6ug_Merged (31986_Sample1_8F_6ug_8486_F033876)	membrane protein [Eubacterium limosum]	WP_038351717.1	8486_09262016.fasta	92957.5	0.967	1	1	1	1.03e-05	0.0165	850
31986_Sample1_8F_6ug_8486	31986_1_8Fractions_6ug_Merged (31986_Sample1_8F_6ug_8486_F033876)	hypothetical protein [Eubacterium limosum]	WP_038351842.1	8486_09262016.fasta	118443	1	6	7	7	7.2e-05	0.0954	1122
31986_Sample1_8F_6ug_8486	31986_1_8Fractions_6ug_Merged (31986_Sample1_8F_6ug_8486_F033876)	flavoprotein [Eubacterium limosum]	WP_038353270.1	8486_09262016.fasta	21199.9	1	2	2	2	2.06e-05	0.0757	185
31986_Sample1_8F_6ug_8486	31986_1_8Fractions_6ug_Merged (31986_Sample1_8F_6ug_8486_F033876)	GntR family transcriptional regulator [Eubacterium limosum]	WP_038352535.1	8486_09262016.fasta	25760.2	1	4	6	8	8.23e-05	0.208	226
31986_Sample1_8F_6ug_8486	31986_1_8Fractions_6ug_Merged (31986_Sample1_8F_6ug_8486_F033876)	phosphomethylpyrimidine synthase [Eubacterium limosum]	WP_038352660.1	8486_09262016.fasta	49068.8	1	6	6	6	6.17e-05	0.214	444
31986_Sample1_8F_6ug_8486	31986_1_8Fractions_6ug_Merged (31986_Sample1_8F_6ug_8486_F033876)	hypothetical protein [Eubacterium limosum]	WP_038351925.1	8486_09262016.fasta	30367.6	1	3	3	3	3.09e-05	0.131	268
31986_Sample1_8F_6ug_8486	31986_1_8Fractions_6ug_Merged (31986_Sample1_8F_6ug_8486_F033876)	4Fe-4S ferredoxin [Eubacterium limosum]	WP_038351279.1	8486_09262016.fasta	41762.7	1	4	4	4	4.11e-05	0.195	375
31986_Sample1_8F_6ug_8486	31986_1_8Fractions_6ug_Merged (31986_Sample1_8F_6ug_8486_F033876)	hypothetical protein [Eubacterium limosum]	WP_038353895.1	8486_09262016.fasta	20870.4	1	2	2	3	3.09e-05	0.232	185
31986_Sample1_8F_6ug_8486	31986_1_8Fractions_6ug_Merged (31986_Sample1_8F_6ug_8486_F033876)	FprA family A-type flavoprotein [Eubacterium limosum]	WP_038354171.1	8486_09262016.fasta	46113.3	1	10	16	16	0.000165	0.253	407
31986_Sample1_8F_6ug_8486	31986_1_8Fractions_6ug_Merged (31986_Sample1_8F_6ug_8486_F033876)	glycerol kinase [Eubacterium limosum]	WP_038350669.1	8486_09262016.fasta	54651	1	18	36	83	0.000854	0.452	498
31986_Sample1_8F_6ug_8486	31986_1_8Fractions_6ug_Merged (31986_Sample1_8F_6ug_8486_F033876)	aspartyl/glutamyl-tRNA amidotransferase subunit A [Eubacterium limosum]	WP_038354129.1	8486_09262016.fasta	52871.9	1	15	16	17	0.000175	0.421	487
31986_Sample1_8F_6ug_8486	31986_1_8Fractions_6ug_Merged (31986_Sample1_8F_6ug_8486_F033876)	deoxyribonuclease HsdR [Eubacterium limosum]	WP_038353978.1	8486_09262016.fasta	120053	1	4	4	4	4.11e-05	0.0651	1045
31986_Sample1_8F_6ug_8486	31986_1_8Fractions_6ug_Merged (31986_Sample1_8F_6ug_8486_F033876)	ATP synthase subunit B [Eubacterium limosum]	WP_038351487.1	8486_09262016.fasta	51704.1	1	9	11	11	0.000113	0.245	461
31986_Sample1_8F_6ug_8486	31986_1_8Fractions_6ug_Merged (31986_Sample1_8F_6ug_8486_F033876)	ATP-dependent protease [Eubacterium limosum]	WP_038353519.1	8486_09262016.fasta	50765.5	1	4	4	5	5.14e-05	0.121	439
31986_Sample1_8F_6ug_8486	31986_1_8Fractions_6ug_Merged (31986_Sample1_8F_6ug_8486_F033876)	hypothetical protein [Eubacterium limosum]	WP_038350877.1	8486_09262016.fasta	265012	1	23	24	24	0.000247	0.161	2366
31986_Sample1_8F_6ug_8486	31986_1_8Fractions_6ug_Merged (31986_Sample1_8F_6ug_8486_F033876)	hypothetical protein [Eubacterium limosum]	WP_038352909.1	8486_09262016.fasta	57590.8	1	2	2	2	2.06e-05	0.0773	543
31986_Sample1_8F_6ug_8486	31986_1_8Fractions_6ug_Merged (31986_Sample1_8F_6ug_8486_F033876)	GNAT family acetyltransferase [Eubacterium limosum]	WP_038353600.1	8486_09262016.fasta	18381	1	3	4	5	5.14e-05	0.314	169
31986_Sample1_8F_6ug_8486	31986_1_8Fractions_6ug_Merged (31986_Sample1_8F_6ug_8486_F033876)	hypothetical protein [Eubacterium limosum]	WP_038352388.1	8486_09262016.fasta	36128.2	1	3	3	3	3.09e-05	0.17	324
31986_Sample1_8F_6ug_8486	31986_1_8Fractions_6ug_Merged (31986_Sample1_8F_6ug_8486_F033876)	peptide ABC transporter ATP-binding protein [Eubacterium limosum]	WP_038351361.1	8486_09262016.fasta	31074.5	1	2	2	2	2.06e-05	0.0993	282
31986_Sample1_8F_6ug_8486	31986_1_8Fractions_6ug_Merged (31986_Sample1_8F_6ug_8486_F033876)	B12-binding domain-containing radical SAM protein [Eubacterium limosum]	WP_038352054.1	8486_09262016.fasta	56437.6	1	10	12	13	0.000134	0.325	499
31986_Sample1_8F_6ug_8486	31986_1_8Fractions_6ug_Merged (31986_Sample1_8F_6ug_8486_F033876)	transcriptional regulator [Eubacterium limosum]	WP_050814077.1	8486_09262016.fasta	16121.7	0.967	1	1	1	1.03e-05	0.0719	139
31986_Sample1_8F_6ug_8486	31986_1_8Fractions_6ug_Merged (31986_Sample1_8F_6ug_8486_F033876)	cysteine--tRNA ligase [Eubacterium limosum]	WP_038351986.1	8486_09262016.fasta	53332.9	1	13	16	18	0.000185	0.335	465
31986_Sample1_8F_6ug_8486	31986_1_8Fractions_6ug_Merged (31986_Sample1_8F_6ug_8486_F033876)	hypothetical protein [Eubacterium limosum]	WP_052237064.1	8486_09262016.fasta	18182.6	1	2	2	2	2.06e-05	0.186	167
31986_Sample1_8F_6ug_8486	31986_1_8Fractions_6ug_Merged (31986_Sample1_8F_6ug_8486_F033876)	hypothetical protein [Eubacterium limosum]	WP_038351652.1	8486_09262016.fasta	11393.2	1	7	10	13	0.000134	0.529	102
31986_Sample1_8F_6ug_8486	31986_1_8Fractions_6ug_Merged (31986_Sample1_8F_6ug_8486_F033876)	glucose-1-phosphate adenylyltransferase [Eubacterium limosum]	WP_038353080.1	8486_09262016.fasta	41854.3	1	10	15	17	0.000175	0.421	375
31986_Sample1_8F_6ug_8486	31986_1_8Fractions_6ug_Merged (31986_Sample1_8F_6ug_8486_F033876)	xylulokinase [Eubacterium limosum]	WP_038352345.1	8486_09262016.fasta	56120.1	1	8	11	11	0.000113	0.252	508
31986_Sample1_8F_6ug_8486	31986_1_8Fractions_6ug_Merged (31986_Sample1_8F_6ug_8486_F033876)	hypothetical protein [Eubacterium limosum]	WP_038352887.1	8486_09262016.fasta	14958.1	0.967	1	5	18	0.000185	0.154	130
31986_Sample1_8F_6ug_8486	31986_1_8Fractions_6ug_Merged (31986_Sample1_8F_6ug_8486_F033876)	ribonuclease J [Eubacterium limosum]	WP_038353163.1	8486_09262016.fasta	60620.8	1	12	14	16	0.000165	0.3	546
31986_Sample1_8F_6ug_8486	31986_1_8Fractions_6ug_Merged (31986_Sample1_8F_6ug_8486_F033876)	exopolyphosphatase [Eubacterium limosum]	WP_038351089.1	8486_09262016.fasta	64194.9	1	7	8	9	9.26e-05	0.139	555
31986_Sample1_8F_6ug_8486	31986_1_8Fractions_6ug_Merged (31986_Sample1_8F_6ug_8486_F033876)	hypothetical protein [Eubacterium limosum]	WP_038351860.1	8486_09262016.fasta	103655	1	6	6	6	6.17e-05	0.0844	924
31986_Sample1_8F_6ug_8486	31986_1_8Fractions_6ug_Merged (31986_Sample1_8F_6ug_8486_F033876)	hypothetical protein [Eubacterium limosum]	WP_038351401.1	8486_09262016.fasta	25526.8	1	3	3	3	3.09e-05	0.164	238
31986_Sample1_8F_6ug_8486	31986_1_8Fractions_6ug_Merged (31986_Sample1_8F_6ug_8486_F033876)	glycosyl hydrolase [Eubacterium limosum]	WP_052237480.1	8486_09262016.fasta	97498.3	1	4	4	4	4.11e-05	0.0699	873
31986_Sample1_8F_6ug_8486	31986_1_8Fractions_6ug_Merged (31986_Sample1_8F_6ug_8486_F033876)	hypothetical protein [Eubacterium limosum]	WP_038353690.1	8486_09262016.fasta	39877.2	1	8	8	10	0.000103	0.321	365
31986_Sample1_8F_6ug_8486	31986_1_8Fractions_6ug_Merged (31986_Sample1_8F_6ug_8486_F033876)	hypothetical protein [Eubacterium limosum]	WP_038354064.1	8486_09262016.fasta	43577.7	0.967	1	1	1	1.03e-05	0.0338	385
31986_Sample1_8F_6ug_8486	31986_1_8Fractions_6ug_Merged (31986_Sample1_8F_6ug_8486_F033876)	haloacid dehalogenase [Eubacterium limosum]	WP_038353329.1	8486_09262016.fasta	28666.9	1	4	4	4	4.11e-05	0.247	263
31986_Sample1_8F_6ug_8486	31986_1_8Fractions_6ug_Merged (31986_Sample1_8F_6ug_8486_F033876)	septation protein SpoVG [Eubacterium limosum]	WP_013382058.1	8486_09262016.fasta	12341.9	1	5	5	11	0.000113	0.778	108
31986_Sample1_8F_6ug_8486	31986_1_8Fractions_6ug_Merged (31986_Sample1_8F_6ug_8486_F033876)	PTS sorbitol transporter subunit IIB [Eubacterium limosum]	WP_038353454.1	8486_09262016.fasta	33330.7	1	4	5	8	8.23e-05	0.214	322
31986_Sample1_8F_6ug_8486	31986_1_8Fractions_6ug_Merged (31986_Sample1_8F_6ug_8486_F033876)	aminoacyl-histidine dipeptidase [Eubacterium limosum]	WP_038350687.1	8486_09262016.fasta	53039.9	1	9	11	13	0.000134	0.357	484
31986_Sample1_8F_6ug_8486	31986_1_8Fractions_6ug_Merged (31986_Sample1_8F_6ug_8486_F033876)	hypothetical protein [Eubacterium limosum]	WP_052237104.1	8486_09262016.fasta	22904.5	1	4	4	4	4.11e-05	0.348	201
31986_Sample1_8F_6ug_8486	31986_1_8Fractions_6ug_Merged (31986_Sample1_8F_6ug_8486_F033876)	hypothetical protein [Eubacterium limosum]	WP_013380838.1	8486_09262016.fasta	10055	1	2	3	3	3.09e-05	0.337	89
31986_Sample1_8F_6ug_8486	31986_1_8Fractions_6ug_Merged (31986_Sample1_8F_6ug_8486_F033876)	leucine--tRNA ligase [Eubacterium limosum]	WP_038350644.1	8486_09262016.fasta	92166.7	1	15	18	20	0.000206	0.275	803
31986_Sample1_8F_6ug_8486	31986_1_8Fractions_6ug_Merged (31986_Sample1_8F_6ug_8486_F033876)	ATP-dependent DNA helicase PcrA [Eubacterium limosum]	WP_013379273.1	8486_09262016.fasta	84686	1	4	4	4	4.11e-05	0.0858	734
31986_Sample1_8F_6ug_8486	31986_1_8Fractions_6ug_Merged (31986_Sample1_8F_6ug_8486_F033876)	cysteine desulfurase [Eubacterium limosum]	WP_038351337.1	8486_09262016.fasta	43228.3	1	2	2	2	2.06e-05	0.0979	388
31986_Sample1_8F_6ug_8486	31986_1_8Fractions_6ug_Merged (31986_Sample1_8F_6ug_8486_F033876)	2-hydroxy-3-oxopropionate reductase [Eubacterium limosum]	WP_038353953.1	8486_09262016.fasta	30897.5	1	2	2	2	2.06e-05	0.0973	298
31986_Sample1_8F_6ug_8486	31986_1_8Fractions_6ug_Merged (31986_Sample1_8F_6ug_8486_F033876)	histidinol-phosphate transaminase [Eubacterium limosum]	WP_038351879.1	8486_09262016.fasta	39384.7	1	4	4	4	4.11e-05	0.149	350
31986_Sample1_8F_6ug_8486	31986_1_8Fractions_6ug_Merged (31986_Sample1_8F_6ug_8486_F033876)	putative selenate reductase subunit YgfK [Eubacterium limosum]	WP_038351462.1	8486_09262016.fasta	110588	1	24	31	36	0.00037	0.381	998
31986_Sample1_8F_6ug_8486	31986_1_8Fractions_6ug_Merged (31986_Sample1_8F_6ug_8486_F033876)	amidophosphoribosyltransferase [Eubacterium limosum]	WP_038350727.1	8486_09262016.fasta	50514.7	1	2	2	2	2.06e-05	0.0931	462
31986_Sample1_8F_6ug_8486	31986_1_8Fractions_6ug_Merged (31986_Sample1_8F_6ug_8486_F033876)	glyceraldehyde-3-phosphate dehydrogenase [Eubacterium limosum]	WP_052237499.1	8486_09262016.fasta	53737.6	1	7	8	9	9.26e-05	0.195	493
31986_Sample1_8F_6ug_8486	31986_1_8Fractions_6ug_Merged (31986_Sample1_8F_6ug_8486_F033876)	cell division protein SepF [Eubacterium limosum]	WP_013381613.1	8486_09262016.fasta	18414.9	1	8	8	12	0.000123	0.528	163
31986_Sample1_8F_6ug_8486	31986_1_8Fractions_6ug_Merged (31986_Sample1_8F_6ug_8486_F033876)	phosphate starvation-inducible protein PhoH [Eubacterium limosum]	WP_052237165.1	8486_09262016.fasta	36613.4	1	2	2	2	2.06e-05	0.0831	325
31986_Sample1_8F_6ug_8486	31986_1_8Fractions_6ug_Merged (31986_Sample1_8F_6ug_8486_F033876)	hypothetical protein [Eubacterium limosum]	WP_038353056.1	8486_09262016.fasta	57265.9	1	8	11	14	0.000144	0.262	504
31986_Sample1_8F_6ug_8486	31986_1_8Fractions_6ug_Merged (31986_Sample1_8F_6ug_8486_F033876)	phosphopyruvate hydratase [Eubacterium limosum]	WP_038353181.1	8486_09262016.fasta	46863.1	1	17	36	47	0.000483	0.647	431
31986_Sample1_8F_6ug_8486	31986_1_8Fractions_6ug_Merged (31986_Sample1_8F_6ug_8486_F033876)	argininosuccinate synthase [Eubacterium limosum]	WP_013380482.1	8486_09262016.fasta	46474.3	1	16	22	27	0.000278	0.479	413
31986_Sample1_8F_6ug_8486	31986_1_8Fractions_6ug_Merged (31986_Sample1_8F_6ug_8486_F033876)	glutamine amidotransferase subunit PdxT [Eubacterium limosum]	WP_052237373.1	8486_09262016.fasta	23136.2	1	5	5	7	7.2e-05	0.417	211
31986_Sample1_8F_6ug_8486	31986_1_8Fractions_6ug_Merged (31986_Sample1_8F_6ug_8486_F033876)	GNAT family N-acetyltransferase [Eubacterium limosum]	WP_038353264.1	8486_09262016.fasta	22385.4	1	2	2	2	2.06e-05	0.136	198
31986_Sample1_8F_6ug_8486	31986_1_8Fractions_6ug_Merged (31986_Sample1_8F_6ug_8486_F033876)	2-hydroxyacid dehydrogenase [Eubacterium limosum]	WP_038352654.1	8486_09262016.fasta	39498.9	1	5	5	6	6.17e-05	0.206	345
31986_Sample1_8F_6ug_8486	31986_1_8Fractions_6ug_Merged (31986_Sample1_8F_6ug_8486_F033876)	disulfide oxidoreductase [Eubacterium limosum]	WP_038354165.1	8486_09262016.fasta	7792.8	1	3	7	11	0.000113	0.606	71
31986_Sample1_8F_6ug_8486	31986_1_8Fractions_6ug_Merged (31986_Sample1_8F_6ug_8486_F033876)	50S ribosomal protein L23 [Eubacterium limosum]	WP_013382284.1	8486_09262016.fasta	11287.7	1	2	4	7	7.2e-05	0.219	96
31986_Sample1_8F_6ug_8486	31986_1_8Fractions_6ug_Merged (31986_Sample1_8F_6ug_8486_F033876)	2-hydroxyacid dehydrogenase [Eubacterium limosum]	WP_038353221.1	8486_09262016.fasta	34273.5	1	5	6	7	7.2e-05	0.256	316
31986_Sample1_8F_6ug_8486	31986_1_8Fractions_6ug_Merged (31986_Sample1_8F_6ug_8486_F033876)	50S ribosomal protein L20 [Eubacterium limosum]	WP_013380522.1	8486_09262016.fasta	13523.1	0.967	1	1	1	1.03e-05	0.0932	118
31986_Sample1_8F_6ug_8486	31986_1_8Fractions_6ug_Merged (31986_Sample1_8F_6ug_8486_F033876)	hypothetical protein [Eubacterium limosum]	WP_052237413.1	8486_09262016.fasta	32206.7	1	3	3	3	3.09e-05	0.165	284
31986_Sample1_8F_6ug_8486	31986_1_8Fractions_6ug_Merged (31986_Sample1_8F_6ug_8486_F033876)	chromosome partitioning protein ParB [Eubacterium limosum]	WP_038353304.1	8486_09262016.fasta	33738.5	1	4	4	5	5.14e-05	0.221	299
31986_Sample1_8F_6ug_8486	31986_1_8Fractions_6ug_Merged (31986_Sample1_8F_6ug_8486_F033876)	50S ribosomal protein L31 [Eubacterium limosum]	WP_013381757.1	8486_09262016.fasta	7535.6	1	2	3	3	3.09e-05	0.456	68
31986_Sample1_8F_6ug_8486	31986_1_8Fractions_6ug_Merged (31986_Sample1_8F_6ug_8486_F033876)	hypothetical protein [Eubacterium limosum]	WP_038350662.1	8486_09262016.fasta	42707	0.967	1	1	1	1.03e-05	0.0602	382
31986_Sample1_8F_6ug_8486	31986_1_8Fractions_6ug_Merged (31986_Sample1_8F_6ug_8486_F033876)	hypothetical protein [Eubacterium limosum]	WP_038351210.1	8486_09262016.fasta	25758.7	1	2	2	2	2.06e-05	0.088	216
31986_Sample1_8F_6ug_8486	31986_1_8Fractions_6ug_Merged (31986_Sample1_8F_6ug_8486_F033876)	glyoxalase [Eubacterium limosum]	WP_038353512.1	8486_09262016.fasta	13540.9	1	2	4	7	7.2e-05	0.317	120
31986_Sample1_8F_6ug_8486	31986_1_8Fractions_6ug_Merged (31986_Sample1_8F_6ug_8486_F033876)	hypothetical protein [Eubacterium limosum]	WP_038352173.1	8486_09262016.fasta	51519	0.999	2	2	2	2.06e-05	0.0774	478
31986_Sample1_8F_6ug_8486	31986_1_8Fractions_6ug_Merged (31986_Sample1_8F_6ug_8486_F033876)	TIGR00299 family protein [Eubacterium limosum]	WP_038351021.1	8486_09262016.fasta	41748.1	0.999	2	2	2	2.06e-05	0.0495	384
31986_Sample1_8F_6ug_8486	31986_1_8Fractions_6ug_Merged (31986_Sample1_8F_6ug_8486_F033876)	patatin family protein [Eubacterium limosum]	WP_038350870.1	8486_09262016.fasta	32274.2	1	2	2	2	2.06e-05	0.11	283
31986_Sample1_8F_6ug_8486	31986_1_8Fractions_6ug_Merged (31986_Sample1_8F_6ug_8486_F033876)	3-phosphoshikimate 1-carboxyvinyltransferase [Eubacterium limosum]	WP_038350828.1	8486_09262016.fasta	47144.8	1	5	5	5	5.14e-05	0.192	433
31986_Sample1_8F_6ug_8486	31986_1_8Fractions_6ug_Merged (31986_Sample1_8F_6ug_8486_F033876)	glutamyl-tRNA reductase [Eubacterium limosum]	WP_038352256.1	8486_09262016.fasta	47832	1	6	6	6	6.17e-05	0.179	418
31986_Sample1_8F_6ug_8486	31986_1_8Fractions_6ug_Merged (31986_Sample1_8F_6ug_8486_F033876)	fatty acid-binding protein DegV [Eubacterium limosum]	WP_038351104.1	8486_09262016.fasta	32605.3	1	4	7	7	7.2e-05	0.284	289
31986_Sample1_8F_6ug_8486	31986_1_8Fractions_6ug_Merged (31986_Sample1_8F_6ug_8486_F033876)	nitroreductase [Eubacterium limosum]	WP_038352381.1	8486_09262016.fasta	19412.4	1	5	8	9	9.26e-05	0.302	169
31986_Sample1_8F_6ug_8486	31986_1_8Fractions_6ug_Merged (31986_Sample1_8F_6ug_8486_F033876)	aconitate hydratase [Eubacterium limosum]	WP_038353074.1	8486_09262016.fasta	68775	1	26	42	51	0.000524	0.645	640
31986_Sample1_8F_6ug_8486	31986_1_8Fractions_6ug_Merged (31986_Sample1_8F_6ug_8486_F033876)	GTP pyrophosphokinase [Eubacterium limosum]	WP_013379665.1	8486_09262016.fasta	27410.2	0.999	2	2	2	2.06e-05	0.0966	238
31986_Sample1_8F_6ug_8486	31986_1_8Fractions_6ug_Merged (31986_Sample1_8F_6ug_8486_F033876)	hypothetical protein [Eubacterium limosum]	WP_038353699.1	8486_09262016.fasta	30310.4	1	3	3	3	3.09e-05	0.249	277
31986_Sample1_8F_6ug_8486	31986_1_8Fractions_6ug_Merged (31986_Sample1_8F_6ug_8486_F033876)	2-amino-4-hydroxy-6-hydroxymethyldihydropteridine pyrophosphokinase [Eubacterium limosum]	WP_038352672.1	8486_09262016.fasta	31553.7	0.967	1	1	1	1.03e-05	0.0438	274
31986_Sample1_8F_6ug_8486	31986_1_8Fractions_6ug_Merged (31986_Sample1_8F_6ug_8486_F033876)	6-phosphofructokinase [Eubacterium limosum]	WP_013381359.1	8486_09262016.fasta	34214.8	1	8	11	13	0.000134	0.302	318
31986_Sample1_8F_6ug_8486	31986_1_8Fractions_6ug_Merged (31986_Sample1_8F_6ug_8486_F033876)	peroxiredoxin [Eubacterium limosum]	WP_038352755.1	8486_09262016.fasta	17417.4	1	3	4	7	7.2e-05	0.299	154
31986_Sample1_8F_6ug_8486	31986_1_8Fractions_6ug_Merged (31986_Sample1_8F_6ug_8486_F033876)	50S ribosomal protein L11 [Eubacterium limosum]	WP_038352880.1	8486_09262016.fasta	14808.8	1	2	3	5	5.14e-05	0.163	141
31986_Sample1_8F_6ug_8486	31986_1_8Fractions_6ug_Merged (31986_Sample1_8F_6ug_8486_F033876)	hypothetical protein [Eubacterium limosum]	WP_038352421.1	8486_09262016.fasta	8445.6	1	3	5	6	6.17e-05	0.662	77
31986_Sample1_8F_6ug_8486	31986_1_8Fractions_6ug_Merged (31986_Sample1_8F_6ug_8486_F033876)	Xaa-His dipeptidase [Eubacterium limosum]	WP_038353794.1	8486_09262016.fasta	46360.8	1	4	4	4	4.11e-05	0.164	426
31986_Sample1_8F_6ug_8486	31986_1_8Fractions_6ug_Merged (31986_Sample1_8F_6ug_8486_F033876)	GTP pyrophosphokinase [Eubacterium limosum]	WP_038352963.1	8486_09262016.fasta	32387.4	1	3	3	4	4.11e-05	0.179	279
31986_Sample1_8F_6ug_8486	31986_1_8Fractions_6ug_Merged (31986_Sample1_8F_6ug_8486_F033876)	carbamoyl-phosphate synthase small subunit [Eubacterium limosum]	WP_038353656.1	8486_09262016.fasta	41730	1	9	9	9	9.26e-05	0.37	370
31986_Sample1_8F_6ug_8486	31986_1_8Fractions_6ug_Merged (31986_Sample1_8F_6ug_8486_F033876)	transketolase [Eubacterium limosum]	WP_038352504.1	8486_09262016.fasta	33162.9	1	13	17	23	0.000237	0.61	313
31986_Sample1_8F_6ug_8486	31986_1_8Fractions_6ug_Merged (31986_Sample1_8F_6ug_8486_F033876)	hypothetical protein [Eubacterium limosum]	WP_038351248.1	8486_09262016.fasta	28252	0.967	1	1	1	1.03e-05	0.057	263
31986_Sample1_8F_6ug_8486	31986_1_8Fractions_6ug_Merged (31986_Sample1_8F_6ug_8486_F033876)	catabolite control protein A [Eubacterium limosum]	WP_038353864.1	8486_09262016.fasta	37828	1	9	16	18	0.000185	0.457	337
31986_Sample1_8F_6ug_8486	31986_1_8Fractions_6ug_Merged (31986_Sample1_8F_6ug_8486_F033876)	threonine synthase [Eubacterium limosum]	WP_038350680.1	8486_09262016.fasta	55801.5	1	12	14	16	0.000165	0.388	500
31986_Sample1_8F_6ug_8486	31986_1_8Fractions_6ug_Merged (31986_Sample1_8F_6ug_8486_F033876)	AraC family transcriptional regulator [Eubacterium limosum]	WP_038352191.1	8486_09262016.fasta	12124.1	1	2	4	5	5.14e-05	0.336	110
31986_Sample1_8F_6ug_8486	31986_1_8Fractions_6ug_Merged (31986_Sample1_8F_6ug_8486_F033876)	16S rRNA processing protein RimM [Eubacterium limosum]	WP_038354223.1	8486_09262016.fasta	19095	1	3	3	3	3.09e-05	0.24	171
31986_Sample1_8F_6ug_8486	31986_1_8Fractions_6ug_Merged (31986_Sample1_8F_6ug_8486_F033876)	hypothetical protein [Eubacterium limosum]	WP_038351456.1	8486_09262016.fasta	55697.1	1	3	3	3	3.09e-05	0.0725	483
31986_Sample1_8F_6ug_8486	31986_1_8Fractions_6ug_Merged (31986_Sample1_8F_6ug_8486_F033876)	peptide chain release factor 2 [Eubacterium limosum]	WP_038352920.1	8486_09262016.fasta	37374.4	1	2	3	4	4.11e-05	0.142	330
31986_Sample1_8F_6ug_8486	31986_1_8Fractions_6ug_Merged (31986_Sample1_8F_6ug_8486_F033876)	hypothetical protein [Eubacterium limosum]	WP_038351581.1	8486_09262016.fasta	46471.7	1	12	16	19	0.000195	0.42	424
31986_Sample1_8F_6ug_8486	31986_1_8Fractions_6ug_Merged (31986_Sample1_8F_6ug_8486_F033876)	GGGtGRT protein [Eubacterium limosum]	WP_038352274.1	8486_09262016.fasta	34938.1	1	12	17	23	0.000237	0.593	332
31986_Sample1_8F_6ug_8486	31986_1_8Fractions_6ug_Merged (31986_Sample1_8F_6ug_8486_F033876)	Fis family transcriptional regulator [Eubacterium limosum]	WP_038351122.1	8486_09262016.fasta	54647.9	1	4	4	4	4.11e-05	0.123	478
31986_Sample1_8F_6ug_8486	31986_1_8Fractions_6ug_Merged (31986_Sample1_8F_6ug_8486_F033876)	hypothetical protein [Eubacterium limosum]	WP_038350971.1	8486_09262016.fasta	79619.8	1	7	7	7	7.2e-05	0.148	716
31986_Sample1_8F_6ug_8486	31986_1_8Fractions_6ug_Merged (31986_Sample1_8F_6ug_8486_F033876)	serine/threonine protein phosphatase [Eubacterium limosum]	WP_038352635.1	8486_09262016.fasta	27399.6	1	2	2	2	2.06e-05	0.121	248
31986_Sample1_8F_6ug_8486	31986_1_8Fractions_6ug_Merged (31986_Sample1_8F_6ug_8486_F033876)	ABC transporter substrate-binding protein [Eubacterium limosum]	WP_038350929.1	8486_09262016.fasta	36343.1	1	4	4	4	4.11e-05	0.21	328
31986_Sample1_8F_6ug_8486	31986_1_8Fractions_6ug_Merged (31986_Sample1_8F_6ug_8486_F033876)	peptide chain release factor 1 [Eubacterium limosum]	WP_038352899.1	8486_09262016.fasta	40408.7	1	3	4	4	4.11e-05	0.157	357
31986_Sample1_8F_6ug_8486	31986_1_8Fractions_6ug_Merged (31986_Sample1_8F_6ug_8486_F033876)	NADH:ubiquinone oxidoreductase [Eubacterium limosum]	WP_038351330.1	8486_09262016.fasta	34820.8	1	2	2	2	2.06e-05	0.0491	326
31986_Sample1_8F_6ug_8486	31986_1_8Fractions_6ug_Merged (31986_Sample1_8F_6ug_8486_F033876)	DNA-directed RNA polymerase subunit beta' [Eubacterium limosum]	WP_038352023.1	8486_09262016.fasta	140333	1	26	34	40	0.000411	0.278	1250
31986_Sample1_8F_6ug_8486	31986_1_8Fractions_6ug_Merged (31986_Sample1_8F_6ug_8486_F033876)	transcriptional regulator [Eubacterium limosum]	WP_038351872.1	8486_09262016.fasta	14507.6	1	2	2	3	3.09e-05	0.18	128
31986_Sample1_8F_6ug_8486	31986_1_8Fractions_6ug_Merged (31986_Sample1_8F_6ug_8486_F033876)	hydrogenase assembly protein HupF [Eubacterium limosum]	WP_038350720.1	8486_09262016.fasta	63336.3	1	2	2	2	2.06e-05	0.0477	566
31986_Sample1_8F_6ug_8486	31986_1_8Fractions_6ug_Merged (31986_Sample1_8F_6ug_8486_F033876)	amidophosphoribosyltransferase [Eubacterium limosum]	WP_038351413.1	8486_09262016.fasta	52569.1	1	11	13	13	0.000134	0.358	469
31986_Sample1_8F_6ug_8486	31986_1_8Fractions_6ug_Merged (31986_Sample1_8F_6ug_8486_F033876)	hypothetical protein [Eubacterium limosum]	WP_052237033.1	8486_09262016.fasta	67152.8	1	7	7	7	7.2e-05	0.194	592
31986_Sample1_8F_6ug_8486	31986_1_8Fractions_6ug_Merged (31986_Sample1_8F_6ug_8486_F033876)	molybdopterin oxidoreductase [Eubacterium limosum]	WP_013381377.1	8486_09262016.fasta	12778.7	1	3	3	4	4.11e-05	0.353	119
31986_Sample1_8F_6ug_8486	31986_1_8Fractions_6ug_Merged (31986_Sample1_8F_6ug_8486_F033876)	hypothetical protein [Eubacterium limosum]	WP_038352773.1	8486_09262016.fasta	25897.3	1	6	6	6	6.17e-05	0.391	238
31986_Sample1_8F_6ug_8486	31986_1_8Fractions_6ug_Merged (31986_Sample1_8F_6ug_8486_F033876)	anaerobic sulfite reductase subunit A [Eubacterium limosum]	WP_038351621.1	8486_09262016.fasta	39928.1	1	10	12	15	0.000154	0.411	348
31986_Sample1_8F_6ug_8486	31986_1_8Fractions_6ug_Merged (31986_Sample1_8F_6ug_8486_F033876)	branched chain amino acid aminotransferase [Eubacterium limosum]	WP_038354159.1	8486_09262016.fasta	39827	1	9	10	11	0.000113	0.439	353
31986_Sample1_8F_6ug_8486	31986_1_8Fractions_6ug_Merged (31986_Sample1_8F_6ug_8486_F033876)	thiol reductase thioredoxin [Eubacterium limosum]	WP_038353007.1	8486_09262016.fasta	11587.5	1	5	6	6	6.17e-05	0.59	105
31986_Sample1_8F_6ug_8486	31986_1_8Fractions_6ug_Merged (31986_Sample1_8F_6ug_8486_F033876)	ABC transporter substrate-binding protein [Eubacterium limosum]	WP_038353267.1	8486_09262016.fasta	35026.4	1	11	22	29	0.000298	0.528	335
31986_Sample1_8F_6ug_8486	31986_1_8Fractions_6ug_Merged (31986_Sample1_8F_6ug_8486_F033876)	50S ribosomal protein L29 [Eubacterium limosum]	WP_013382278.1	8486_09262016.fasta	7818.4	1	3	6	9	9.26e-05	0.522	67
31986_Sample1_8F_6ug_8486	31986_1_8Fractions_6ug_Merged (31986_Sample1_8F_6ug_8486_F033876)	hypothetical protein [Eubacterium limosum]	WP_052237324.1	8486_09262016.fasta	63463.3	1	8	15	17	0.000175	0.362	572
31986_Sample1_8F_6ug_8486	31986_1_8Fractions_6ug_Merged (31986_Sample1_8F_6ug_8486_F033876)	flavoprotein [Eubacterium limosum]	WP_038352522.1	8486_09262016.fasta	30242.7	1	5	5	5	5.14e-05	0.259	278
31986_Sample1_8F_6ug_8486	31986_1_8Fractions_6ug_Merged (31986_Sample1_8F_6ug_8486_F033876)	galactitol-1-phosphate 5-dehydrogenase [Eubacterium limosum]	WP_038353340.1	8486_09262016.fasta	38659.2	0.879	1	1	1	1.03e-05	0.0421	356
31986_Sample1_8F_6ug_8486	31986_1_8Fractions_6ug_Merged (31986_Sample1_8F_6ug_8486_F033876)	transcriptional repressor [Eubacterium limosum]	WP_038352605.1	8486_09262016.fasta	16110.1	1	4	6	7	7.2e-05	0.281	139
31986_Sample1_8F_6ug_8486	31986_1_8Fractions_6ug_Merged (31986_Sample1_8F_6ug_8486_F033876)	dihydroxy-acid dehydratase [Eubacterium limosum]	WP_038351266.1	8486_09262016.fasta	58589.1	1	8	11	13	0.000134	0.246	552
31986_Sample1_8F_6ug_8486	31986_1_8Fractions_6ug_Merged (31986_Sample1_8F_6ug_8486_F033876)	malate dehydrogenase [Eubacterium limosum]	WP_038353882.1	8486_09262016.fasta	41198.4	1	6	8	9	9.26e-05	0.282	387
31986_Sample1_8F_6ug_8486	31986_1_8Fractions_6ug_Merged (31986_Sample1_8F_6ug_8486_F033876)	hypothetical protein [Eubacterium limosum]	WP_038352008.1	8486_09262016.fasta	12167.7	1	4	5	5	5.14e-05	0.523	107
31986_Sample1_8F_6ug_8486	31986_1_8Fractions_6ug_Merged (31986_Sample1_8F_6ug_8486_F033876)	hypothetical protein [Eubacterium limosum]	WP_038351391.1	8486_09262016.fasta	47414.8	1	6	7	7	7.2e-05	0.186	452
31986_Sample1_8F_6ug_8486	31986_1_8Fractions_6ug_Merged (31986_Sample1_8F_6ug_8486_F033876)	prephenate dehydrogenase [Eubacterium limosum]	WP_038353423.1	8486_09262016.fasta	33497.9	1	5	6	6	6.17e-05	0.253	300
31986_Sample1_8F_6ug_8486	31986_1_8Fractions_6ug_Merged (31986_Sample1_8F_6ug_8486_F033876)	peptidase [Eubacterium limosum]	WP_038350656.1	8486_09262016.fasta	46579.2	1	5	6	6	6.17e-05	0.202	410
31986_Sample1_8F_6ug_8486	31986_1_8Fractions_6ug_Merged (31986_Sample1_8F_6ug_8486_F033876)	nicotinate-nucleotide--dimethylbenzimidazole phosphoribosyltransferase [Eubacterium limosum]	WP_038354116.1	8486_09262016.fasta	36967.5	1	7	9	11	0.000113	0.271	350
31986_Sample1_8F_6ug_8486	31986_1_8Fractions_6ug_Merged (31986_Sample1_8F_6ug_8486_F033876)	cell division protein FtsH [Eubacterium limosum]	WP_038351349.1	8486_09262016.fasta	66794.9	1	6	6	6	6.17e-05	0.155	611
31986_Sample1_8F_6ug_8486	31986_1_8Fractions_6ug_Merged (31986_Sample1_8F_6ug_8486_F033876)	sulfite reductase subunit C [Eubacterium limosum]	WP_013380078.1	8486_09262016.fasta	36910.4	1	5	5	5	5.14e-05	0.206	326
31986_Sample1_8F_6ug_8486	31986_1_8Fractions_6ug_Merged (31986_Sample1_8F_6ug_8486_F033876)	selenophosphate synthetase [Eubacterium limosum]	WP_038351474.1	8486_09262016.fasta	37046.2	1	3	3	4	4.11e-05	0.135	348
31986_Sample1_8F_6ug_8486	31986_1_8Fractions_6ug_Merged (31986_Sample1_8F_6ug_8486_F033876)	ribose-5-phosphate isomerase [Eubacterium limosum]	WP_038352495.1	8486_09262016.fasta	16374.7	1	5	6	7	7.2e-05	0.463	149
31986_Sample1_8F_6ug_8486	31986_1_8Fractions_6ug_Merged (31986_Sample1_8F_6ug_8486_F033876)	propanediol utilization: polyhedral bodies pduT [Eubacterium limosum]	WP_013382318.1	8486_09262016.fasta	19042.9	1	4	5	6	6.17e-05	0.297	182
31986_Sample1_8F_6ug_8486	31986_1_8Fractions_6ug_Merged (31986_Sample1_8F_6ug_8486_F033876)	hypothetical protein [Eubacterium limosum]	WP_038351682.1	8486_09262016.fasta	8000.3	1	3	4	6	6.17e-05	0.616	73
31986_Sample1_8F_6ug_8486	31986_1_8Fractions_6ug_Merged (31986_Sample1_8F_6ug_8486_F033876)	molybdopterin biosynthesis protein MoeB [Eubacterium limosum]	WP_038351312.1	8486_09262016.fasta	24883.5	1	2	2	2	2.06e-05	0.19	231
31986_Sample1_8F_6ug_8486	31986_1_8Fractions_6ug_Merged (31986_Sample1_8F_6ug_8486_F033876)	glycosyl transferase family 2 [Eubacterium limosum]	WP_038353068.1	8486_09262016.fasta	81730.6	1	9	9	9	9.26e-05	0.186	709
31986_Sample1_8F_6ug_8486	31986_1_8Fractions_6ug_Merged (31986_Sample1_8F_6ug_8486_F033876)	UDP-N-acetylglucosamine 1-carboxyvinyltransferase [Eubacterium limosum]	WP_013378507.1	8486_09262016.fasta	45835.8	1	5	5	5	5.14e-05	0.216	425
31986_Sample1_8F_6ug_8486	31986_1_8Fractions_6ug_Merged (31986_Sample1_8F_6ug_8486_F033876)	hypothetical protein [Eubacterium limosum]	WP_038351334.1	8486_09262016.fasta	20908.2	1	7	10	13	0.000134	0.408	179
31986_Sample1_8F_6ug_8486	31986_1_8Fractions_6ug_Merged (31986_Sample1_8F_6ug_8486_F033876)	peptide ABC transporter ATP-binding protein [Eubacterium limosum]	WP_038353922.1	8486_09262016.fasta	26843.4	1	3	3	3	3.09e-05	0.219	242
31986_Sample1_8F_6ug_8486	31986_1_8Fractions_6ug_Merged (31986_Sample1_8F_6ug_8486_F033876)	ribosome maturation factor [Eubacterium limosum]	WP_038351431.1	8486_09262016.fasta	17189.9	0.967	1	1	1	1.03e-05	0.0844	154
31986_Sample1_8F_6ug_8486	31986_1_8Fractions_6ug_Merged (31986_Sample1_8F_6ug_8486_F033876)	peptidase [Eubacterium limosum]	WP_038351343.1	8486_09262016.fasta	35371.5	1	7	8	8	8.23e-05	0.278	317
31986_Sample1_8F_6ug_8486	31986_1_8Fractions_6ug_Merged (31986_Sample1_8F_6ug_8486_F033876)	dihydrolipoyl dehydrogenase [Eubacterium limosum]	WP_038351973.1	8486_09262016.fasta	51207.7	1	7	8	9	9.26e-05	0.207	474
31986_Sample1_8F_6ug_8486	31986_1_8Fractions_6ug_Merged (31986_Sample1_8F_6ug_8486_F033876)	fumarate hydratase [Eubacterium limosum]	WP_052237468.1	8486_09262016.fasta	28574	1	5	6	8	8.23e-05	0.294	265
31986_Sample1_8F_6ug_8486	31986_1_8Fractions_6ug_Merged (31986_Sample1_8F_6ug_8486_F033876)	hypothetical protein [Eubacterium limosum]	WP_038350821.1	8486_09262016.fasta	115382	0.967	1	1	1	1.03e-05	0.0233	1072
31986_Sample1_8F_6ug_8486	31986_1_8Fractions_6ug_Merged (31986_Sample1_8F_6ug_8486_F033876)	hypothetical protein [Eubacterium limosum]	WP_038354094.1	8486_09262016.fasta	14096.7	1	2	2	2	2.06e-05	0.264	125
31986_Sample1_8F_6ug_8486	31986_1_8Fractions_6ug_Merged (31986_Sample1_8F_6ug_8486_F033876)	class I fructose-bisphosphate aldolase [Eubacterium limosum]	WP_038352791.1	8486_09262016.fasta	32510.3	1	9	11	17	0.000175	0.481	295
31986_Sample1_8F_6ug_8486	31986_1_8Fractions_6ug_Merged (31986_Sample1_8F_6ug_8486_F033876)	UMP kinase [Eubacterium limosum]	WP_013380785.1	8486_09262016.fasta	26102.6	1	5	6	6	6.17e-05	0.27	237
31986_Sample1_8F_6ug_8486	31986_1_8Fractions_6ug_Merged (31986_Sample1_8F_6ug_8486_F033876)	thioesterase [Eubacterium limosum]	WP_038353025.1	8486_09262016.fasta	14777.1	0.967	1	1	1	1.03e-05	0.106	132
31986_Sample1_8F_6ug_8486	31986_1_8Fractions_6ug_Merged (31986_Sample1_8F_6ug_8486_F033876)	Nif3-like dinuclear metal center hexameric protein [Eubacterium limosum]	WP_038352415.1	8486_09262016.fasta	41470.5	1	9	10	10	0.000103	0.347	372
31986_Sample1_8F_6ug_8486	31986_1_8Fractions_6ug_Merged (31986_Sample1_8F_6ug_8486_F033876)	hypothetical protein [Eubacterium limosum]	WP_038351076.1	8486_09262016.fasta	14980.5	0.967	1	1	1	1.03e-05	0.11	136
31986_Sample1_8F_6ug_8486	31986_1_8Fractions_6ug_Merged (31986_Sample1_8F_6ug_8486_F033876)	flavoprotein [Eubacterium limosum]	WP_038353692.1	8486_09262016.fasta	19525.4	1	3	3	3	3.09e-05	0.27	178
31986_Sample1_8F_6ug_8486	31986_1_8Fractions_6ug_Merged (31986_Sample1_8F_6ug_8486_F033876)	hypothetical protein [Eubacterium limosum]	WP_052237342.1	8486_09262016.fasta	11522	1	4	4	4	4.11e-05	0.553	103
31986_Sample1_8F_6ug_8486	31986_1_8Fractions_6ug_Merged (31986_Sample1_8F_6ug_8486_F033876)	23S rRNA (guanosine(2251)-2'-O)-methyltransferase RlmB [Eubacterium limosum]	WP_038352540.1	8486_09262016.fasta	31013.4	1	2	2	2	2.06e-05	0.102	283
31986_Sample1_8F_6ug_8486	31986_1_8Fractions_6ug_Merged (31986_Sample1_8F_6ug_8486_F033876)	repressor LexA [Eubacterium limosum]	WP_038351805.1	8486_09262016.fasta	24089.3	1	8	8	8	8.23e-05	0.46	213
31986_Sample1_8F_6ug_8486	31986_1_8Fractions_6ug_Merged (31986_Sample1_8F_6ug_8486_F033876)	DNA gyrase subunit B [Eubacterium limosum]	WP_038353316.1	8486_09262016.fasta	71743.8	1	4	5	5	5.14e-05	0.117	640
31986_Sample1_8F_6ug_8486	31986_1_8Fractions_6ug_Merged (31986_Sample1_8F_6ug_8486_F033876)	nicotinate-nucleotide diphosphorylase (carboxylating) [Eubacterium limosum]	WP_038350674.1	8486_09262016.fasta	31146.2	1	2	2	2	2.06e-05	0.0944	286
31986_Sample1_8F_6ug_8486	31986_1_8Fractions_6ug_Merged (31986_Sample1_8F_6ug_8486_F033876)	DNA polymerase I [Eubacterium limosum]	WP_038354134.1	8486_09262016.fasta	100068	1	10	11	11	0.000113	0.195	885
31986_Sample1_8F_6ug_8486	31986_1_8Fractions_6ug_Merged (31986_Sample1_8F_6ug_8486_F033876)	preprotein translocase subunit SecD [Eubacterium limosum]	WP_038352831.1	8486_09262016.fasta	44399.2	1	7	8	8	8.23e-05	0.267	419
31986_Sample1_8F_6ug_8486	31986_1_8Fractions_6ug_Merged (31986_Sample1_8F_6ug_8486_F033876)	UDP-glucose 6-dehydrogenase [Eubacterium limosum]	WP_038351492.1	8486_09262016.fasta	49002.1	1	7	7	7	7.2e-05	0.209	441
31986_Sample1_8F_6ug_8486	31986_1_8Fractions_6ug_Merged (31986_Sample1_8F_6ug_8486_F033876)	Fe-S oxidoreductase [Eubacterium limosum]	WP_038353524.1	8486_09262016.fasta	42706.5	1	5	5	6	6.17e-05	0.168	376
31986_Sample1_8F_6ug_8486	31986_1_8Fractions_6ug_Merged (31986_Sample1_8F_6ug_8486_F033876)	ABC transporter ATP-binding protein [Eubacterium limosum]	WP_038350882.1	8486_09262016.fasta	26369.3	1	9	10	10	0.000103	0.338	240
31986_Sample1_8F_6ug_8486	31986_1_8Fractions_6ug_Merged (31986_Sample1_8F_6ug_8486_F033876)	aminotransferase [Eubacterium limosum]	WP_038352914.1	8486_09262016.fasta	44359.8	1	15	30	72	0.00074	0.414	391
31986_Sample1_8F_6ug_8486	31986_1_8Fractions_6ug_Merged (31986_Sample1_8F_6ug_8486_F033876)	ABC transporter substrate-binding protein [Eubacterium limosum]	WP_038352268.1	8486_09262016.fasta	33632.8	1	8	9	10	0.000103	0.415	316
31986_Sample1_8F_6ug_8486	31986_1_8Fractions_6ug_Merged (31986_Sample1_8F_6ug_8486_F033876)	pyridine nucleotide-disulfide oxidoreductase [Eubacterium limosum]	WP_038350965.1	8486_09262016.fasta	89708.3	1	16	20	24	0.000247	0.293	829
31986_Sample1_8F_6ug_8486	31986_1_8Fractions_6ug_Merged (31986_Sample1_8F_6ug_8486_F033876)	orotidine 5'-phosphate decarboxylase [Eubacterium limosum]	WP_038352476.1	8486_09262016.fasta	31907.5	1	4	5	5	5.14e-05	0.177	288
31986_Sample1_8F_6ug_8486	31986_1_8Fractions_6ug_Merged (31986_Sample1_8F_6ug_8486_F033876)	hypothetical protein [Eubacterium limosum]	WP_013382004.1	8486_09262016.fasta	10335.9	1	8	11	20	0.000206	0.511	90
31986_Sample1_8F_6ug_8486	31986_1_8Fractions_6ug_Merged (31986_Sample1_8F_6ug_8486_F033876)	5,10-methylenetetrahydrofolate reductase [Eubacterium limosum]	WP_038351866.1	8486_09262016.fasta	24102.9	1	16	37	53	0.000545	0.683	221
31986_Sample1_8F_6ug_8486	31986_1_8Fractions_6ug_Merged (31986_Sample1_8F_6ug_8486_F033876)	50S ribosomal protein L9 [Eubacterium limosum]	WP_038353294.1	8486_09262016.fasta	16043.4	1	3	3	3	3.09e-05	0.262	149
31986_Sample1_8F_6ug_8486	31986_1_8Fractions_6ug_Merged (31986_Sample1_8F_6ug_8486_F033876)	peptide ABC transporter ATP-binding protein [Eubacterium limosum]	WP_038350714.1	8486_09262016.fasta	36580.6	1	3	3	3	3.09e-05	0.175	325
31986_Sample1_8F_6ug_8486	31986_1_8Fractions_6ug_Merged (31986_Sample1_8F_6ug_8486_F033876)	ribosomal protein L11 methyltransferase [Eubacterium limosum]	WP_038352142.1	8486_09262016.fasta	34894	1	5	5	6	6.17e-05	0.328	314
31986_Sample1_8F_6ug_8486	31986_1_8Fractions_6ug_Merged (31986_Sample1_8F_6ug_8486_F033876)	hypothetical protein [Eubacterium limosum]	WP_038352684.1	8486_09262016.fasta	32421.9	1	2	2	2	2.06e-05	0.135	282
31986_Sample1_8F_6ug_8486	31986_1_8Fractions_6ug_Merged (31986_Sample1_8F_6ug_8486_F033876)	citrate synthase [Eubacterium limosum]	WP_013380547.1	8486_09262016.fasta	51797.7	1	9	9	9	9.26e-05	0.212	453
31986_Sample1_8F_6ug_8486	31986_1_8Fractions_6ug_Merged (31986_Sample1_8F_6ug_8486_F033876)	nucleoid-associated protein [Eubacterium limosum]	WP_038352225.1	8486_09262016.fasta	12461.6	1	2	4	4	4.11e-05	0.414	116
31986_Sample1_8F_6ug_8486	31986_1_8Fractions_6ug_Merged (31986_Sample1_8F_6ug_8486_F033876)	acetyl-CoA synthase subunit delta [Eubacterium limosum]	WP_038352892.1	8486_09262016.fasta	32635.5	1	14	38	153	0.00157	0.775	311
31986_Sample1_8F_6ug_8486	31986_1_8Fractions_6ug_Merged (31986_Sample1_8F_6ug_8486_F033876)	hypothetical protein [Eubacterium limosum]	WP_038351740.1	8486_09262016.fasta	48270.5	1	4	4	6	6.17e-05	0.118	440
31986_Sample1_8F_6ug_8486	31986_1_8Fractions_6ug_Merged (31986_Sample1_8F_6ug_8486_F033876)	hypothetical protein [Eubacterium limosum]	WP_038352433.1	8486_09262016.fasta	56623.1	1	5	5	5	5.14e-05	0.14	516
31986_Sample1_8F_6ug_8486	31986_1_8Fractions_6ug_Merged (31986_Sample1_8F_6ug_8486_F033876)	iron ABC transporter substrate-binding protein [Eubacterium limosum]	WP_052237360.1	8486_09262016.fasta	39316.3	1	21	31	35	0.00036	0.66	365
31986_Sample1_8F_6ug_8486	31986_1_8Fractions_6ug_Merged (31986_Sample1_8F_6ug_8486_F033876)	hypothetical protein [Eubacterium limosum]	WP_038351823.1	8486_09262016.fasta	67316.4	0.636	1	1	1	1.03e-05	0.0259	618
31986_Sample1_8F_6ug_8486	31986_1_8Fractions_6ug_Merged (31986_Sample1_8F_6ug_8486_F033876)	cation diffusion facilitator family transporter [Eubacterium limosum]	WP_050814122.1	8486_09262016.fasta	33987.2	1	2	2	2	2.06e-05	0.0955	314
31986_Sample1_8F_6ug_8486	31986_1_8Fractions_6ug_Merged (31986_Sample1_8F_6ug_8486_F033876)	DNA-directed RNA polymerase subunit omega [Eubacterium limosum]	WP_038352641.1	8486_09262016.fasta	12116.8	1	5	7	7	7.2e-05	0.509	110
31986_Sample1_8F_6ug_8486	31986_1_8Fractions_6ug_Merged (31986_Sample1_8F_6ug_8486_F033876)	transporter [Eubacterium limosum]	WP_038353334.1	8486_09262016.fasta	24459.8	1	2	2	2	2.06e-05	0.0881	227
31986_Sample1_8F_6ug_8486	31986_1_8Fractions_6ug_Merged (31986_Sample1_8F_6ug_8486_F033876)	GTPase CgtA [Eubacterium limosum]	WP_038353876.1	8486_09262016.fasta	46650.7	1	2	2	2	2.06e-05	0.0587	426
31986_Sample1_8F_6ug_8486	31986_1_8Fractions_6ug_Merged (31986_Sample1_8F_6ug_8486_F033876)	tRNA 2-thiouridine(34) synthase MnmA [Eubacterium limosum]	WP_013381453.1	8486_09262016.fasta	40497.8	1	9	10	11	0.000113	0.329	359
31986_Sample1_8F_6ug_8486	31986_1_8Fractions_6ug_Merged (31986_Sample1_8F_6ug_8486_F033876)	flavin reductase [Eubacterium limosum]	WP_038353542.1	8486_09262016.fasta	19323.9	1	5	5	5	5.14e-05	0.394	170
31986_Sample1_8F_6ug_8486	31986_1_8Fractions_6ug_Merged (31986_Sample1_8F_6ug_8486_F033876)	transcription antitermination factor NusB [Eubacterium limosum]	WP_038352807.1	8486_09262016.fasta	16482.3	1	2	3	3	3.09e-05	0.291	148
31986_Sample1_8F_6ug_8486	31986_1_8Fractions_6ug_Merged (31986_Sample1_8F_6ug_8486_F033876)	phosphocarrier protein HPr [Eubacterium limosum]	WP_038354235.1	8486_09262016.fasta	9902.8	1	4	6	9	9.26e-05	0.396	91
31986_Sample1_8F_6ug_8486	31986_1_8Fractions_6ug_Merged (31986_Sample1_8F_6ug_8486_F033876)	endoribonuclease L-PSP [Eubacterium limosum]	WP_038351468.1	8486_09262016.fasta	13063.9	0.95	1	1	1	1.03e-05	0.08	125
31986_Sample1_8F_6ug_8486	31986_1_8Fractions_6ug_Merged (31986_Sample1_8F_6ug_8486_F033876)	50S ribosomal protein L6 [Eubacterium limosum]	WP_013382271.1	8486_09262016.fasta	19260	1	5	6	10	0.000103	0.475	177
31986_Sample1_8F_6ug_8486	31986_1_8Fractions_6ug_Merged (31986_Sample1_8F_6ug_8486_F033876)	hypothetical protein [Eubacterium limosum]	WP_013382229.1	8486_09262016.fasta	10427.2	0.999	2	2	2	2.06e-05	0.33	91
31986_Sample1_8F_6ug_8486	31986_1_8Fractions_6ug_Merged (31986_Sample1_8F_6ug_8486_F033876)	hypothetical protein [Eubacterium limosum]	WP_038353625.1	8486_09262016.fasta	46094.4	1	5	5	5	5.14e-05	0.174	407
31986_Sample1_8F_6ug_8486	31986_1_8Fractions_6ug_Merged (31986_Sample1_8F_6ug_8486_F033876)	MFS transporter [Eubacterium limosum]	WP_052237088.1	8486_09262016.fasta	48985.9	1	5	5	6	6.17e-05	0.0553	452
31986_Sample1_8F_6ug_8486	31986_1_8Fractions_6ug_Merged (31986_Sample1_8F_6ug_8486_F033876)	pyrroline-5-carboxylate reductase [Eubacterium limosum]	WP_038354057.1	8486_09262016.fasta	28613.2	1	3	3	3	3.09e-05	0.234	269
31986_Sample1_8F_6ug_8486	31986_1_8Fractions_6ug_Merged (31986_Sample1_8F_6ug_8486_F033876)	cysteine synthase [Eubacterium limosum]	WP_038351134.1	8486_09262016.fasta	32506	1	4	4	4	4.11e-05	0.165	297
31986_Sample1_8F_6ug_8486	31986_1_8Fractions_6ug_Merged (31986_Sample1_8F_6ug_8486_F033876)	3-hydroxybutyryl-CoA dehydrogenase [Eubacterium limosum]	WP_013378877.1	8486_09262016.fasta	29551.6	1	9	26	126	0.0013	0.513	279
31986_Sample1_8F_6ug_8486	31986_1_8Fractions_6ug_Merged (31986_Sample1_8F_6ug_8486_F033876)	butyryl-CoA:acetate CoA-transferase [Eubacterium limosum]	WP_038351217.1	8486_09262016.fasta	49776.3	1	19	33	59	0.000607	0.678	450
31986_Sample1_8F_6ug_8486	31986_1_8Fractions_6ug_Merged (31986_Sample1_8F_6ug_8486_F033876)	hypothetical protein [Eubacterium limosum]	WP_052237296.1	8486_09262016.fasta	111075	1	2	2	2	2.06e-05	0.0388	1030
31986_Sample1_8F_6ug_8486	31986_1_8Fractions_6ug_Merged (31986_Sample1_8F_6ug_8486_F033876)	tRNA threonylcarbamoyladenosine biosynthesis protein [Eubacterium limosum]	WP_038352494.1	8486_09262016.fasta	37334.5	1	7	7	8	8.23e-05	0.342	345
31986_Sample1_8F_6ug_8486	31986_1_8Fractions_6ug_Merged (31986_Sample1_8F_6ug_8486_F033876)	hypothetical protein [Eubacterium limosum]	WP_013379825.1	8486_09262016.fasta	24827.8	1	7	9	12	0.000123	0.468	220
31986_Sample1_8F_6ug_8486	31986_1_8Fractions_6ug_Merged (31986_Sample1_8F_6ug_8486_F033876)	tail protein [Eubacterium limosum]	WP_038354089.1	8486_09262016.fasta	19665.7	1	4	5	5	5.14e-05	0.378	185
31986_Sample1_8F_6ug_8486	31986_1_8Fractions_6ug_Merged (31986_Sample1_8F_6ug_8486_F033876)	ribosome biogenesis GTPase Der [Eubacterium limosum]	WP_038353916.1	8486_09262016.fasta	49476.6	1	4	4	4	4.11e-05	0.1	439
31986_Sample1_8F_6ug_8486	31986_1_8Fractions_6ug_Merged (31986_Sample1_8F_6ug_8486_F033876)	hypothetical protein [Eubacterium limosum]	WP_013381967.1	8486_09262016.fasta	15242.3	1	8	12	15	0.000154	0.566	136
31986_Sample1_8F_6ug_8486	31986_1_8Fractions_6ug_Merged (31986_Sample1_8F_6ug_8486_F033876)	translation initiation factor IF-2 [Eubacterium limosum]	WP_038351433.1	8486_09262016.fasta	88773.1	1	16	20	21	0.000216	0.314	806
31986_Sample1_8F_6ug_8486	31986_1_8Fractions_6ug_Merged (31986_Sample1_8F_6ug_8486_F033876)	phenylalanine--tRNA ligase subunit alpha [Eubacterium limosum]	WP_038351633.1	8486_09262016.fasta	38351.2	1	6	7	7	7.2e-05	0.276	340
31986_Sample1_8F_6ug_8486	31986_1_8Fractions_6ug_Merged (31986_Sample1_8F_6ug_8486_F033876)	antiterminator [Eubacterium limosum]	WP_052237021.1	8486_09262016.fasta	23389.4	1	2	2	2	2.06e-05	0.162	210
31986_Sample1_8F_6ug_8486	31986_1_8Fractions_6ug_Merged (31986_Sample1_8F_6ug_8486_F033876)	enoyl-CoA hydratase [Eubacterium limosum]	WP_038353019.1	8486_09262016.fasta	27776.1	1	6	10	10	0.000103	0.326	258
31986_Sample1_8F_6ug_8486	31986_1_8Fractions_6ug_Merged (31986_Sample1_8F_6ug_8486_F033876)	hypothetical protein [Eubacterium limosum]	WP_038351454.1	8486_09262016.fasta	20271.7	1	3	3	3	3.09e-05	0.225	182
31986_Sample1_8F_6ug_8486	31986_1_8Fractions_6ug_Merged (31986_Sample1_8F_6ug_8486_F033876)	hypothetical protein [Eubacterium limosum]	WP_038352993.1	8486_09262016.fasta	11499.1	1	2	3	4	4.11e-05	0.36	100
31986_Sample1_8F_6ug_8486	31986_1_8Fractions_6ug_Merged (31986_Sample1_8F_6ug_8486_F033876)	hypothetical protein [Eubacterium limosum]	WP_052237041.1	8486_09262016.fasta	67579.2	1	8	10	11	0.000113	0.202	589
31986_Sample1_8F_6ug_8486	31986_1_8Fractions_6ug_Merged (31986_Sample1_8F_6ug_8486_F033876)	iron-sulfur cluster assembly scaffold protein NifU [Eubacterium limosum]	WP_052237336.1	8486_09262016.fasta	13394.4	1	5	6	6	6.17e-05	0.714	126
31986_Sample1_8F_6ug_8486	31986_1_8Fractions_6ug_Merged (31986_Sample1_8F_6ug_8486_F033876)	4-(cytidine 5'-diphospho)-2-C-methyl-D-erythritol kinase [Eubacterium limosum]	WP_038352534.1	8486_09262016.fasta	30712	1	2	2	2	2.06e-05	0.0848	283
31986_Sample1_8F_6ug_8486	31986_1_8Fractions_6ug_Merged (31986_Sample1_8F_6ug_8486_F033876)	formylmethanofuran dehydrogenase [Eubacterium limosum]	WP_038353227.1	8486_09262016.fasta	19575.3	1	5	6	7	7.2e-05	0.517	174
31986_Sample1_8F_6ug_8486	31986_1_8Fractions_6ug_Merged (31986_Sample1_8F_6ug_8486_F033876)	hypothetical protein [Eubacterium limosum]	WP_052237051.1	8486_09262016.fasta	22599.8	0.967	1	2	2	2.06e-05	0.0754	199
31986_Sample1_8F_6ug_8486	31986_1_8Fractions_6ug_Merged (31986_Sample1_8F_6ug_8486_F033876)	RNA methyltransferase [Eubacterium limosum]	WP_038350967.1	8486_09262016.fasta	52185.5	1	5	5	5	5.14e-05	0.154	462
31986_Sample1_8F_6ug_8486	31986_1_8Fractions_6ug_Merged (31986_Sample1_8F_6ug_8486_F033876)	flavodoxin [Eubacterium limosum]	WP_038352617.1	8486_09262016.fasta	16759.3	1	4	8	12	0.000123	0.392	148
31986_Sample1_8F_6ug_8486	31986_1_8Fractions_6ug_Merged (31986_Sample1_8F_6ug_8486_F033876)	peptide ABC transporter ATP-binding protein [Eubacterium limosum]	WP_013382081.1	8486_09262016.fasta	26497.7	1	7	7	8	8.23e-05	0.508	242
31986_Sample1_8F_6ug_8486	31986_1_8Fractions_6ug_Merged (31986_Sample1_8F_6ug_8486_F033876)	hypothetical protein [Eubacterium limosum]	WP_038354170.1	8486_09262016.fasta	18660.4	1	2	3	4	4.11e-05	0.156	173
31986_Sample1_8F_6ug_8486	31986_1_8Fractions_6ug_Merged (31986_Sample1_8F_6ug_8486_F033876)	dihydroxyacetone kinase subunit DhaK [Eubacterium limosum]	WP_038350668.1	8486_09262016.fasta	34695.6	1	17	36	58	0.000596	0.776	330
31986_Sample1_8F_6ug_8486	31986_1_8Fractions_6ug_Merged (31986_Sample1_8F_6ug_8486_F033876)	hypothetical protein [Eubacterium limosum]	WP_052237073.1	8486_09262016.fasta	56479.6	0.967	1	1	1	1.03e-05	0.0246	529
31986_Sample1_8F_6ug_8486	31986_1_8Fractions_6ug_Merged (31986_Sample1_8F_6ug_8486_F033876)	aspartyl/glutamyl-tRNA amidotransferase subunit B [Eubacterium limosum]	WP_038354128.1	8486_09262016.fasta	53518.5	1	8	11	13	0.000134	0.278	479
31986_Sample1_8F_6ug_8486	31986_1_8Fractions_6ug_Merged (31986_Sample1_8F_6ug_8486_F033876)	hypothetical protein [Eubacterium limosum]	WP_052237089.1	8486_09262016.fasta	16921	1	4	8	13	0.000134	0.467	150
31986_Sample1_8F_6ug_8486	31986_1_8Fractions_6ug_Merged (31986_Sample1_8F_6ug_8486_F033876)	(4Fe-4S)-binding protein [Eubacterium limosum]	WP_038352950.1	8486_09262016.fasta	14174.5	1	5	6	10	0.000103	0.473	131
31986_Sample1_8F_6ug_8486	31986_1_8Fractions_6ug_Merged (31986_Sample1_8F_6ug_8486_F033876)	lactate racemization operon protein LarA [Eubacterium limosum]	WP_038352908.1	8486_09262016.fasta	46024.3	0.999	2	2	2	2.06e-05	0.0991	424
31986_Sample1_8F_6ug_8486	31986_1_8Fractions_6ug_Merged (31986_Sample1_8F_6ug_8486_F033876)	carbohydrate kinase [Eubacterium limosum]	WP_038350959.1	8486_09262016.fasta	55460	0.967	1	1	1	1.03e-05	0.0216	510
31986_Sample1_8F_6ug_8486	31986_1_8Fractions_6ug_Merged (31986_Sample1_8F_6ug_8486_F033876)	methyltransferase [Eubacterium limosum]	WP_038352387.1	8486_09262016.fasta	22662.3	1	13	33	105	0.00108	0.882	211
31986_Sample1_8F_6ug_8486	31986_1_8Fractions_6ug_Merged (31986_Sample1_8F_6ug_8486_F033876)	B12-binding domain-containing radical SAM protein [Eubacterium limosum]	WP_038352053.1	8486_09262016.fasta	49943.1	1	6	7	7	7.2e-05	0.222	441
31986_Sample1_8F_6ug_8486	31986_1_8Fractions_6ug_Merged (31986_Sample1_8F_6ug_8486_F033876)	PTS sorbitol transporter subunit IIB [Eubacterium limosum]	WP_038351443.1	8486_09262016.fasta	34138.6	0.924	1	1	1	1.03e-05	0.0486	329
31986_Sample1_8F_6ug_8486	31986_1_8Fractions_6ug_Merged (31986_Sample1_8F_6ug_8486_F033876)	hypothetical protein [Eubacterium limosum]	WP_038352221.1	8486_09262016.fasta	17263	1	14	29	53	0.000545	0.671	161
31986_Sample1_8F_6ug_8486	31986_1_8Fractions_6ug_Merged (31986_Sample1_8F_6ug_8486_F033876)	oleate hydratase [Eubacterium limosum]	WP_038351526.1	8486_09262016.fasta	64691.4	1	2	2	2	2.06e-05	0.0452	575
31986_Sample1_8F_6ug_8486	31986_1_8Fractions_6ug_Merged (31986_Sample1_8F_6ug_8486_F033876)	ATPase [Eubacterium limosum]	WP_038351651.1	8486_09262016.fasta	69749.3	1	13	22	26	0.000267	0.282	624
31986_Sample1_8F_6ug_8486	31986_1_8Fractions_6ug_Merged (31986_Sample1_8F_6ug_8486_F033876)	arginine deiminase [Eubacterium limosum]	WP_038350916.1	8486_09262016.fasta	46486	1	7	9	10	0.000103	0.299	411
31986_Sample1_8F_6ug_8486	31986_1_8Fractions_6ug_Merged (31986_Sample1_8F_6ug_8486_F033876)	2-deoxyribose-5-phosphate aldolase [Eubacterium limosum]	WP_038352344.1	8486_09262016.fasta	24771.2	1	4	6	7	7.2e-05	0.261	226
31986_Sample1_8F_6ug_8486	31986_1_8Fractions_6ug_Merged (31986_Sample1_8F_6ug_8486_F033876)	pur operon repressor [Eubacterium limosum]	WP_038353037.1	8486_09262016.fasta	29795.4	1	2	2	3	3.09e-05	0.101	267
31986_Sample1_8F_6ug_8486	31986_1_8Fractions_6ug_Merged (31986_Sample1_8F_6ug_8486_F033876)	hypothetical protein [Eubacterium limosum]	WP_038352886.1	8486_09262016.fasta	14525	1	3	3	3	3.09e-05	0.307	137
31986_Sample1_8F_6ug_8486	31986_1_8Fractions_6ug_Merged (31986_Sample1_8F_6ug_8486_F033876)	molybdenum cofactor sulfurase [Eubacterium limosum]	WP_038353579.1	8486_09262016.fasta	15647	1	2	2	5	5.14e-05	0.26	146
31986_Sample1_8F_6ug_8486	31986_1_8Fractions_6ug_Merged (31986_Sample1_8F_6ug_8486_F033876)	ribosomal protein S12 methylthiotransferase RimO [Eubacterium limosum]	WP_038352427.1	8486_09262016.fasta	50407.9	1	5	7	7	7.2e-05	0.191	446
31986_Sample1_8F_6ug_8486	31986_1_8Fractions_6ug_Merged (31986_Sample1_8F_6ug_8486_F033876)	autoinducer 2 aldolase [Eubacterium limosum]	WP_038352010.1	8486_09262016.fasta	31785.1	1	5	5	5	5.14e-05	0.202	292
31986_Sample1_8F_6ug_8486	31986_1_8Fractions_6ug_Merged (31986_Sample1_8F_6ug_8486_F033876)	RNA degradosome polyphosphate kinase [Eubacterium limosum]	WP_038351088.1	8486_09262016.fasta	82479.9	1	11	17	19	0.000195	0.23	708
31986_Sample1_8F_6ug_8486	31986_1_8Fractions_6ug_Merged (31986_Sample1_8F_6ug_8486_F033876)	dihydroxyacetone kinase subunit L [Eubacterium limosum]	WP_052237020.1	8486_09262016.fasta	22444.2	1	5	10	14	0.000144	0.441	213
31986_Sample1_8F_6ug_8486	31986_1_8Fractions_6ug_Merged (31986_Sample1_8F_6ug_8486_F033876)	hypothetical protein [Eubacterium limosum]	WP_038350686.1	8486_09262016.fasta	16234.2	1	8	13	15	0.000154	0.555	146
31986_Sample1_8F_6ug_8486	31986_1_8Fractions_6ug_Merged (31986_Sample1_8F_6ug_8486_F033876)	50S ribosomal protein L3 [Eubacterium limosum]	WP_038354271.1	8486_09262016.fasta	22544.1	1	3	8	11	0.000113	0.263	209
31986_Sample1_8F_6ug_8486	31986_1_8Fractions_6ug_Merged (31986_Sample1_8F_6ug_8486_F033876)	hypothetical protein [Eubacterium limosum]	WP_038353536.1	8486_09262016.fasta	10079.3	1	3	3	3	3.09e-05	0.391	87
31986_Sample1_8F_6ug_8486	31986_1_8Fractions_6ug_Merged (31986_Sample1_8F_6ug_8486_F033876)	phosphate acyltransferase [Eubacterium limosum]	WP_038354229.1	8486_09262016.fasta	35941.2	1	5	5	5	5.14e-05	0.237	338
31986_Sample1_8F_6ug_8486	31986_1_8Fractions_6ug_Merged (31986_Sample1_8F_6ug_8486_F033876)	asparaginyl/glutamyl-tRNA amidotransferase subunit C [Eubacterium limosum]	WP_013379276.1	8486_09262016.fasta	10602.1	1	6	7	8	8.23e-05	0.884	95
31986_Sample1_8F_6ug_8486	31986_1_8Fractions_6ug_Merged (31986_Sample1_8F_6ug_8486_F033876)	hypothetical protein [Eubacterium limosum]	WP_038353202.1	8486_09262016.fasta	56587.9	1	12	13	15	0.000154	0.442	509
31986_Sample1_8F_6ug_8486	31986_1_8Fractions_6ug_Merged (31986_Sample1_8F_6ug_8486_F033876)	DNA-directed RNA polymerase sigma-70 factor [Eubacterium limosum]	WP_013379147.1	8486_09262016.fasta	29446.1	1	6	8	11	0.000113	0.276	250
31986_Sample1_8F_6ug_8486	31986_1_8Fractions_6ug_Merged (31986_Sample1_8F_6ug_8486_F033876)	transcriptional regulator [Eubacterium limosum]	WP_038352071.1	8486_09262016.fasta	9341.4	1	2	2	2	2.06e-05	0.377	77
31986_Sample1_8F_6ug_8486	31986_1_8Fractions_6ug_Merged (31986_Sample1_8F_6ug_8486_F033876)	deoxycytidine triphosphate deaminase [Eubacterium limosum]	WP_038351336.1	8486_09262016.fasta	20342.7	1	3	3	4	4.11e-05	0.256	180
31986_Sample1_8F_6ug_8486	31986_1_8Fractions_6ug_Merged (31986_Sample1_8F_6ug_8486_F033876)	hydroxyacid dehydrogenase [Eubacterium limosum]	WP_038353952.1	8486_09262016.fasta	52808.9	0.967	1	1	1	1.03e-05	0.0273	477
31986_Sample1_8F_6ug_8486	31986_1_8Fractions_6ug_Merged (31986_Sample1_8F_6ug_8486_F033876)	histidinol dehydrogenase [Eubacterium limosum]	WP_038351878.1	8486_09262016.fasta	46582.3	1	7	8	9	9.26e-05	0.259	428
31986_Sample1_8F_6ug_8486	31986_1_8Fractions_6ug_Merged (31986_Sample1_8F_6ug_8486_F033876)	dihydropyrimidinase [Eubacterium limosum]	WP_038351461.1	8486_09262016.fasta	50407.2	1	5	5	5	5.14e-05	0.162	458
31986_Sample1_8F_6ug_8486	31986_1_8Fractions_6ug_Merged (31986_Sample1_8F_6ug_8486_F033876)	bifunctional phosphoribosylaminoimidazolecarboxamide formyltransferase/inosine monophosphate cyclohydrolase [Eubacterium limosum]	WP_038350726.1	8486_09262016.fasta	55899	1	14	16	17	0.000175	0.404	510
31986_Sample1_8F_6ug_8486	31986_1_8Fractions_6ug_Merged (31986_Sample1_8F_6ug_8486_F033876)	30S ribosomal protein S2 [Eubacterium limosum]	WP_038351419.1	8486_09262016.fasta	28843.5	1	10	11	12	0.000123	0.483	259
31986_Sample1_8F_6ug_8486	31986_1_8Fractions_6ug_Merged (31986_Sample1_8F_6ug_8486_F033876)	iron-dependent transcriptional regulator [Eubacterium limosum]	WP_052237498.1	8486_09262016.fasta	14581.2	1	3	4	4	4.11e-05	0.445	128
31986_Sample1_8F_6ug_8486	31986_1_8Fractions_6ug_Merged (31986_Sample1_8F_6ug_8486_F033876)	hypothetical protein [Eubacterium limosum]	WP_052237081.1	8486_09262016.fasta	60797.8	1	22	32	36	0.00037	0.452	547
31986_Sample1_8F_6ug_8486	31986_1_8Fractions_6ug_Merged (31986_Sample1_8F_6ug_8486_F033876)	hypothetical protein [Eubacterium limosum]	WP_038354174.1	8486_09262016.fasta	13661.9	0.999	2	2	2	2.06e-05	0.2	120
31986_Sample1_8F_6ug_8486	31986_1_8Fractions_6ug_Merged (31986_Sample1_8F_6ug_8486_F033876)	ferredoxin [Eubacterium limosum]	WP_038351544.1	8486_09262016.fasta	30470.4	1	5	5	5	5.14e-05	0.207	275
31986_Sample1_8F_6ug_8486	31986_1_8Fractions_6ug_Merged (31986_Sample1_8F_6ug_8486_F033876)	glutamine ABC transporter substrate-binding protein [Eubacterium limosum]	WP_038353055.1	8486_09262016.fasta	27950.6	1	14	32	51	0.000524	0.71	259
31986_Sample1_8F_6ug_8486	31986_1_8Fractions_6ug_Merged (31986_Sample1_8F_6ug_8486_F033876)	glutamine--tRNA ligase [Eubacterium limosum]	WP_038351513.1	8486_09262016.fasta	64346.9	1	8	8	9	9.26e-05	0.221	556
31986_Sample1_8F_6ug_8486	31986_1_8Fractions_6ug_Merged (31986_Sample1_8F_6ug_8486_F033876)	hypothetical protein [Eubacterium limosum]	WP_038353180.1	8486_09262016.fasta	39406.9	0.999	2	2	2	2.06e-05	0.102	333
31986_Sample1_8F_6ug_8486	31986_1_8Fractions_6ug_Merged (31986_Sample1_8F_6ug_8486_F033876)	rRNA (cytidine-2'-O-)-methyltransferase [Eubacterium limosum]	WP_052237372.1	8486_09262016.fasta	30621.7	0.998	2	2	2	2.06e-05	0.109	276
31986_Sample1_8F_6ug_8486	31986_1_8Fractions_6ug_Merged (31986_Sample1_8F_6ug_8486_F033876)	alpha-amylase [Eubacterium limosum]	WP_038352570.1	8486_09262016.fasta	56284.6	1	2	2	2	2.06e-05	0.049	490
31986_Sample1_8F_6ug_8486	31986_1_8Fractions_6ug_Merged (31986_Sample1_8F_6ug_8486_F033876)	23S rRNA (uracil-5-)-methyltransferase RumA [Eubacterium limosum]	WP_038353263.1	8486_09262016.fasta	50641.3	0.967	1	1	1	1.03e-05	0.033	454
31986_Sample1_8F_6ug_8486	31986_1_8Fractions_6ug_Merged (31986_Sample1_8F_6ug_8486_F033876)	ATPase [Eubacterium limosum]	WP_038352528.1	8486_09262016.fasta	34536	1	11	12	12	0.000123	0.484	304
31986_Sample1_8F_6ug_8486	31986_1_8Fractions_6ug_Merged (31986_Sample1_8F_6ug_8486_F033876)	indole-3-glycerol-phosphate synthase [Eubacterium limosum]	WP_038353888.1	8486_09262016.fasta	28722.3	1	7	8	9	9.26e-05	0.467	261
31986_Sample1_8F_6ug_8486	31986_1_8Fractions_6ug_Merged (31986_Sample1_8F_6ug_8486_F033876)	UDP-N-acetylmuramoylalanine--D-glutamate ligase [Eubacterium limosum]	WP_038351397.1	8486_09262016.fasta	49920	1	9	9	9	9.26e-05	0.297	458
31986_Sample1_8F_6ug_8486	31986_1_8Fractions_6ug_Merged (31986_Sample1_8F_6ug_8486_F033876)	CRISPR-associated helicase/endonuclease Cas3 [Eubacterium limosum]	WP_038353429.1	8486_09262016.fasta	100831	0.967	1	1	1	1.03e-05	0.0163	861
31986_Sample1_8F_6ug_8486	31986_1_8Fractions_6ug_Merged (31986_Sample1_8F_6ug_8486_F033876)	glutaredoxin [Eubacterium limosum]	WP_013381006.1	8486_09262016.fasta	9646.4	1	4	6	8	8.23e-05	0.699	83
31986_Sample1_8F_6ug_8486	31986_1_8Fractions_6ug_Merged (31986_Sample1_8F_6ug_8486_F033876)	translation initiation factor IF-3 [Eubacterium limosum]	WP_052237152.1	8486_09262016.fasta	22245.2	1	4	6	6	6.17e-05	0.246	191
31986_Sample1_8F_6ug_8486	31986_1_8Fractions_6ug_Merged (31986_Sample1_8F_6ug_8486_F033876)	hypothetical protein [Eubacterium limosum]	WP_038353637.1	8486_09262016.fasta	53190.7	1	6	6	6	6.17e-05	0.193	457
31986_Sample1_8F_6ug_8486	31986_1_8Fractions_6ug_Merged (31986_Sample1_8F_6ug_8486_F033876)	serine hydroxymethyltransferase [Eubacterium limosum]	WP_038352610.1	8486_09262016.fasta	44673.8	1	10	13	16	0.000165	0.306	409
31986_Sample1_8F_6ug_8486	31986_1_8Fractions_6ug_Merged (31986_Sample1_8F_6ug_8486_F033876)	secondary thiamine-phosphate synthase enzyme [Eubacterium limosum]	WP_038351688.1	8486_09262016.fasta	15801.1	1	3	4	4	4.11e-05	0.283	138
31986_Sample1_8F_6ug_8486	31986_1_8Fractions_6ug_Merged (31986_Sample1_8F_6ug_8486_F033876)	hypothetical protein [Eubacterium limosum]	WP_038353303.1	8486_09262016.fasta	40955.4	0.999	2	2	2	2.06e-05	0.0922	358
31986_Sample1_8F_6ug_8486	31986_1_8Fractions_6ug_Merged (31986_Sample1_8F_6ug_8486_F033876)	glycyl radical enzyme [Eubacterium limosum]	WP_052237184.1	8486_09262016.fasta	89018.6	1	6	7	7	7.2e-05	0.117	786
31986_Sample1_8F_6ug_8486	31986_1_8Fractions_6ug_Merged (31986_Sample1_8F_6ug_8486_F033876)	ABC transporter substrate-binding protein [Eubacterium limosum]	WP_013379290.1	8486_09262016.fasta	29601	1	20	53	203	0.00209	0.773	277
31986_Sample1_8F_6ug_8486	31986_1_8Fractions_6ug_Merged (31986_Sample1_8F_6ug_8486_F033876)	orotate phosphoribosyltransferase [Eubacterium limosum]	WP_038354121.1	8486_09262016.fasta	24627.3	1	9	11	12	0.000123	0.484	221
31986_Sample1_8F_6ug_8486	31986_1_8Fractions_6ug_Merged (31986_Sample1_8F_6ug_8486_F033876)	hypothetical protein [Eubacterium limosum]	WP_038353970.1	8486_09262016.fasta	25598.8	1	4	5	5	5.14e-05	0.268	220
31986_Sample1_8F_6ug_8486	31986_1_8Fractions_6ug_Merged (31986_Sample1_8F_6ug_8486_F033876)	aspartate kinase [Eubacterium limosum]	WP_038352589.1	8486_09262016.fasta	43956.3	1	4	5	5	5.14e-05	0.181	404
31986_Sample1_8F_6ug_8486	31986_1_8Fractions_6ug_Merged (31986_Sample1_8F_6ug_8486_F033876)	hypothetical protein [Eubacterium limosum]	WP_038351020.1	8486_09262016.fasta	12842.3	1	15	21	30	0.000309	0.852	115
31986_Sample1_8F_6ug_8486	31986_1_8Fractions_6ug_Merged (31986_Sample1_8F_6ug_8486_F033876)	phosphatase [Eubacterium limosum]	WP_038352901.1	8486_09262016.fasta	28016	0.967	1	1	1	1.03e-05	0.0717	251
31986_Sample1_8F_6ug_8486	31986_1_8Fractions_6ug_Merged (31986_Sample1_8F_6ug_8486_F033876)	chorismate synthase [Eubacterium limosum]	WP_038350827.1	8486_09262016.fasta	38222.6	1	3	3	3	3.09e-05	0.0952	357
31986_Sample1_8F_6ug_8486	31986_1_8Fractions_6ug_Merged (31986_Sample1_8F_6ug_8486_F033876)	fructose 1,6-bisphosphatase [Eubacterium limosum]	WP_038351103.1	8486_09262016.fasta	76211.2	1	12	18	21	0.000216	0.269	662
31986_Sample1_8F_6ug_8486	31986_1_8Fractions_6ug_Merged (31986_Sample1_8F_6ug_8486_F033876)	glycine--tRNA ligase [Eubacterium limosum]	WP_038352797.1	8486_09262016.fasta	53450.7	1	11	14	15	0.000154	0.382	461
31986_Sample1_8F_6ug_8486	31986_1_8Fractions_6ug_Merged (31986_Sample1_8F_6ug_8486_F033876)	hypothetical protein [Eubacterium limosum]	WP_038351645.1	8486_09262016.fasta	53966.1	0.999	2	2	2	2.06e-05	0.0632	475
31986_Sample1_8F_6ug_8486	31986_1_8Fractions_6ug_Merged (31986_Sample1_8F_6ug_8486_F033876)	NAD(P)-dependent oxidoreductase [Eubacterium limosum]	WP_038353073.1	8486_09262016.fasta	31972.4	1	7	11	12	0.000123	0.404	287
31986_Sample1_8F_6ug_8486	31986_1_8Fractions_6ug_Merged (31986_Sample1_8F_6ug_8486_F033876)	molybdenum cofactor biosynthesis protein [Eubacterium limosum]	WP_038351311.1	8486_09262016.fasta	17734.6	1	3	4	4	4.11e-05	0.234	167
31986_Sample1_8F_6ug_8486	31986_1_8Fractions_6ug_Merged (31986_Sample1_8F_6ug_8486_F033876)	dihydropteroate synthase [Eubacterium limosum]	WP_038352671.1	8486_09262016.fasta	29504.2	1	3	4	4	4.11e-05	0.187	268
31986_Sample1_8F_6ug_8486	31986_1_8Fractions_6ug_Merged (31986_Sample1_8F_6ug_8486_F033876)	endonuclease III [Eubacterium limosum]	WP_038351936.1	8486_09262016.fasta	23875.2	0.942	1	1	1	1.03e-05	0.0751	213
31986_Sample1_8F_6ug_8486	31986_1_8Fractions_6ug_Merged (31986_Sample1_8F_6ug_8486_F033876)	amino acid-binding protein [Eubacterium limosum]	WP_038352837.1	8486_09262016.fasta	40652.6	1	18	46	91	0.000936	0.791	388
31986_Sample1_8F_6ug_8486	31986_1_8Fractions_6ug_Merged (31986_Sample1_8F_6ug_8486_F033876)	histidine kinase [Eubacterium limosum]	WP_038352212.1	8486_09262016.fasta	15904.9	1	7	11	12	0.000123	0.61	146
31986_Sample1_8F_6ug_8486	31986_1_8Fractions_6ug_Merged (31986_Sample1_8F_6ug_8486_F033876)	pyruvate kinase [Eubacterium limosum]	WP_013381358.1	8486_09262016.fasta	62193.4	1	23	33	42	0.000432	0.529	580
31986_Sample1_8F_6ug_8486	31986_1_8Fractions_6ug_Merged (31986_Sample1_8F_6ug_8486_F033876)	hypothetical protein [Eubacterium limosum]	WP_038352754.1	8486_09262016.fasta	26634.4	1	2	4	6	6.17e-05	0.163	233
31986_Sample1_8F_6ug_8486	31986_1_8Fractions_6ug_Merged (31986_Sample1_8F_6ug_8486_F033876)	RNA-binding protein S4 [Eubacterium limosum]	WP_038353030.1	8486_09262016.fasta	8797.9	1	2	2	2	2.06e-05	0.342	79
31986_Sample1_8F_6ug_8486	31986_1_8Fractions_6ug_Merged (31986_Sample1_8F_6ug_8486_F033876)	hypothetical protein [Eubacterium limosum]	WP_038353572.1	8486_09262016.fasta	61020.6	1	7	7	7	7.2e-05	0.197	537
31986_Sample1_8F_6ug_8486	31986_1_8Fractions_6ug_Merged (31986_Sample1_8F_6ug_8486_F033876)	hypothetical protein [Eubacterium limosum]	WP_038352962.1	8486_09262016.fasta	20840.6	1	3	3	3	3.09e-05	0.19	179
31986_Sample1_8F_6ug_8486	31986_1_8Fractions_6ug_Merged (31986_Sample1_8F_6ug_8486_F033876)	carbamoyl phosphate synthase large subunit [Eubacterium limosum]	WP_038353655.1	8486_09262016.fasta	118210	1	17	18	18	0.000185	0.233	1068
31986_Sample1_8F_6ug_8486	31986_1_8Fractions_6ug_Merged (31986_Sample1_8F_6ug_8486_F033876)	FAD-dependent oxidoreductase [Eubacterium limosum]	WP_052237305.1	8486_09262016.fasta	62433.2	1	2	2	2	2.06e-05	0.0718	571
31986_Sample1_8F_6ug_8486	31986_1_8Fractions_6ug_Merged (31986_Sample1_8F_6ug_8486_F033876)	transketolase [Eubacterium limosum]	WP_038352503.1	8486_09262016.fasta	28925.9	1	9	14	15	0.000154	0.52	269
31986_Sample1_8F_6ug_8486	31986_1_8Fractions_6ug_Merged (31986_Sample1_8F_6ug_8486_F033876)	30S ribosomal protein S11 [Eubacterium limosum]	WP_013382259.1	8486_09262016.fasta	14041.7	1	3	6	7	7.2e-05	0.223	130
31986_Sample1_8F_6ug_8486	31986_1_8Fractions_6ug_Merged (31986_Sample1_8F_6ug_8486_F033876)	50S ribosomal protein L30 [Eubacterium limosum]	WP_013382268.1	8486_09262016.fasta	6900.5	1	4	7	7	7.2e-05	0.55	60
31986_Sample1_8F_6ug_8486	31986_1_8Fractions_6ug_Merged (31986_Sample1_8F_6ug_8486_F033876)	30S ribosomal protein S8 [Eubacterium limosum]	WP_013382272.1	8486_09262016.fasta	14400.5	1	7	10	11	0.000113	0.477	132
31986_Sample1_8F_6ug_8486	31986_1_8Fractions_6ug_Merged (31986_Sample1_8F_6ug_8486_F033876)	transcriptional regulator [Eubacterium limosum]	WP_013382050.1	8486_09262016.fasta	9714.8	1	7	7	7	7.2e-05	0.549	91
31986_Sample1_8F_6ug_8486	31986_1_8Fractions_6ug_Merged (31986_Sample1_8F_6ug_8486_F033876)	50S ribosomal protein L16 [Eubacterium limosum]	WP_013382279.1	8486_09262016.fasta	16026.2	1	2	3	4	4.11e-05	0.197	142
31986_Sample1_8F_6ug_8486	31986_1_8Fractions_6ug_Merged (31986_Sample1_8F_6ug_8486_F033876)	lipoate--protein ligase [Eubacterium limosum]	WP_038353863.1	8486_09262016.fasta	37928.1	1	4	5	5	5.14e-05	0.176	329
31986_Sample1_8F_6ug_8486	31986_1_8Fractions_6ug_Merged (31986_Sample1_8F_6ug_8486_F033876)	arginine repressor [Eubacterium limosum]	WP_038352711.1	8486_09262016.fasta	16919.4	1	3	3	3	3.09e-05	0.273	150
31986_Sample1_8F_6ug_8486	31986_1_8Fractions_6ug_Merged (31986_Sample1_8F_6ug_8486_F033876)	50S ribosomal protein L22 [Eubacterium limosum]	WP_013382281.1	8486_09262016.fasta	12637.2	1	3	5	7	7.2e-05	0.351	114
31986_Sample1_8F_6ug_8486	31986_1_8Fractions_6ug_Merged (31986_Sample1_8F_6ug_8486_F033876)	aspartate kinase [Eubacterium limosum]	WP_013381440.1	8486_09262016.fasta	43538	1	10	14	17	0.000175	0.378	402
31986_Sample1_8F_6ug_8486	31986_1_8Fractions_6ug_Merged (31986_Sample1_8F_6ug_8486_F033876)	glycerol dehydrogenase [Eubacterium limosum]	WP_038353946.1	8486_09262016.fasta	39206.4	0.967	1	1	1	1.03e-05	0.0539	371
31986_Sample1_8F_6ug_8486	31986_1_8Fractions_6ug_Merged (31986_Sample1_8F_6ug_8486_F033876)	nitrogen fixation protein NifU [Eubacterium limosum]	WP_038352273.1	8486_09262016.fasta	24733.5	1	9	18	30	0.000309	0.652	230
31986_Sample1_8F_6ug_8486	31986_1_8Fractions_6ug_Merged (31986_Sample1_8F_6ug_8486_F033876)	amino acid lyase [Eubacterium limosum]	WP_038351663.1	8486_09262016.fasta	37761.5	1	2	2	2	2.06e-05	0.111	343
31986_Sample1_8F_6ug_8486	31986_1_8Fractions_6ug_Merged (31986_Sample1_8F_6ug_8486_F033876)	30S ribosomal protein S5 [Eubacterium limosum]	WP_038354266.1	8486_09262016.fasta	17583.7	1	9	11	11	0.000113	0.696	168
31986_Sample1_8F_6ug_8486	31986_1_8Fractions_6ug_Merged (31986_Sample1_8F_6ug_8486_F033876)	peptidase T [Eubacterium limosum]	WP_038352898.1	8486_09262016.fasta	45216.1	1	3	3	3	3.09e-05	0.0988	405
31986_Sample1_8F_6ug_8486	31986_1_8Fractions_6ug_Merged (31986_Sample1_8F_6ug_8486_F033876)	glutamine amidotransferase [Eubacterium limosum]	WP_038352481.1	8486_09262016.fasta	19169.7	1	2	3	3	3.09e-05	0.205	171
31986_Sample1_8F_6ug_8486	31986_1_8Fractions_6ug_Merged (31986_Sample1_8F_6ug_8486_F033876)	50S ribosomal protein L7 [Eubacterium limosum]	WP_038352022.1	8486_09262016.fasta	8349.6	1	2	2	2	2.06e-05	0.367	79
31986_Sample1_8F_6ug_8486	31986_1_8Fractions_6ug_Merged (31986_Sample1_8F_6ug_8486_F033876)	activating enzyme [Eubacterium limosum]	WP_038351871.1	8486_09262016.fasta	64378.6	1	16	28	42	0.000432	0.373	593
31986_Sample1_8F_6ug_8486	31986_1_8Fractions_6ug_Merged (31986_Sample1_8F_6ug_8486_F033876)	hypothetical protein [Eubacterium limosum]	WP_038353903.1	8486_09262016.fasta	11977.8	1	5	9	13	0.000134	0.495	103
31986_Sample1_8F_6ug_8486	31986_1_8Fractions_6ug_Merged (31986_Sample1_8F_6ug_8486_F033876)	hypothetical protein [Eubacterium limosum]	WP_052237366.1	8486_09262016.fasta	54189.3	1	4	4	4	4.11e-05	0.149	477
31986_Sample1_8F_6ug_8486	31986_1_8Fractions_6ug_Merged (31986_Sample1_8F_6ug_8486_F033876)	acyl-phosphate glycerol 3-phosphate acyltransferase [Eubacterium limosum]	WP_038351412.1	8486_09262016.fasta	21812.7	0.999	2	2	2	2.06e-05	0.115	191
31986_Sample1_8F_6ug_8486	31986_1_8Fractions_6ug_Merged (31986_Sample1_8F_6ug_8486_F033876)	aldehyde ferredoxin oxidoreductase [Eubacterium limosum]	WP_038353799.1	8486_09262016.fasta	63868.5	1	30	59	83	0.000854	0.694	598
31986_Sample1_8F_6ug_8486	31986_1_8Fractions_6ug_Merged (31986_Sample1_8F_6ug_8486_F033876)	hypothetical protein [Eubacterium limosum]	WP_052237203.1	8486_09262016.fasta	35656.9	0.925	1	1	1	1.03e-05	0.0595	336
31986_Sample1_8F_6ug_8486	31986_1_8Fractions_6ug_Merged (31986_Sample1_8F_6ug_8486_F033876)	M18 family aminopeptidase [Eubacterium limosum]	WP_038352772.1	8486_09262016.fasta	47355.9	1	7	7	7	7.2e-05	0.225	436
31986_Sample1_8F_6ug_8486	31986_1_8Fractions_6ug_Merged (31986_Sample1_8F_6ug_8486_F033876)	lactate dehydrogenase [Eubacterium limosum]	WP_038353465.1	8486_09262016.fasta	36838.2	0.967	1	1	1	1.03e-05	0.0459	327
31986_Sample1_8F_6ug_8486	31986_1_8Fractions_6ug_Merged (31986_Sample1_8F_6ug_8486_F033876)	hypothetical protein [Eubacterium limosum]	WP_038353006.1	8486_09262016.fasta	13083.5	1	4	7	7	7.2e-05	0.379	116
31986_Sample1_8F_6ug_8486	31986_1_8Fractions_6ug_Merged (31986_Sample1_8F_6ug_8486_F033876)	hypothetical protein [Eubacterium limosum]	WP_052237223.1	8486_09262016.fasta	34076.6	0.967	1	1	1	1.03e-05	0.0592	321
31986_Sample1_8F_6ug_8486	31986_1_8Fractions_6ug_Merged (31986_Sample1_8F_6ug_8486_F033876)	6-O-methylguanine DNA methyltransferase [Eubacterium limosum]	WP_038351703.1	8486_09262016.fasta	19516.4	1	3	3	3	3.09e-05	0.271	181
31986_Sample1_8F_6ug_8486	31986_1_8Fractions_6ug_Merged (31986_Sample1_8F_6ug_8486_F033876)	30S ribosomal protein S17 [Eubacterium limosum]	WP_013382277.1	8486_09262016.fasta	9853.4	1	2	2	3	3.09e-05	0.333	84
31986_Sample1_8F_6ug_8486	31986_1_8Fractions_6ug_Merged (31986_Sample1_8F_6ug_8486_F033876)	hypothetical protein [Eubacterium limosum]	WP_052237233.1	8486_09262016.fasta	36553.1	0.967	1	1	1	1.03e-05	0.0415	337
31986_Sample1_8F_6ug_8486	31986_1_8Fractions_6ug_Merged (31986_Sample1_8F_6ug_8486_F033876)	hypothetical protein [Eubacterium limosum]	WP_052237323.1	8486_09262016.fasta	58151.2	1	14	23	29	0.000298	0.393	524
31986_Sample1_8F_6ug_8486	31986_1_8Fractions_6ug_Merged (31986_Sample1_8F_6ug_8486_F033876)	glycerol dehydratase [Eubacterium limosum]	WP_038352521.1	8486_09262016.fasta	13343.7	1	2	3	3	3.09e-05	0.273	121
31986_Sample1_8F_6ug_8486	31986_1_8Fractions_6ug_Merged (31986_Sample1_8F_6ug_8486_F033876)	hypothetical protein [Eubacterium limosum]	WP_038350989.1	8486_09262016.fasta	54864.5	1	3	3	3	3.09e-05	0.0842	463
31986_Sample1_8F_6ug_8486	31986_1_8Fractions_6ug_Merged (31986_Sample1_8F_6ug_8486_F033876)	ATP-dependent Clp protease proteolytic subunit [Eubacterium limosum]	WP_013381792.1	8486_09262016.fasta	21506.9	1	4	5	5	5.14e-05	0.328	195
31986_Sample1_8F_6ug_8486	31986_1_8Fractions_6ug_Merged (31986_Sample1_8F_6ug_8486_F033876)	3-isopropylmalate dehydrogenase [Eubacterium limosum]	WP_038351265.1	8486_09262016.fasta	37971.8	1	12	13	13	0.000134	0.516	353
31986_Sample1_8F_6ug_8486	31986_1_8Fractions_6ug_Merged (31986_Sample1_8F_6ug_8486_F033876)	hypothetical protein [Eubacterium limosum]	WP_038351390.1	8486_09262016.fasta	9401.8	1	5	8	10	0.000103	0.651	86
31986_Sample1_8F_6ug_8486	31986_1_8Fractions_6ug_Merged (31986_Sample1_8F_6ug_8486_F033876)	3-deoxy-7-phosphoheptulonate synthase [Eubacterium limosum]	WP_038353422.1	8486_09262016.fasta	36871.8	1	4	5	5	5.14e-05	0.205	336
31986_Sample1_8F_6ug_8486	31986_1_8Fractions_6ug_Merged (31986_Sample1_8F_6ug_8486_F033876)	methionine adenosyltransferase [Eubacterium limosum]	WP_038350655.1	8486_09262016.fasta	42546.1	1	14	21	25	0.000257	0.524	393
31986_Sample1_8F_6ug_8486	31986_1_8Fractions_6ug_Merged (31986_Sample1_8F_6ug_8486_F033876)	hypothetical protein [Eubacterium limosum]	WP_013380723.1	8486_09262016.fasta	11498.2	1	3	3	3	3.09e-05	0.33	100
31986_Sample1_8F_6ug_8486	31986_1_8Fractions_6ug_Merged (31986_Sample1_8F_6ug_8486_F033876)	anaerobic sulfite reductase subunit B [Eubacterium limosum]	WP_013380077.1	8486_09262016.fasta	29142.9	0.917	1	1	1	1.03e-05	0.0798	263
31986_Sample1_8F_6ug_8486	31986_1_8Fractions_6ug_Merged (31986_Sample1_8F_6ug_8486_F033876)	hypothetical protein [Eubacterium limosum]	WP_052237281.1	8486_09262016.fasta	22781.4	1	3	6	8	8.23e-05	0.268	209
31986_Sample1_8F_6ug_8486	31986_1_8Fractions_6ug_Merged (31986_Sample1_8F_6ug_8486_F033876)	HAD family hydrolase [Eubacterium limosum]	WP_052237284.1	8486_09262016.fasta	31164.4	1	3	3	3	3.09e-05	0.168	274
31986_Sample1_8F_6ug_8486	31986_1_8Fractions_6ug_Merged (31986_Sample1_8F_6ug_8486_F033876)	3-dehydroquinase [Eubacterium limosum]	WP_038350863.1	8486_09262016.fasta	27147.1	1	8	9	9	9.26e-05	0.471	238
31986_Sample1_8F_6ug_8486	31986_1_8Fractions_6ug_Merged (31986_Sample1_8F_6ug_8486_F033876)	50S ribosomal protein L15 [Eubacterium limosum]	WP_013382267.1	8486_09262016.fasta	15970	1	2	4	7	7.2e-05	0.184	147
31986_Sample1_8F_6ug_8486	31986_1_8Fractions_6ug_Merged (31986_Sample1_8F_6ug_8486_F033876)	hypothetical protein [Eubacterium limosum]	WP_013378882.1	8486_09262016.fasta	11038	1	2	2	2	2.06e-05	0.204	103
31986_Sample1_8F_6ug_8486	31986_1_8Fractions_6ug_Merged (31986_Sample1_8F_6ug_8486_F033876)	nucleoside hydrolase [Eubacterium limosum]	WP_038351639.1	8486_09262016.fasta	36452.7	1	14	17	19	0.000195	0.575	327
31986_Sample1_8F_6ug_8486	31986_1_8Fractions_6ug_Merged (31986_Sample1_8F_6ug_8486_F033876)	UDP-glucose 6-dehydrogenase [Eubacterium limosum]	WP_038353067.1	8486_09262016.fasta	44316.3	1	5	5	5	5.14e-05	0.196	388
31986_Sample1_8F_6ug_8486	31986_1_8Fractions_6ug_Merged (31986_Sample1_8F_6ug_8486_F033876)	deoxyuridine 5'-triphosphate nucleotidohydrolase [Eubacterium limosum]	WP_013380368.1	8486_09262016.fasta	16270	1	2	2	2	2.06e-05	0.215	149
31986_Sample1_8F_6ug_8486	31986_1_8Fractions_6ug_Merged (31986_Sample1_8F_6ug_8486_F033876)	V-type ATP synthase subunit F [Eubacterium limosum]	WP_013380493.1	8486_09262016.fasta	11283.6	1	2	4	5	5.14e-05	0.333	105
31986_Sample1_8F_6ug_8486	31986_1_8Fractions_6ug_Merged (31986_Sample1_8F_6ug_8486_F033876)	MacB-like periplasmic core domain protein [Eubacterium limosum]	WP_038353921.1	8486_09262016.fasta	44816.5	1	2	2	2	2.06e-05	0.0789	418
31986_Sample1_8F_6ug_8486	31986_1_8Fractions_6ug_Merged (31986_Sample1_8F_6ug_8486_F033876)	cysteine desulfurase NifS [Eubacterium limosum]	WP_038352999.1	8486_09262016.fasta	43845.5	1	10	11	11	0.000113	0.336	402
31986_Sample1_8F_6ug_8486	31986_1_8Fractions_6ug_Merged (31986_Sample1_8F_6ug_8486_F033876)	ribosome recycling factor [Eubacterium limosum]	WP_038351430.1	8486_09262016.fasta	20683.6	1	8	13	15	0.000154	0.573	185
31986_Sample1_8F_6ug_8486	31986_1_8Fractions_6ug_Merged (31986_Sample1_8F_6ug_8486_F033876)	phosphoserine transaminase [Eubacterium limosum]	WP_038350820.1	8486_09262016.fasta	39579.5	1	10	14	14	0.000144	0.423	362
31986_Sample1_8F_6ug_8486	31986_1_8Fractions_6ug_Merged (31986_Sample1_8F_6ug_8486_F033876)	major capsid protein [Eubacterium limosum]	WP_038354093.1	8486_09262016.fasta	30845.7	1	10	11	12	0.000123	0.476	292
31986_Sample1_8F_6ug_8486	31986_1_8Fractions_6ug_Merged (31986_Sample1_8F_6ug_8486_F033876)	type III pantothenate kinase [Eubacterium limosum]	WP_038353024.1	8486_09262016.fasta	28471	1	2	2	3	3.09e-05	0.111	261
31986_Sample1_8F_6ug_8486	31986_1_8Fractions_6ug_Merged (31986_Sample1_8F_6ug_8486_F033876)	triose-phosphate isomerase [Eubacterium limosum]	WP_038351075.1	8486_09262016.fasta	28935	1	3	3	3	3.09e-05	0.214	257
31986_Sample1_8F_6ug_8486	31986_1_8Fractions_6ug_Merged (31986_Sample1_8F_6ug_8486_F033876)	choloylglycine hydrolase [Eubacterium limosum]	WP_038353774.1	8486_09262016.fasta	36875	1	5	5	5	5.14e-05	0.188	325
31986_Sample1_8F_6ug_8486	31986_1_8Fractions_6ug_Merged (31986_Sample1_8F_6ug_8486_F033876)	NADH dehydrogenase [Eubacterium limosum]	WP_038352622.1	8486_09262016.fasta	18961.4	1	4	5	6	6.17e-05	0.0872	172
31986_Sample1_8F_6ug_8486	31986_1_8Fractions_6ug_Merged (31986_Sample1_8F_6ug_8486_F033876)	molecular chaperone GroES [Eubacterium limosum]	WP_038354050.1	8486_09262016.fasta	9912.2	1	5	7	14	0.000144	0.617	94
31986_Sample1_8F_6ug_8486	31986_1_8Fractions_6ug_Merged (31986_Sample1_8F_6ug_8486_F033876)	peptidase M16 [Eubacterium limosum]	WP_052237283.1	8486_09262016.fasta	112325	1	26	27	27	0.000278	0.351	979
31986_Sample1_8F_6ug_8486	31986_1_8Fractions_6ug_Merged (31986_Sample1_8F_6ug_8486_F033876)	pyruvate, phosphate dikinase [Eubacterium limosum]	WP_038353857.1	8486_09262016.fasta	97222.4	1	34	53	66	0.000679	0.469	875
31986_Sample1_8F_6ug_8486	31986_1_8Fractions_6ug_Merged (31986_Sample1_8F_6ug_8486_F033876)	hypothetical protein [Eubacterium limosum]	WP_013380741.1	8486_09262016.fasta	24322.6	1	4	4	4	4.11e-05	0.242	215
31986_Sample1_8F_6ug_8486	31986_1_8Fractions_6ug_Merged (31986_Sample1_8F_6ug_8486_F033876)	preprotein translocase subunit SecF [Eubacterium limosum]	WP_038352830.1	8486_09262016.fasta	34945	1	2	2	2	2.06e-05	0.124	314
31986_Sample1_8F_6ug_8486	31986_1_8Fractions_6ug_Merged (31986_Sample1_8F_6ug_8486_F033876)	tellurium resistance protein [Eubacterium limosum]	WP_038353523.1	8486_09262016.fasta	43284.8	1	13	17	20	0.000206	0.522	383
31986_Sample1_8F_6ug_8486	31986_1_8Fractions_6ug_Merged (31986_Sample1_8F_6ug_8486_F033876)	cystathionine gamma-synthase [Eubacterium limosum]	WP_038352913.1	8486_09262016.fasta	41368.5	1	10	23	47	0.000483	0.366	377
31986_Sample1_8F_6ug_8486	31986_1_8Fractions_6ug_Merged (31986_Sample1_8F_6ug_8486_F033876)	6,7-dimethyl-8-ribityllumazine synthase [Eubacterium limosum]	WP_038351574.1	8486_09262016.fasta	16717.2	1	3	3	3	3.09e-05	0.29	155
31986_Sample1_8F_6ug_8486	31986_1_8Fractions_6ug_Merged (31986_Sample1_8F_6ug_8486_F033876)	hypothetical protein [Eubacterium limosum]	WP_038353606.1	8486_09262016.fasta	25527.9	1	2	2	2	2.06e-05	0.116	242
31986_Sample1_8F_6ug_8486	31986_1_8Fractions_6ug_Merged (31986_Sample1_8F_6ug_8486_F033876)	argininosuccinate lyase [Eubacterium limosum]	WP_038351657.1	8486_09262016.fasta	51192	1	11	14	16	0.000165	0.394	459
31986_Sample1_8F_6ug_8486	31986_1_8Fractions_6ug_Merged (31986_Sample1_8F_6ug_8486_F033876)	GntR family transcriptional regulator [Eubacterium limosum]	WP_013382418.1	8486_09262016.fasta	26426.5	1	4	5	5	5.14e-05	0.329	234
31986_Sample1_8F_6ug_8486	31986_1_8Fractions_6ug_Merged (31986_Sample1_8F_6ug_8486_F033876)	hypothetical protein [Eubacterium limosum]	WP_038351782.1	8486_09262016.fasta	39841.5	0.967	1	1	1	1.03e-05	0.0432	370
31986_Sample1_8F_6ug_8486	31986_1_8Fractions_6ug_Merged (31986_Sample1_8F_6ug_8486_F033876)	50S ribosomal protein L1 [Eubacterium limosum]	WP_013381850.1	8486_09262016.fasta	25090.7	1	8	10	12	0.000123	0.428	229
31986_Sample1_8F_6ug_8486	31986_1_8Fractions_6ug_Merged (31986_Sample1_8F_6ug_8486_F033876)	potassium transporter TrkA [Eubacterium limosum]	WP_038351323.1	8486_09262016.fasta	50113.5	0.967	1	1	1	1.03e-05	0.0441	454
31986_Sample1_8F_6ug_8486	31986_1_8Fractions_6ug_Merged (31986_Sample1_8F_6ug_8486_F033876)	dihydrolipoyl dehydrogenase [Eubacterium limosum]	WP_038351865.1	8486_09262016.fasta	48328.6	1	18	31	71	0.00073	0.508	457
31986_Sample1_8F_6ug_8486	31986_1_8Fractions_6ug_Merged (31986_Sample1_8F_6ug_8486_F033876)	replicative DNA helicase [Eubacterium limosum]	WP_038353293.1	8486_09262016.fasta	50063.8	1	4	4	4	4.11e-05	0.152	446
31986_Sample1_8F_6ug_8486	31986_1_8Fractions_6ug_Merged (31986_Sample1_8F_6ug_8486_F033876)	peptide ABC transporter substrate-binding protein [Eubacterium limosum]	WP_038350713.1	8486_09262016.fasta	36621.3	1	3	5	5	5.14e-05	0.181	326
31986_Sample1_8F_6ug_8486	31986_1_8Fractions_6ug_Merged (31986_Sample1_8F_6ug_8486_F033876)	trimethylamine methyltransferase [Eubacterium limosum]	WP_013382626.1	8486_09262016.fasta	54079	1	28	57	243	0.0025	0.438	484
31986_Sample1_8F_6ug_8486	31986_1_8Fractions_6ug_Merged (31986_Sample1_8F_6ug_8486_F033876)	hypothetical protein [Eubacterium limosum]	WP_038351990.1	8486_09262016.fasta	57508.5	0.967	1	1	1	1.03e-05	0.0179	503
31986_Sample1_8F_6ug_8486	31986_1_8Fractions_6ug_Merged (31986_Sample1_8F_6ug_8486_F033876)	hypothetical protein [Eubacterium limosum]	WP_052237485.1	8486_09262016.fasta	149926	1	4	4	4	4.11e-05	0.0569	1423
31986_Sample1_8F_6ug_8486	31986_1_8Fractions_6ug_Merged (31986_Sample1_8F_6ug_8486_F033876)	hypothetical protein [Eubacterium limosum]	WP_038352683.1	8486_09262016.fasta	90434	1	6	8	8	8.23e-05	0.137	789
31986_Sample1_8F_6ug_8486	31986_1_8Fractions_6ug_Merged (31986_Sample1_8F_6ug_8486_F033876)	hypothetical protein [Eubacterium limosum]	WP_052237026.1	8486_09262016.fasta	124964	1	20	24	27	0.000278	0.334	1176
31986_Sample1_8F_6ug_8486	31986_1_8Fractions_6ug_Merged (31986_Sample1_8F_6ug_8486_F033876)	hypothetical protein [Eubacterium limosum]	WP_052237109.1	8486_09262016.fasta	22357.3	1	11	17	28	0.000288	0.548	197
31986_Sample1_8F_6ug_8486	31986_1_8Fractions_6ug_Merged (31986_Sample1_8F_6ug_8486_F033876)	phosphoribosylaminoimidazolesuccinocarboxamide synthase [Eubacterium limosum]	WP_013379508.1	8486_09262016.fasta	26698	1	9	13	14	0.000144	0.438	235
31986_Sample1_8F_6ug_8486	31986_1_8Fractions_6ug_Merged (31986_Sample1_8F_6ug_8486_F033876)	acetyl-CoA synthase subunit gamma [Eubacterium limosum]	WP_038352891.1	8486_09262016.fasta	48167.4	1	26	47	213	0.00219	0.676	448
31986_Sample1_8F_6ug_8486	31986_1_8Fractions_6ug_Merged (31986_Sample1_8F_6ug_8486_F033876)	hypothetical protein [Eubacterium limosum]	WP_038351200.1	8486_09262016.fasta	12261.8	1	6	7	10	0.000103	0.642	106
31986_Sample1_8F_6ug_8486	31986_1_8Fractions_6ug_Merged (31986_Sample1_8F_6ug_8486_F033876)	hypothetical protein [Eubacterium limosum]	WP_052237304.1	8486_09262016.fasta	25533.3	1	3	3	3	3.09e-05	0.277	224
31986_Sample1_8F_6ug_8486	31986_1_8Fractions_6ug_Merged (31986_Sample1_8F_6ug_8486_F033876)	GMP synthase [Eubacterium limosum]	WP_038351822.1	8486_09262016.fasta	48348.5	1	17	23	29	0.000298	0.589	435
31986_Sample1_8F_6ug_8486	31986_1_8Fractions_6ug_Merged (31986_Sample1_8F_6ug_8486_F033876)	nitroreductase [Eubacterium limosum]	WP_013379716.1	8486_09262016.fasta	20709.5	0.967	1	1	1	1.03e-05	0.0691	188
31986_Sample1_8F_6ug_8486	31986_1_8Fractions_6ug_Merged (31986_Sample1_8F_6ug_8486_F033876)	hypothetical protein [Eubacterium limosum]	WP_052237311.1	8486_09262016.fasta	29003.9	1	4	7	11	0.000113	0.345	258
31986_Sample1_8F_6ug_8486	31986_1_8Fractions_6ug_Merged (31986_Sample1_8F_6ug_8486_F033876)	hypothetical protein [Eubacterium limosum]	WP_038351905.1	8486_09262016.fasta	42385.7	0.967	1	1	1	1.03e-05	0.0286	385
31986_Sample1_8F_6ug_8486	31986_1_8Fractions_6ug_Merged (31986_Sample1_8F_6ug_8486_F033876)	hypothetical protein [Eubacterium limosum]	WP_038353333.1	8486_09262016.fasta	34146.5	1	4	6	6	6.17e-05	0.251	299
31986_Sample1_8F_6ug_8486	31986_1_8Fractions_6ug_Merged (31986_Sample1_8F_6ug_8486_F033876)	hypothetical protein [Eubacterium limosum]	WP_038351741.1	8486_09262016.fasta	25604.2	1	2	2	2	2.06e-05	0.0938	224
31986_Sample1_8F_6ug_8486	31986_1_8Fractions_6ug_Merged (31986_Sample1_8F_6ug_8486_F033876)	RNA-binding protein [Eubacterium limosum]	WP_038353875.1	8486_09262016.fasta	12405.6	0.999	2	2	2	2.06e-05	0.239	109
31986_Sample1_8F_6ug_8486	31986_1_8Fractions_6ug_Merged (31986_Sample1_8F_6ug_8486_F033876)	carbon monoxide dehydrogenase [Eubacterium limosum]	WP_013381869.1	8486_09262016.fasta	28609.1	1	18	45	201	0.00207	0.751	261
31986_Sample1_8F_6ug_8486	31986_1_8Fractions_6ug_Merged (31986_Sample1_8F_6ug_8486_F033876)	carbamate kinase [Eubacterium limosum]	WP_038351467.1	8486_09262016.fasta	32908.1	0.998	2	3	3	3.09e-05	0.123	310
31986_Sample1_8F_6ug_8486	31986_1_8Fractions_6ug_Merged (31986_Sample1_8F_6ug_8486_F033876)	50S ribosomal protein L18 [Eubacterium limosum]	WP_013382270.1	8486_09262016.fasta	13471.5	1	4	7	9	9.26e-05	0.328	122
31986_Sample1_8F_6ug_8486	31986_1_8Fractions_6ug_Merged (31986_Sample1_8F_6ug_8486_F033876)	hypothetical protein [Eubacterium limosum]	WP_038351592.1	8486_09262016.fasta	31213.1	1	8	11	12	0.000123	0.473	281
31986_Sample1_8F_6ug_8486	31986_1_8Fractions_6ug_Merged (31986_Sample1_8F_6ug_8486_F033876)	2,3-bisphosphoglycerate-independent phosphoglycerate mutase [Eubacterium limosum]	WP_038350857.1	8486_09262016.fasta	56316.7	1	7	9	9	9.26e-05	0.194	510
31986_Sample1_8F_6ug_8486	31986_1_8Fractions_6ug_Merged (31986_Sample1_8F_6ug_8486_F033876)	thiol reductase thioredoxin [Eubacterium limosum]	WP_052237368.1	8486_09262016.fasta	12027.8	0.999	2	2	2	2.06e-05	0.262	107
31986_Sample1_8F_6ug_8486	31986_1_8Fractions_6ug_Merged (31986_Sample1_8F_6ug_8486_F033876)	FAD-dependent thymidylate synthase [Eubacterium limosum]	WP_038352685.1	8486_09262016.fasta	28858.1	1	6	9	11	0.000113	0.387	256
31986_Sample1_8F_6ug_8486	31986_1_8Fractions_6ug_Merged (31986_Sample1_8F_6ug_8486_F033876)	nicotinate phosphoribosyltransferase [Eubacterium limosum]	WP_038352493.1	8486_09262016.fasta	53626.6	1	3	4	5	5.14e-05	0.0713	477
31986_Sample1_8F_6ug_8486	31986_1_8Fractions_6ug_Merged (31986_Sample1_8F_6ug_8486_F033876)	hypothetical protein [Eubacterium limosum]	WP_038351341.1	8486_09262016.fasta	39571.2	1	3	3	3	3.09e-05	0.128	376
31986_Sample1_8F_6ug_8486	31986_1_8Fractions_6ug_Merged (31986_Sample1_8F_6ug_8486_F033876)	type I glutamate--ammonia ligase [Eubacterium limosum]	WP_038352034.1	8486_09262016.fasta	48760.6	1	6	6	6	6.17e-05	0.185	432
31986_Sample1_8F_6ug_8486	31986_1_8Fractions_6ug_Merged (31986_Sample1_8F_6ug_8486_F033876)	imidazole glycerol phosphate synthase cyclase subunit [Eubacterium limosum]	WP_038351883.1	8486_09262016.fasta	27406	1	5	5	6	6.17e-05	0.199	251
31986_Sample1_8F_6ug_8486	31986_1_8Fractions_6ug_Merged (31986_Sample1_8F_6ug_8486_F033876)	thiol reductase thioredoxin [Eubacterium limosum]	WP_038353269.1	8486_09262016.fasta	11987.8	1	3	5	6	6.17e-05	0.374	107
31986_Sample1_8F_6ug_8486	31986_1_8Fractions_6ug_Merged (31986_Sample1_8F_6ug_8486_F033876)	thiamine phosphate synthase [Eubacterium limosum]	WP_038352659.1	8486_09262016.fasta	23149.6	1	5	5	5	5.14e-05	0.309	217
31986_Sample1_8F_6ug_8486	31986_1_8Fractions_6ug_Merged (31986_Sample1_8F_6ug_8486_F033876)	potassium transporter Trk [Eubacterium limosum]	WP_038351632.1	8486_09262016.fasta	24234.7	1	3	3	3	3.09e-05	0.18	222
31986_Sample1_8F_6ug_8486	31986_1_8Fractions_6ug_Merged (31986_Sample1_8F_6ug_8486_F033876)	hypothetical protein [Eubacterium limosum]	WP_038350724.1	8486_09262016.fasta	62766.5	1	9	13	17	0.000175	0.235	586
31986_Sample1_8F_6ug_8486	31986_1_8Fractions_6ug_Merged (31986_Sample1_8F_6ug_8486_F033876)	3-oxoacid CoA-transferase [Eubacterium limosum]	WP_038353018.1	8486_09262016.fasta	56078	1	9	10	10	0.000103	0.295	518
31986_Sample1_8F_6ug_8486	31986_1_8Fractions_6ug_Merged (31986_Sample1_8F_6ug_8486_F033876)	flavodoxin [Eubacterium limosum]	WP_013381054.1	8486_09262016.fasta	15851.9	1	2	2	2	2.06e-05	0.296	142
31986_Sample1_8F_6ug_8486	31986_1_8Fractions_6ug_Merged (31986_Sample1_8F_6ug_8486_F033876)	hypothetical protein [Eubacterium limosum]	WP_038352867.1	8486_09262016.fasta	19387.3	1	4	5	5	5.14e-05	0.431	167
31986_Sample1_8F_6ug_8486	31986_1_8Fractions_6ug_Merged (31986_Sample1_8F_6ug_8486_F033876)	uroporphyrinogen decarboxylase [Eubacterium limosum]	WP_038352408.1	8486_09262016.fasta	43843.1	0.998	2	2	2	2.06e-05	0.0622	386
31986_Sample1_8F_6ug_8486	31986_1_8Fractions_6ug_Merged (31986_Sample1_8F_6ug_8486_F033876)	amino acid ABC transporter ATPase [Eubacterium limosum]	WP_038351069.1	8486_09262016.fasta	27825.9	1	3	3	3	3.09e-05	0.124	250
31986_Sample1_8F_6ug_8486	31986_1_8Fractions_6ug_Merged (31986_Sample1_8F_6ug_8486_F033876)	hypothetical protein [Eubacterium limosum]	WP_052237335.1	8486_09262016.fasta	54440.4	1	9	11	12	0.000123	0.268	493
31986_Sample1_8F_6ug_8486	31986_1_8Fractions_6ug_Merged (31986_Sample1_8F_6ug_8486_F033876)	CoA-disulfide reductase [Eubacterium limosum]	WP_038352798.1	8486_09262016.fasta	60599.9	1	4	4	5	5.14e-05	0.1	560
31986_Sample1_8F_6ug_8486	31986_1_8Fractions_6ug_Merged (31986_Sample1_8F_6ug_8486_F033876)	hypothetical protein [Eubacterium limosum]	WP_038351923.1	8486_09262016.fasta	43081.6	1	4	5	5	5.14e-05	0.162	401
31986_Sample1_8F_6ug_8486	31986_1_8Fractions_6ug_Merged (31986_Sample1_8F_6ug_8486_F033876)	DNA-binding protein [Eubacterium limosum]	WP_038353309.1	8486_09262016.fasta	23190.8	1	5	5	6	6.17e-05	0.346	208
31986_Sample1_8F_6ug_8486	31986_1_8Fractions_6ug_Merged (31986_Sample1_8F_6ug_8486_F033876)	ribonuclease PH [Eubacterium limosum]	WP_038354127.1	8486_09262016.fasta	26777.7	1	3	3	3	3.09e-05	0.179	240
31986_Sample1_8F_6ug_8486	31986_1_8Fractions_6ug_Merged (31986_Sample1_8F_6ug_8486_F033876)	hypothetical protein [Eubacterium limosum]	WP_038353976.1	8486_09262016.fasta	7667	1	2	3	4	4.11e-05	0.574	68
31986_Sample1_8F_6ug_8486	31986_1_8Fractions_6ug_Merged (31986_Sample1_8F_6ug_8486_F033876)	V-ATPase E-subunit VatE [Eubacterium limosum]	WP_038351485.1	8486_09262016.fasta	23672	1	2	2	2	2.06e-05	0.132	205
31986_Sample1_8F_6ug_8486	31986_1_8Fractions_6ug_Merged (31986_Sample1_8F_6ug_8486_F033876)	FAD/NAD(P)-binding oxidoreductase [Eubacterium limosum]	WP_038352178.1	8486_09262016.fasta	64026.6	0.887	1	1	1	1.03e-05	0.0136	587
31986_Sample1_8F_6ug_8486	31986_1_8Fractions_6ug_Merged (31986_Sample1_8F_6ug_8486_F033876)	UTP--glucose-1-phosphate uridylyltransferase [Eubacterium limosum]	WP_013382371.1	8486_09262016.fasta	32305.4	1	9	11	13	0.000134	0.472	290
31986_Sample1_8F_6ug_8486	31986_1_8Fractions_6ug_Merged (31986_Sample1_8F_6ug_8486_F033876)	LysR family transcriptional regulator [Eubacterium limosum]	WP_038351109.1	8486_09262016.fasta	33343	1	3	3	3	3.09e-05	0.139	294
31986_Sample1_8F_6ug_8486	31986_1_8Fractions_6ug_Merged (31986_Sample1_8F_6ug_8486_F033876)	fuculose phosphate aldolase [Eubacterium limosum]	WP_038350958.1	8486_09262016.fasta	24598.3	1	5	7	8	8.23e-05	0.35	220
31986_Sample1_8F_6ug_8486	31986_1_8Fractions_6ug_Merged (31986_Sample1_8F_6ug_8486_F033876)	methanol--corrinoid methyltransferase [Eubacterium limosum]	WP_038352386.1	8486_09262016.fasta	50227.7	1	21	38	52	0.000535	0.561	460
31986_Sample1_8F_6ug_8486	31986_1_8Fractions_6ug_Merged (31986_Sample1_8F_6ug_8486_F033876)	maltodextrin phosphorylase [Eubacterium limosum]	WP_038353079.1	8486_09262016.fasta	92919.8	1	6	6	7	7.2e-05	0.109	815
31986_Sample1_8F_6ug_8486	31986_1_8Fractions_6ug_Merged (31986_Sample1_8F_6ug_8486_F033876)	methyltransferase [Eubacterium limosum]	WP_038352052.1	8486_09262016.fasta	57895	1	5	5	5	5.14e-05	0.124	518
31986_Sample1_8F_6ug_8486	31986_1_8Fractions_6ug_Merged (31986_Sample1_8F_6ug_8486_F033876)	tRNA-2-methylthio-N(6)-dimethylallyladenosine synthase MiaB [Eubacterium limosum]	WP_038351317.1	8486_09262016.fasta	49769.8	1	3	4	4	4.11e-05	0.0888	439
31986_Sample1_8F_6ug_8486	31986_1_8Fractions_6ug_Merged (31986_Sample1_8F_6ug_8486_F033876)	acetyl-CoA carboxylase biotin carboxyl carrier protein subunit [Eubacterium limosum]	WP_038353933.1	8486_09262016.fasta	16226.5	1	2	2	2	2.06e-05	0.215	149
31986_Sample1_8F_6ug_8486	31986_1_8Fractions_6ug_Merged (31986_Sample1_8F_6ug_8486_F033876)	DNA polymerase III subunit delta' [Eubacterium limosum]	WP_013380046.1	8486_09262016.fasta	13702	1	3	8	16	0.000165	0.415	135
31986_Sample1_8F_6ug_8486	31986_1_8Fractions_6ug_Merged (31986_Sample1_8F_6ug_8486_F033876)	ubiquinone biosynthesis protein COQ7 [Eubacterium limosum]	WP_038351859.1	8486_09262016.fasta	13320.1	0.967	1	2	2	2.06e-05	0.281	121
31986_Sample1_8F_6ug_8486	31986_1_8Fractions_6ug_Merged (31986_Sample1_8F_6ug_8486_F033876)	hypothetical protein [Eubacterium limosum]	WP_038351984.1	8486_09262016.fasta	28592.2	1	3	4	4	4.11e-05	0.206	253
31986_Sample1_8F_6ug_8486	31986_1_8Fractions_6ug_Merged (31986_Sample1_8F_6ug_8486_F033876)	phosphoglycolate phosphatase [Eubacterium limosum]	WP_052237062.1	8486_09262016.fasta	27972.2	1	7	7	7	7.2e-05	0.298	248
31986_Sample1_8F_6ug_8486	31986_1_8Fractions_6ug_Merged (31986_Sample1_8F_6ug_8486_F033876)	precorrin-6Y C5,15-methyltransferase [Eubacterium limosum]	WP_038352260.1	8486_09262016.fasta	20744.5	1	3	3	3	3.09e-05	0.188	192
31986_Sample1_8F_6ug_8486	31986_1_8Fractions_6ug_Merged (31986_Sample1_8F_6ug_8486_F033876)	5,10-methylenetetrahydrofolate reductase [Eubacterium limosum]	WP_038351520.1	8486_09262016.fasta	31756	1	3	3	4	4.11e-05	0.151	285
31986_Sample1_8F_6ug_8486	31986_1_8Fractions_6ug_Merged (31986_Sample1_8F_6ug_8486_F033876)	hypothetical protein [Eubacterium limosum]	WP_038351650.1	8486_09262016.fasta	22658.4	1	10	17	33	0.000339	0.547	201
31986_Sample1_8F_6ug_8486	31986_1_8Fractions_6ug_Merged (31986_Sample1_8F_6ug_8486_F033876)	bifunctional N-acetylglucosamine-1-phosphate uridyltransferase/glucosamine-1-phosphate acetyltransferase [Eubacterium limosum]	WP_038353036.1	8486_09262016.fasta	49479.4	1	6	7	7	7.2e-05	0.224	460
31986_Sample1_8F_6ug_8486	31986_1_8Fractions_6ug_Merged (31986_Sample1_8F_6ug_8486_F033876)	cyclic pyranopterin monophosphate synthase accessory protein [Eubacterium limosum]	WP_038353578.1	8486_09262016.fasta	18311.8	0.941	1	1	1	1.03e-05	0.115	165
31986_Sample1_8F_6ug_8486	31986_1_8Fractions_6ug_Merged (31986_Sample1_8F_6ug_8486_F033876)	polyribonucleotide nucleotidyltransferase [Eubacterium limosum]	WP_038352426.1	8486_09262016.fasta	75650.8	1	18	23	27	0.000278	0.36	692
31986_Sample1_8F_6ug_8486	31986_1_8Fractions_6ug_Merged (31986_Sample1_8F_6ug_8486_F033876)	phosphatase [Eubacterium limosum]	WP_038351087.1	8486_09262016.fasta	56999.3	1	8	9	10	0.000103	0.175	509
31986_Sample1_8F_6ug_8486	31986_1_8Fractions_6ug_Merged (31986_Sample1_8F_6ug_8486_F033876)	cell division protein FtsH [Eubacterium limosum]	WP_052237353.1	8486_09262016.fasta	67611.1	1	14	19	27	0.000278	0.349	621
31986_Sample1_8F_6ug_8486	31986_1_8Fractions_6ug_Merged (31986_Sample1_8F_6ug_8486_F033876)	serine/threonine protein kinase [Eubacterium limosum]	WP_038352634.1	8486_09262016.fasta	63933	1	11	11	11	0.000113	0.311	586
31986_Sample1_8F_6ug_8486	31986_1_8Fractions_6ug_Merged (31986_Sample1_8F_6ug_8486_F033876)	phosphate transporter [Eubacterium limosum]	WP_038352796.1	8486_09262016.fasta	62295.9	1	7	8	8	8.23e-05	0.187	571
31986_Sample1_8F_6ug_8486	31986_1_8Fractions_6ug_Merged (31986_Sample1_8F_6ug_8486_F033876)	ribose-phosphate pyrophosphokinase [Eubacterium limosum]	WP_013382056.1	8486_09262016.fasta	34889.8	1	9	14	14	0.000144	0.426	319
31986_Sample1_8F_6ug_8486	31986_1_8Fractions_6ug_Merged (31986_Sample1_8F_6ug_8486_F033876)	two-component sensor histidine kinase [Eubacterium limosum]	WP_038353869.1	8486_09262016.fasta	47343.3	0.999	2	2	2	2.06e-05	0.0574	418
31986_Sample1_8F_6ug_8486	31986_1_8Fractions_6ug_Merged (31986_Sample1_8F_6ug_8486_F033876)	haloacid dehalogenase [Eubacterium limosum]	WP_038353452.1	8486_09262016.fasta	29513	1	4	6	6	6.17e-05	0.265	264
31986_Sample1_8F_6ug_8486	31986_1_8Fractions_6ug_Merged (31986_Sample1_8F_6ug_8486_F033876)	hypothetical protein [Eubacterium limosum]	WP_038352717.1	8486_09262016.fasta	7800.3	1	3	3	3	3.09e-05	0.676	71
31986_Sample1_8F_6ug_8486	31986_1_8Fractions_6ug_Merged (31986_Sample1_8F_6ug_8486_F033876)	hypothetical protein [Eubacterium limosum]	WP_038351450.1	8486_09262016.fasta	53601.3	0.999	2	2	2	2.06e-05	0.0711	478
31986_Sample1_8F_6ug_8486	31986_1_8Fractions_6ug_Merged (31986_Sample1_8F_6ug_8486_F033876)	50S ribosomal protein L4 [Eubacterium limosum]	WP_038354270.1	8486_09262016.fasta	22681.3	1	7	7	8	8.23e-05	0.316	206
31986_Sample1_8F_6ug_8486	31986_1_8Fractions_6ug_Merged (31986_Sample1_8F_6ug_8486_F033876)	ribonuclease III [Eubacterium limosum]	WP_038354228.1	8486_09262016.fasta	24802.5	1	2	3	3	3.09e-05	0.131	222
31986_Sample1_8F_6ug_8486	31986_1_8Fractions_6ug_Merged (31986_Sample1_8F_6ug_8486_F033876)	hypothetical protein [Eubacterium limosum]	WP_052237310.1	8486_09262016.fasta	46489.3	0.998	2	2	2	2.06e-05	0.056	411
31986_Sample1_8F_6ug_8486	31986_1_8Fractions_6ug_Merged (31986_Sample1_8F_6ug_8486_F033876)	phosphate butyryltransferase [Eubacterium limosum]	WP_052237430.1	8486_09262016.fasta	32354.2	1	3	3	3	3.09e-05	0.249	305
31986_Sample1_8F_6ug_8486	31986_1_8Fractions_6ug_Merged (31986_Sample1_8F_6ug_8486_F033876)	hypothetical protein [Eubacterium limosum]	WP_038351669.1	8486_09262016.fasta	23113.7	1	4	5	5	5.14e-05	0.394	213
31986_Sample1_8F_6ug_8486	31986_1_8Fractions_6ug_Merged (31986_Sample1_8F_6ug_8486_F033876)	phosphoglyceromutase [Eubacterium limosum]	WP_038351252.1	8486_09262016.fasta	28515.4	1	4	4	5	5.14e-05	0.211	247
31986_Sample1_8F_6ug_8486	31986_1_8Fractions_6ug_Merged (31986_Sample1_8F_6ug_8486_F033876)	formylmethanofuran dehydrogenase [Eubacterium limosum]	WP_038351794.1	8486_09262016.fasta	19757	0.967	1	1	1	1.03e-05	0.234	175
31986_Sample1_8F_6ug_8486	31986_1_8Fractions_6ug_Merged (31986_Sample1_8F_6ug_8486_F033876)	hypothetical protein [Eubacterium limosum]	WP_038351335.1	8486_09262016.fasta	29189.9	1	8	9	9	9.26e-05	0.534	262
31986_Sample1_8F_6ug_8486	31986_1_8Fractions_6ug_Merged (31986_Sample1_8F_6ug_8486_F033876)	cyclase [Eubacterium limosum]	WP_038353951.1	8486_09262016.fasta	24773.3	1	6	6	7	7.2e-05	0.294	221
31986_Sample1_8F_6ug_8486	31986_1_8Fractions_6ug_Merged (31986_Sample1_8F_6ug_8486_F033876)	imidazoleglycerol-phosphate dehydratase [Eubacterium limosum]	WP_038351880.1	8486_09262016.fasta	21776.7	1	5	5	5	5.14e-05	0.333	195
31986_Sample1_8F_6ug_8486	31986_1_8Fractions_6ug_Merged (31986_Sample1_8F_6ug_8486_F033876)	ATP phosphoribosyltransferase regulatory subunit [Eubacterium limosum]	WP_038351877.1	8486_09262016.fasta	47489.4	1	4	4	4	4.11e-05	0.129	417
31986_Sample1_8F_6ug_8486	31986_1_8Fractions_6ug_Merged (31986_Sample1_8F_6ug_8486_F033876)	selenium-dependent xanthine dehydrogenase [Eubacterium limosum]	WP_038351460.1	8486_09262016.fasta	92536.8	1	18	22	26	0.000267	0.338	856
31986_Sample1_8F_6ug_8486	31986_1_8Fractions_6ug_Merged (31986_Sample1_8F_6ug_8486_F033876)	phosphoribosylamine--glycine ligase [Eubacterium limosum]	WP_038350725.1	8486_09262016.fasta	45416	1	7	10	11	0.000113	0.292	418
31986_Sample1_8F_6ug_8486	31986_1_8Fractions_6ug_Merged (31986_Sample1_8F_6ug_8486_F033876)	ATP-dependent protease ATP-binding subunit HslU [Eubacterium limosum]	WP_038351418.1	8486_09262016.fasta	53773.4	1	12	15	16	0.000165	0.404	473
31986_Sample1_8F_6ug_8486	31986_1_8Fractions_6ug_Merged (31986_Sample1_8F_6ug_8486_F033876)	DeoR family transcriptional regulator [Eubacterium limosum]	WP_013379896.1	8486_09262016.fasta	28489.6	1	3	4	4	4.11e-05	0.243	255
31986_Sample1_8F_6ug_8486	31986_1_8Fractions_6ug_Merged (31986_Sample1_8F_6ug_8486_F033876)	hypothetical protein [Eubacterium limosum]	WP_038353700.1	8486_09262016.fasta	8844.2	1	2	2	3	3.09e-05	0.397	78
31986_Sample1_8F_6ug_8486	31986_1_8Fractions_6ug_Merged (31986_Sample1_8F_6ug_8486_F033876)	methionine--tRNA ligase [Eubacterium limosum]	WP_052237371.1	8486_09262016.fasta	73684.6	1	10	11	13	0.000134	0.263	647
31986_Sample1_8F_6ug_8486	31986_1_8Fractions_6ug_Merged (31986_Sample1_8F_6ug_8486_F033876)	hypothetical protein [Eubacterium limosum]	WP_038352527.1	8486_09262016.fasta	66268.2	0.967	1	1	1	1.03e-05	0.0259	579
31986_Sample1_8F_6ug_8486	31986_1_8Fractions_6ug_Merged (31986_Sample1_8F_6ug_8486_F033876)	dihydroxyacetone kinase [Eubacterium limosum]	WP_038351188.1	8486_09262016.fasta	35936.7	1	16	33	58	0.000596	0.609	335
31986_Sample1_8F_6ug_8486	31986_1_8Fractions_6ug_Merged (31986_Sample1_8F_6ug_8486_F033876)	SrtB family sortase [Eubacterium limosum]	WP_052237454.1	8486_09262016.fasta	28395.8	0.967	1	1	1	1.03e-05	0.0729	247
31986_Sample1_8F_6ug_8486	31986_1_8Fractions_6ug_Merged (31986_Sample1_8F_6ug_8486_F033876)	ATP phosphoribosyltransferase [Eubacterium limosum]	WP_013378701.1	8486_09262016.fasta	23081	1	4	5	6	6.17e-05	0.225	209
31986_Sample1_8F_6ug_8486	31986_1_8Fractions_6ug_Merged (31986_Sample1_8F_6ug_8486_F033876)	glutamine ABC transporter permease [Eubacterium limosum]	WP_013380011.1	8486_09262016.fasta	24756.3	0.967	1	2	2	2.06e-05	0.0679	221
31986_Sample1_8F_6ug_8486	31986_1_8Fractions_6ug_Merged (31986_Sample1_8F_6ug_8486_F033876)	type I-B CRISPR-associated protein Cas5 [Eubacterium limosum]	WP_038353428.1	8486_09262016.fasta	28560.2	1	6	7	9	9.26e-05	0.256	246
31986_Sample1_8F_6ug_8486	31986_1_8Fractions_6ug_Merged (31986_Sample1_8F_6ug_8486_F033876)	triose-phosphate isomerase [Eubacterium limosum]	WP_038350858.1	8486_09262016.fasta	26456.4	1	6	8	11	0.000113	0.354	246
31986_Sample1_8F_6ug_8486	31986_1_8Fractions_6ug_Merged (31986_Sample1_8F_6ug_8486_F033876)	3-isopropylmalate dehydratase small subunit [Eubacterium limosum]	WP_013381037.1	8486_09262016.fasta	17719.4	1	8	10	13	0.000134	0.871	163
31986_Sample1_8F_6ug_8486	31986_1_8Fractions_6ug_Merged (31986_Sample1_8F_6ug_8486_F033876)	aspartate--tRNA ligase [Eubacterium limosum]	WP_038352818.1	8486_09262016.fasta	66755.5	1	16	17	19	0.000195	0.396	591
31986_Sample1_8F_6ug_8486	31986_1_8Fractions_6ug_Merged (31986_Sample1_8F_6ug_8486_F033876)	hypothetical protein [Eubacterium limosum]	WP_038352401.1	8486_09262016.fasta	9982.8	1	3	3	4	4.11e-05	0.553	85
31986_Sample1_8F_6ug_8486	31986_1_8Fractions_6ug_Merged (31986_Sample1_8F_6ug_8486_F033876)	30S ribosomal protein S19 [Eubacterium limosum]	WP_013382282.1	8486_09262016.fasta	10525.1	1	2	3	8	8.23e-05	0.163	92
31986_Sample1_8F_6ug_8486	31986_1_8Fractions_6ug_Merged (31986_Sample1_8F_6ug_8486_F033876)	ribose-5-phosphate isomerase [Eubacterium limosum]	WP_013382542.1	8486_09262016.fasta	16359.5	1	7	10	11	0.000113	0.584	149
31986_Sample1_8F_6ug_8486	31986_1_8Fractions_6ug_Merged (31986_Sample1_8F_6ug_8486_F033876)	hypothetical protein [Eubacterium limosum]	WP_038354120.1	8486_09262016.fasta	40919.2	1	3	3	3	3.09e-05	0.135	364
31986_Sample1_8F_6ug_8486	31986_1_8Fractions_6ug_Merged (31986_Sample1_8F_6ug_8486_F033876)	glycerol kinase [Eubacterium limosum]	WP_038352009.1	8486_09262016.fasta	35423.7	1	7	10	14	0.000144	0.301	332
31986_Sample1_8F_6ug_8486	31986_1_8Fractions_6ug_Merged (31986_Sample1_8F_6ug_8486_F033876)	hypothetical protein [Eubacterium limosum]	WP_038352046.1	8486_09262016.fasta	29889.8	1	13	23	34	0.00035	0.583	276
31986_Sample1_8F_6ug_8486	31986_1_8Fractions_6ug_Merged (31986_Sample1_8F_6ug_8486_F033876)	2-nitropropane dioxygenase [Eubacterium limosum]	WP_038353927.1	8486_09262016.fasta	38556.2	1	3	3	3	3.09e-05	0.119	361
31986_Sample1_8F_6ug_8486	31986_1_8Fractions_6ug_Merged (31986_Sample1_8F_6ug_8486_F033876)	2,3,4,5-tetrahydropyridine-2,6-dicarboxylate N-acetyltransferase [Eubacterium limosum]	WP_038352588.1	8486_09262016.fasta	25501.6	1	8	10	11	0.000113	0.572	243
31986_Sample1_8F_6ug_8486	31986_1_8Fractions_6ug_Merged (31986_Sample1_8F_6ug_8486_F033876)	cytidylate kinase [Eubacterium limosum]	WP_013380811.1	8486_09262016.fasta	24163.2	1	3	3	3	3.09e-05	0.21	219
31986_Sample1_8F_6ug_8486	31986_1_8Fractions_6ug_Merged (31986_Sample1_8F_6ug_8486_F033876)	fatty acid-binding protein DegV [Eubacterium limosum]	WP_038352900.1	8486_09262016.fasta	32036.3	1	7	7	7	7.2e-05	0.392	286
31986_Sample1_8F_6ug_8486	31986_1_8Fractions_6ug_Merged (31986_Sample1_8F_6ug_8486_F033876)	dehydrosqualene desaturase [Eubacterium limosum]	WP_038351978.1	8486_09262016.fasta	56133.1	1	3	3	3	3.09e-05	0.0741	499
31986_Sample1_8F_6ug_8486	31986_1_8Fractions_6ug_Merged (31986_Sample1_8F_6ug_8486_F033876)	delta-aminolevulinic acid dehydratase [Eubacterium limosum]	WP_038352254.1	8486_09262016.fasta	35997.4	1	9	10	11	0.000113	0.467	321
31986_Sample1_8F_6ug_8486	31986_1_8Fractions_6ug_Merged (31986_Sample1_8F_6ug_8486_F033876)	cobalamin-binding protein [Eubacterium limosum]	WP_038351102.1	8486_09262016.fasta	22874.2	1	5	5	5	5.14e-05	0.348	210
31986_Sample1_8F_6ug_8486	31986_1_8Fractions_6ug_Merged (31986_Sample1_8F_6ug_8486_F033876)	electron transfer flavoprotein subunit beta [Eubacterium limosum]	WP_038350951.1	8486_09262016.fasta	28226.6	1	16	39	239	0.00246	0.854	260
31986_Sample1_8F_6ug_8486	31986_1_8Fractions_6ug_Merged (31986_Sample1_8F_6ug_8486_F033876)	glucose-1-phosphate thymidylyltransferase [Eubacterium limosum]	WP_038353072.1	8486_09262016.fasta	32469	1	10	14	15	0.000154	0.58	293
31986_Sample1_8F_6ug_8486	31986_1_8Fractions_6ug_Merged (31986_Sample1_8F_6ug_8486_F033876)	spore coat-associated protein [Eubacterium limosum]	WP_013381712.1	8486_09262016.fasta	22093.2	1	5	8	11	0.000113	0.422	211
31986_Sample1_8F_6ug_8486	31986_1_8Fractions_6ug_Merged (31986_Sample1_8F_6ug_8486_F033876)	AraC family transcriptional regulator [Eubacterium limosum]	WP_038352047.1	8486_09262016.fasta	43893	1	5	5	6	6.17e-05	0.187	395
31986_Sample1_8F_6ug_8486	31986_1_8Fractions_6ug_Merged (31986_Sample1_8F_6ug_8486_F033876)	nicotinate-nucleotide--dimethylbenzimidazole phosphoribosyltransferase [Eubacterium limosum]	WP_038352051.1	8486_09262016.fasta	37381.9	1	7	10	16	0.000165	0.282	358
31986_Sample1_8F_6ug_8486	31986_1_8Fractions_6ug_Merged (31986_Sample1_8F_6ug_8486_F033876)	1-phosphofructokinase [Eubacterium limosum]	WP_038352003.1	8486_09262016.fasta	32345.2	1	2	2	2	2.06e-05	0.13	300
31986_Sample1_8F_6ug_8486	31986_1_8Fractions_6ug_Merged (31986_Sample1_8F_6ug_8486_F033876)	sorbitol dehydrogenase [Eubacterium limosum]	WP_038352069.1	8486_09262016.fasta	38081.8	1	3	3	3	3.09e-05	0.137	343
31986_Sample1_8F_6ug_8486	31986_1_8Fractions_6ug_Merged (31986_Sample1_8F_6ug_8486_F033876)	hypothetical protein [Eubacterium limosum]	WP_052237347.1	8486_09262016.fasta	41545.5	1	3	4	4	4.11e-05	0.123	373
31986_Sample1_8F_6ug_8486	31986_1_8Fractions_6ug_Merged (31986_Sample1_8F_6ug_8486_F033876)	cobalamin-binding protein [Eubacterium limosum]	WP_038352545.1	8486_09262016.fasta	21911.9	1	7	17	106	0.00109	0.529	210
31986_Sample1_8F_6ug_8486	31986_1_8Fractions_6ug_Merged (31986_Sample1_8F_6ug_8486_F033876)	HDIG domain-containing protein [Eubacterium limosum]	WP_038352670.1	8486_09262016.fasta	18532.7	0.999	2	2	2	2.06e-05	0.155	161
31986_Sample1_8F_6ug_8486	31986_1_8Fractions_6ug_Merged (31986_Sample1_8F_6ug_8486_F033876)	hypothetical protein [Eubacterium limosum]	WP_052237013.1	8486_09262016.fasta	20111.4	1	3	6	6	6.17e-05	0.259	185
31986_Sample1_8F_6ug_8486	31986_1_8Fractions_6ug_Merged (31986_Sample1_8F_6ug_8486_F033876)	elongation factor G [Eubacterium limosum]	WP_038352211.1	8486_09262016.fasta	76427.9	1	28	43	58	0.000596	0.559	694
31986_Sample1_8F_6ug_8486	31986_1_8Fractions_6ug_Merged (31986_Sample1_8F_6ug_8486_F033876)	hypothetical protein [Eubacterium limosum]	WP_038351289.1	8486_09262016.fasta	8405.5	1	6	7	10	0.000103	0.722	72
31986_Sample1_8F_6ug_8486	31986_1_8Fractions_6ug_Merged (31986_Sample1_8F_6ug_8486_F033876)	transporter [Eubacterium limosum]	WP_013381357.1	8486_09262016.fasta	46881.3	0.999	2	2	2	2.06e-05	0.0905	420
31986_Sample1_8F_6ug_8486	31986_1_8Fractions_6ug_Merged (31986_Sample1_8F_6ug_8486_F033876)	homoserine dehydrogenase [Eubacterium limosum]	WP_038350679.1	8486_09262016.fasta	45630.2	1	6	8	10	0.000103	0.256	414
31986_Sample1_8F_6ug_8486	31986_1_8Fractions_6ug_Merged (31986_Sample1_8F_6ug_8486_F033876)	carbohydrate kinase [Eubacterium limosum]	WP_038353571.1	8486_09262016.fasta	54987.5	1	9	11	11	0.000113	0.283	501
31986_Sample1_8F_6ug_8486	31986_1_8Fractions_6ug_Merged (31986_Sample1_8F_6ug_8486_F033876)	adenylate kinase [Eubacterium limosum]	WP_038354264.1	8486_09262016.fasta	23299.2	1	7	11	15	0.000154	0.412	216
31986_Sample1_8F_6ug_8486	31986_1_8Fractions_6ug_Merged (31986_Sample1_8F_6ug_8486_F033876)	hypothetical protein [Eubacterium limosum]	WP_038351080.1	8486_09262016.fasta	29551.5	1	2	2	3	3.09e-05	0.123	268
31986_Sample1_8F_6ug_8486	31986_1_8Fractions_6ug_Merged (31986_Sample1_8F_6ug_8486_F033876)	hypothetical protein [Eubacterium limosum]	WP_038352961.1	8486_09262016.fasta	38202.7	1	5	5	6	6.17e-05	0.24	337
31986_Sample1_8F_6ug_8486	31986_1_8Fractions_6ug_Merged (31986_Sample1_8F_6ug_8486_F033876)	transcription elongation factor GreA [Eubacterium limosum]	WP_038353654.1	8486_09262016.fasta	18040.5	1	7	11	13	0.000134	0.652	161
31986_Sample1_8F_6ug_8486	31986_1_8Fractions_6ug_Merged (31986_Sample1_8F_6ug_8486_F033876)	4Fe-4S ferredoxin [Eubacterium limosum]	WP_038352919.1	8486_09262016.fasta	14601	1	3	5	6	6.17e-05	0.481	133
31986_Sample1_8F_6ug_8486	31986_1_8Fractions_6ug_Merged (31986_Sample1_8F_6ug_8486_F033876)	PTS galactitol transporter subunit IIB [Eubacterium limosum]	WP_038353320.1	8486_09262016.fasta	9855.7	1	3	3	4	4.11e-05	0.223	94
31986_Sample1_8F_6ug_8486	31986_1_8Fractions_6ug_Merged (31986_Sample1_8F_6ug_8486_F033876)	NADH dehydrogenase [Eubacterium limosum]	WP_013379182.1	8486_09262016.fasta	64944.5	1	22	40	72	0.00074	0.456	599
31986_Sample1_8F_6ug_8486	31986_1_8Fractions_6ug_Merged (31986_Sample1_8F_6ug_8486_F033876)	valine--tRNA ligase [Eubacterium limosum]	WP_038354013.1	8486_09262016.fasta	100966	1	17	21	29	0.000298	0.322	878
31986_Sample1_8F_6ug_8486	31986_1_8Fractions_6ug_Merged (31986_Sample1_8F_6ug_8486_F033876)	acyl carrier protein [Eubacterium limosum]	WP_013379911.1	8486_09262016.fasta	8163.6	1	3	7	20	0.000206	0.562	73
31986_Sample1_8F_6ug_8486	31986_1_8Fractions_6ug_Merged (31986_Sample1_8F_6ug_8486_F033876)	hypothetical protein [Eubacterium limosum]	WP_038353403.1	8486_09262016.fasta	30715.2	1	4	4	5	5.14e-05	0.172	268
31986_Sample1_8F_6ug_8486	31986_1_8Fractions_6ug_Merged (31986_Sample1_8F_6ug_8486_F033876)	electron transporter RnfC [Eubacterium limosum]	WP_038351329.1	8486_09262016.fasta	48250.2	1	11	16	18	0.000185	0.404	446
31986_Sample1_8F_6ug_8486	31986_1_8Fractions_6ug_Merged (31986_Sample1_8F_6ug_8486_F033876)	GNAT family acetyltransferase [Eubacterium limosum]	WP_038353945.1	8486_09262016.fasta	21312.7	1	2	2	2	2.06e-05	0.193	187
31986_Sample1_8F_6ug_8486	31986_1_8Fractions_6ug_Merged (31986_Sample1_8F_6ug_8486_F033876)	GntR family transcriptional regulator [Eubacterium limosum]	WP_038353299.1	8486_09262016.fasta	54122.3	0.999	2	2	2	2.06e-05	0.0719	473
31986_Sample1_8F_6ug_8486	31986_1_8Fractions_6ug_Merged (31986_Sample1_8F_6ug_8486_F033876)	hypothetical protein [Eubacterium limosum]	WP_038351996.1	8486_09262016.fasta	17858.1	1	4	9	9	9.26e-05	0.445	164
31986_Sample1_8F_6ug_8486	31986_1_8Fractions_6ug_Merged (31986_Sample1_8F_6ug_8486_F033876)	hypothetical protein [Eubacterium limosum]	WP_038352689.1	8486_09262016.fasta	35562.4	1	2	2	2	2.06e-05	0.138	325
31986_Sample1_8F_6ug_8486	31986_1_8Fractions_6ug_Merged (31986_Sample1_8F_6ug_8486_F033876)	hypothetical protein [Eubacterium limosum]	WP_038351120.1	8486_09262016.fasta	15877.6	0.64	1	1	1	1.03e-05	0.073	137
31986_Sample1_8F_6ug_8486	31986_1_8Fractions_6ug_Merged (31986_Sample1_8F_6ug_8486_F033876)	hypothetical protein [Eubacterium limosum]	WP_052237282.1	8486_09262016.fasta	60115.5	1	2	2	2	2.06e-05	0.0516	543
31986_Sample1_8F_6ug_8486	31986_1_8Fractions_6ug_Merged (31986_Sample1_8F_6ug_8486_F033876)	hypothetical protein [Eubacterium limosum]	WP_038352480.1	8486_09262016.fasta	69698.2	0.967	1	1	1	1.03e-05	0.0308	617
31986_Sample1_8F_6ug_8486	31986_1_8Fractions_6ug_Merged (31986_Sample1_8F_6ug_8486_F033876)	hypothetical protein [Eubacterium limosum]	WP_038352438.1	8486_09262016.fasta	12088.3	1	3	5	5	5.14e-05	0.477	109
31986_Sample1_8F_6ug_8486	31986_1_8Fractions_6ug_Merged (31986_Sample1_8F_6ug_8486_F033876)	30S ribosomal protein S7 [Eubacterium limosum]	WP_038352021.1	8486_09262016.fasta	17423.4	1	5	9	10	0.000103	0.359	156
31986_Sample1_8F_6ug_8486	31986_1_8Fractions_6ug_Merged (31986_Sample1_8F_6ug_8486_F033876)	methyltetrahydrofolate--corrinoid methyltransferase [Eubacterium limosum]	WP_038351870.1	8486_09262016.fasta	29831.7	1	10	32	102	0.00105	0.546	271
31986_Sample1_8F_6ug_8486	31986_1_8Fractions_6ug_Merged (31986_Sample1_8F_6ug_8486_F033876)	1-deoxy-D-xylulose-5-phosphate reductoisomerase [Eubacterium limosum]	WP_038353902.1	8486_09262016.fasta	41383.7	1	11	12	13	0.000134	0.366	382
31986_Sample1_8F_6ug_8486	31986_1_8Fractions_6ug_Merged (31986_Sample1_8F_6ug_8486_F033876)	hypothetical protein [Eubacterium limosum]	WP_013380015.1	8486_09262016.fasta	24511.1	0.967	1	1	1	1.03e-05	0.0884	215
31986_Sample1_8F_6ug_8486	31986_1_8Fractions_6ug_Merged (31986_Sample1_8F_6ug_8486_F033876)	phage portal protein [Eubacterium limosum]	WP_052237490.1	8486_09262016.fasta	52482.7	1	2	2	2	2.06e-05	0.0674	475
31986_Sample1_8F_6ug_8486	31986_1_8Fractions_6ug_Merged (31986_Sample1_8F_6ug_8486_F033876)	carbohydrate kinase [Eubacterium limosum]	WP_038353339.1	8486_09262016.fasta	56070.4	1	2	2	2	2.06e-05	0.0792	505
31986_Sample1_8F_6ug_8486	31986_1_8Fractions_6ug_Merged (31986_Sample1_8F_6ug_8486_F033876)	hypothetical protein [Eubacterium limosum]	WP_013380223.1	8486_09262016.fasta	12751.3	0.967	1	1	1	1.03e-05	0.127	110
31986_Sample1_8F_6ug_8486	31986_1_8Fractions_6ug_Merged (31986_Sample1_8F_6ug_8486_F033876)	hypothetical protein [Eubacterium limosum]	WP_013379874.1	8486_09262016.fasta	7664.9	1	2	3	4	4.11e-05	0.486	70
31986_Sample1_8F_6ug_8486	31986_1_8Fractions_6ug_Merged (31986_Sample1_8F_6ug_8486_F033876)	peptide deformylase [Eubacterium limosum]	WP_038353005.1	8486_09262016.fasta	17117.9	1	2	2	3	3.09e-05	0.199	151
31986_Sample1_8F_6ug_8486	31986_1_8Fractions_6ug_Merged (31986_Sample1_8F_6ug_8486_F033876)	hypothetical protein [Eubacterium limosum]	WP_038351702.1	8486_09262016.fasta	74988.4	1	2	2	2	2.06e-05	0.0555	685
31986_Sample1_8F_6ug_8486	31986_1_8Fractions_6ug_Merged (31986_Sample1_8F_6ug_8486_F033876)	50S ribosomal protein L14 [Eubacterium limosum]	WP_013382276.1	8486_09262016.fasta	13295.7	1	3	3	3	3.09e-05	0.197	122
31986_Sample1_8F_6ug_8486	31986_1_8Fractions_6ug_Merged (31986_Sample1_8F_6ug_8486_F033876)	hypothetical protein [Eubacterium limosum]	WP_052237322.1	8486_09262016.fasta	24743.1	1	2	4	4	4.11e-05	0.121	215
31986_Sample1_8F_6ug_8486	31986_1_8Fractions_6ug_Merged (31986_Sample1_8F_6ug_8486_F033876)	diol dehydratase reactivase subunit alpha [Eubacterium limosum]	WP_038352520.1	8486_09262016.fasta	64031.5	1	10	11	11	0.000113	0.263	604
31986_Sample1_8F_6ug_8486	31986_1_8Fractions_6ug_Merged (31986_Sample1_8F_6ug_8486_F033876)	glycine/betaine ABC transporter substrate-binding protein [Eubacterium limosum]	WP_038352603.1	8486_09262016.fasta	34172.1	1	6	6	6	6.17e-05	0.354	305
31986_Sample1_8F_6ug_8486	31986_1_8Fractions_6ug_Merged (31986_Sample1_8F_6ug_8486_F033876)	ketol-acid reductoisomerase [Eubacterium limosum]	WP_038351264.1	8486_09262016.fasta	36174.9	1	11	18	24	0.000247	0.386	329
31986_Sample1_8F_6ug_8486	31986_1_8Fractions_6ug_Merged (31986_Sample1_8F_6ug_8486_F033876)	O-acetylhomoserine aminocarboxypropyltransferase [Eubacterium limosum]	WP_038353421.1	8486_09262016.fasta	46358.2	1	8	19	43	0.000442	0.343	429
31986_Sample1_8F_6ug_8486	31986_1_8Fractions_6ug_Merged (31986_Sample1_8F_6ug_8486_F033876)	cell division ATP-binding protein FtsE [Eubacterium limosum]	WP_038350654.1	8486_09262016.fasta	25970.1	1	3	3	3	3.09e-05	0.205	229
31986_Sample1_8F_6ug_8486	31986_1_8Fractions_6ug_Merged (31986_Sample1_8F_6ug_8486_F033876)	glutamate decarboxylase [Eubacterium limosum]	WP_038354114.1	8486_09262016.fasta	54334.4	1	16	29	34	0.00035	0.434	472
31986_Sample1_8F_6ug_8486	31986_1_8Fractions_6ug_Merged (31986_Sample1_8F_6ug_8486_F033876)	ABC transporter substrate-binding protein [Eubacterium limosum]	WP_038351347.1	8486_09262016.fasta	53404.7	1	5	6	6	6.17e-05	0.188	485
31986_Sample1_8F_6ug_8486	31986_1_8Fractions_6ug_Merged (31986_Sample1_8F_6ug_8486_F033876)	anaerobic sulfite reductase subunit A [Eubacterium limosum]	WP_013380076.1	8486_09262016.fasta	39332.8	1	4	5	5	5.14e-05	0.214	341
31986_Sample1_8F_6ug_8486	31986_1_8Fractions_6ug_Merged (31986_Sample1_8F_6ug_8486_F033876)	elongation factor 4 [Eubacterium limosum]	WP_038352811.1	8486_09262016.fasta	66807.6	1	2	2	2	2.06e-05	0.0732	601
31986_Sample1_8F_6ug_8486	31986_1_8Fractions_6ug_Merged (31986_Sample1_8F_6ug_8486_F033876)	endoribonuclease L-PSP [Eubacterium limosum]	WP_038351555.1	8486_09262016.fasta	13386.3	1	3	4	4	4.11e-05	0.5	124
31986_Sample1_8F_6ug_8486	31986_1_8Fractions_6ug_Merged (31986_Sample1_8F_6ug_8486_F033876)	cobyric acid synthase CobQ [Eubacterium limosum]	WP_038352248.1	8486_09262016.fasta	54913.5	1	8	9	10	0.000103	0.307	499
31986_Sample1_8F_6ug_8486	31986_1_8Fractions_6ug_Merged (31986_Sample1_8F_6ug_8486_F033876)	ABC transporter permease [Eubacterium limosum]	WP_052237059.1	8486_09262016.fasta	10417.1	1	2	2	2	2.06e-05	0.333	90
31986_Sample1_8F_6ug_8486	31986_1_8Fractions_6ug_Merged (31986_Sample1_8F_6ug_8486_F033876)	hypothetical protein [Eubacterium limosum]	WP_013382656.1	8486_09262016.fasta	14232.8	1	2	2	2	2.06e-05	0.305	118
31986_Sample1_8F_6ug_8486	31986_1_8Fractions_6ug_Merged (31986_Sample1_8F_6ug_8486_F033876)	MULTISPECIES: 30S ribosomal protein S21 [Eubacteriaceae]	WP_013379247.1	8486_09262016.fasta	7263	1	2	3	3	3.09e-05	0.383	60
31986_Sample1_8F_6ug_8486	31986_1_8Fractions_6ug_Merged (31986_Sample1_8F_6ug_8486_F033876)	calcium-translocating P-type ATPase, PMCA-type [Eubacterium limosum]	WP_038353920.1	8486_09262016.fasta	97160.6	1	8	8	8	8.23e-05	0.168	895
31986_Sample1_8F_6ug_8486	31986_1_8Fractions_6ug_Merged (31986_Sample1_8F_6ug_8486_F033876)	methyltransferase [Eubacterium limosum]	WP_038352581.1	8486_09262016.fasta	28497.5	1	4	4	4	4.11e-05	0.3	247
31986_Sample1_8F_6ug_8486	31986_1_8Fractions_6ug_Merged (31986_Sample1_8F_6ug_8486_F033876)	phenylacetate--CoA ligase [Eubacterium limosum]	WP_038351512.1	8486_09262016.fasta	48118.5	1	7	8	10	0.000103	0.157	433
31986_Sample1_8F_6ug_8486	31986_1_8Fractions_6ug_Merged (31986_Sample1_8F_6ug_8486_F033876)	glycerol kinase [Eubacterium limosum]	WP_038352205.1	8486_09262016.fasta	54895.4	1	2	2	2	2.06e-05	0.0704	497
31986_Sample1_8F_6ug_8486	31986_1_8Fractions_6ug_Merged (31986_Sample1_8F_6ug_8486_F033876)	50S ribosomal protein L27 [Eubacterium limosum]	WP_013379990.1	8486_09262016.fasta	10484.2	1	2	4	5	5.14e-05	0.337	95
31986_Sample1_8F_6ug_8486	31986_1_8Fractions_6ug_Merged (31986_Sample1_8F_6ug_8486_F033876)	AraC family transcriptional regulator [Eubacterium limosum]	WP_038352747.1	8486_09262016.fasta	30494	0.998	2	2	2	2.06e-05	0.0795	264
31986_Sample1_8F_6ug_8486	31986_1_8Fractions_6ug_Merged (31986_Sample1_8F_6ug_8486_F033876)	hypothetical protein [Eubacterium limosum]	WP_038350798.1	8486_09262016.fasta	19577.9	0.967	1	1	1	1.03e-05	0.0988	172
31986_Sample1_8F_6ug_8486	31986_1_8Fractions_6ug_Merged (31986_Sample1_8F_6ug_8486_F033876)	lactoylglutathione lyase [Eubacterium limosum]	WP_013381142.1	8486_09262016.fasta	14755.5	0.967	1	1	1	1.03e-05	0.117	128
31986_Sample1_8F_6ug_8486	31986_1_8Fractions_6ug_Merged (31986_Sample1_8F_6ug_8486_F033876)	UDP-N-acetylmuramate--L-alanine ligase [Eubacterium limosum]	WP_052237340.1	8486_09262016.fasta	53093	1	6	7	7	7.2e-05	0.18	471
31986_Sample1_8F_6ug_8486	31986_1_8Fractions_6ug_Merged (31986_Sample1_8F_6ug_8486_F033876)	NADH dehydrogenase [Eubacterium limosum]	WP_038352621.1	8486_09262016.fasta	63471.6	1	18	24	34	0.00035	0.487	585
31986_Sample1_8F_6ug_8486	31986_1_8Fractions_6ug_Merged (31986_Sample1_8F_6ug_8486_F033876)	hypothetical protein [Eubacterium limosum]	WP_038350672.1	8486_09262016.fasta	23246.2	1	5	7	9	9.26e-05	0.543	210
31986_Sample1_8F_6ug_8486	31986_1_8Fractions_6ug_Merged (31986_Sample1_8F_6ug_8486_F033876)	hypothetical protein [Eubacterium limosum]	WP_038354132.1	8486_09262016.fasta	81673.8	1	13	13	14	0.000144	0.233	701
31986_Sample1_8F_6ug_8486	31986_1_8Fractions_6ug_Merged (31986_Sample1_8F_6ug_8486_F033876)	hypothetical protein [Eubacterium limosum]	WP_038353522.1	8486_09262016.fasta	22576.4	1	3	4	4	4.11e-05	0.294	201
31986_Sample1_8F_6ug_8486	31986_1_8Fractions_6ug_Merged (31986_Sample1_8F_6ug_8486_F033876)	50S ribosomal protein L13 [Eubacterium limosum]	WP_013382251.1	8486_09262016.fasta	16165.1	1	7	9	10	0.000103	0.51	145
31986_Sample1_8F_6ug_8486	31986_1_8Fractions_6ug_Merged (31986_Sample1_8F_6ug_8486_F033876)	cysteine synthase A [Eubacterium limosum]	WP_038352912.1	8486_09262016.fasta	32729.7	1	36	70	526	0.00541	0.968	310
31986_Sample1_8F_6ug_8486	31986_1_8Fractions_6ug_Merged (31986_Sample1_8F_6ug_8486_F033876)	bifunctional 3,4-dihydroxy-2-butanone 4-phosphate synthase/GTP cyclohydrolase II [Eubacterium limosum]	WP_038351573.1	8486_09262016.fasta	45017.2	1	2	2	2	2.06e-05	0.0702	399
31986_Sample1_8F_6ug_8486	31986_1_8Fractions_6ug_Merged (31986_Sample1_8F_6ug_8486_F033876)	1-(5-phosphoribosyl)-5-amino-4-imidazole-carboxylate carboxylase [Eubacterium limosum]	WP_038353605.1	8486_09262016.fasta	26719.6	1	5	5	5	5.14e-05	0.249	249
31986_Sample1_8F_6ug_8486	31986_1_8Fractions_6ug_Merged (31986_Sample1_8F_6ug_8486_F033876)	hypothetical protein [Eubacterium limosum]	WP_038350838.1	8486_09262016.fasta	69871.7	1	2	2	2	2.06e-05	0.0363	634
31986_Sample1_8F_6ug_8486	31986_1_8Fractions_6ug_Merged (31986_Sample1_8F_6ug_8486_F033876)	carboxysome shell protein [Eubacterium limosum]	WP_013382334.1	8486_09262016.fasta	9291.3	1	6	9	10	0.000103	0.736	91
31986_Sample1_8F_6ug_8486	31986_1_8Fractions_6ug_Merged (31986_Sample1_8F_6ug_8486_F033876)	hypothetical protein [Eubacterium limosum]	WP_052237193.1	8486_09262016.fasta	51321.1	1	16	29	39	0.000401	0.599	474
31986_Sample1_8F_6ug_8486	31986_1_8Fractions_6ug_Merged (31986_Sample1_8F_6ug_8486_F033876)	N-acetyl-gamma-glutamyl-phosphate reductase [Eubacterium limosum]	WP_038351656.1	8486_09262016.fasta	38734.4	1	8	10	11	0.000113	0.353	346
31986_Sample1_8F_6ug_8486	31986_1_8Fractions_6ug_Merged (31986_Sample1_8F_6ug_8486_F033876)	aspartate carbamoyltransferase [Eubacterium limosum]	WP_038352474.1	8486_09262016.fasta	34681.6	1	5	6	8	8.23e-05	0.214	308
31986_Sample1_8F_6ug_8486	31986_1_8Fractions_6ug_Merged (31986_Sample1_8F_6ug_8486_F033876)	pyruvate dehydrogenase [Eubacterium limosum]	WP_038352015.1	8486_09262016.fasta	35330.5	1	4	5	5	5.14e-05	0.241	319
31986_Sample1_8F_6ug_8486	31986_1_8Fractions_6ug_Merged (31986_Sample1_8F_6ug_8486_F033876)	glycine cleavage system protein H [Eubacterium limosum]	WP_038351864.1	8486_09262016.fasta	14115.4	1	7	15	33	0.000339	0.905	126
31986_Sample1_8F_6ug_8486	31986_1_8Fractions_6ug_Merged (31986_Sample1_8F_6ug_8486_F033876)	FAD-dependent oxidoreductase [Eubacterium limosum]	WP_038353292.1	8486_09262016.fasta	51013.1	1	3	3	4	4.11e-05	0.121	461
31986_Sample1_8F_6ug_8486	31986_1_8Fractions_6ug_Merged (31986_Sample1_8F_6ug_8486_F033876)	CTP synthetase [Eubacterium limosum]	WP_038352557.1	8486_09262016.fasta	59942.6	1	14	18	20	0.000206	0.348	540
31986_Sample1_8F_6ug_8486	31986_1_8Fractions_6ug_Merged (31986_Sample1_8F_6ug_8486_F033876)	diaminopimelate decarboxylase [Eubacterium limosum]	WP_038351405.1	8486_09262016.fasta	46779.6	1	9	10	11	0.000113	0.344	425
31986_Sample1_8F_6ug_8486	31986_1_8Fractions_6ug_Merged (31986_Sample1_8F_6ug_8486_F033876)	[FeFe]	WP_038352682.1	8486_09262016.fasta	50777.1	0.967	1	1	1	1.03e-05	0.033	454
31986_Sample1_8F_6ug_8486	31986_1_8Fractions_6ug_Merged (31986_Sample1_8F_6ug_8486_F033876)	hypothetical protein [Eubacterium limosum]	WP_052237025.1	8486_09262016.fasta	158663	1	2	2	2	2.06e-05	0.0433	1479
31986_Sample1_8F_6ug_8486	31986_1_8Fractions_6ug_Merged (31986_Sample1_8F_6ug_8486_F033876)	phosphoenolpyruvate--protein phosphotransferase [Eubacterium limosum]	WP_038352223.1	8486_09262016.fasta	63211.6	1	12	19	21	0.000216	0.314	577
31986_Sample1_8F_6ug_8486	31986_1_8Fractions_6ug_Merged (31986_Sample1_8F_6ug_8486_F033876)	PTS-dependent dihydroxyacetone kinase phosphotransferase subunit DhaM [Eubacterium limosum]	WP_013381369.1	8486_09262016.fasta	13215.2	1	2	4	5	5.14e-05	0.236	127
31986_Sample1_8F_6ug_8486	31986_1_8Fractions_6ug_Merged (31986_Sample1_8F_6ug_8486_F033876)	hypothetical protein [Eubacterium limosum]	WP_052237150.1	8486_09262016.fasta	49422.8	0.967	1	1	1	1.03e-05	0.034	441
31986_Sample1_8F_6ug_8486	31986_1_8Fractions_6ug_Merged (31986_Sample1_8F_6ug_8486_F033876)	electron transporter RnfB [Eubacterium limosum]	WP_052237108.1	8486_09262016.fasta	36640.9	1	9	15	17	0.000175	0.452	347
31986_Sample1_8F_6ug_8486	31986_1_8Fractions_6ug_Merged (31986_Sample1_8F_6ug_8486_F033876)	5-(carboxyamino)imidazole ribonucleotide mutase [Eubacterium limosum]	WP_013379507.1	8486_09262016.fasta	17465.8	1	3	4	4	4.11e-05	0.274	164
31986_Sample1_8F_6ug_8486	31986_1_8Fractions_6ug_Merged (31986_Sample1_8F_6ug_8486_F033876)	carbon-monoxide dehydrogenase catalytic subunit [Eubacterium limosum]	WP_038352890.1	8486_09262016.fasta	68455.9	1	30	63	132	0.00136	0.661	631
31986_Sample1_8F_6ug_8486	31986_1_8Fractions_6ug_Merged (31986_Sample1_8F_6ug_8486_F033876)	PTS galactitol transporter subunit IIB [Eubacterium limosum]	WP_038353583.1	8486_09262016.fasta	10599.8	0.967	1	1	1	1.03e-05	0.202	99
31986_Sample1_8F_6ug_8486	31986_1_8Fractions_6ug_Merged (31986_Sample1_8F_6ug_8486_F033876)	nucleotide exchange factor GrpE [Eubacterium limosum]	WP_038352848.1	8486_09262016.fasta	21197	1	6	7	8	8.23e-05	0.414	186
31986_Sample1_8F_6ug_8486	31986_1_8Fractions_6ug_Merged (31986_Sample1_8F_6ug_8486_F033876)	endonuclease IV [Eubacterium limosum]	WP_038351092.1	8486_09262016.fasta	30598.1	0.887	1	1	1	1.03e-05	0.0291	275
31986_Sample1_8F_6ug_8486	31986_1_8Fractions_6ug_Merged (31986_Sample1_8F_6ug_8486_F033876)	hypothetical protein [Eubacterium limosum]	WP_038353791.1	8486_09262016.fasta	15106.8	1	2	2	2	2.06e-05	0.263	137
31986_Sample1_8F_6ug_8486	31986_1_8Fractions_6ug_Merged (31986_Sample1_8F_6ug_8486_F033876)	short-chain dehydrogenase [Eubacterium limosum]	WP_038351904.1	8486_09262016.fasta	27702.6	1	9	12	16	0.000165	0.415	258
31986_Sample1_8F_6ug_8486	31986_1_8Fractions_6ug_Merged (31986_Sample1_8F_6ug_8486_F033876)	radical SAM protein [Eubacterium limosum]	WP_038351383.1	8486_09262016.fasta	32902.1	1	3	3	3	3.09e-05	0.129	294
31986_Sample1_8F_6ug_8486	31986_1_8Fractions_6ug_Merged (31986_Sample1_8F_6ug_8486_F033876)	4-hydroxy-3-methylbut-2-en-1-yl diphosphate synthase [Eubacterium limosum]	WP_038353957.1	8486_09262016.fasta	38545.5	1	4	7	7	7.2e-05	0.175	354
31986_Sample1_8F_6ug_8486	31986_1_8Fractions_6ug_Merged (31986_Sample1_8F_6ug_8486_F033876)	DNA methyltransferase [Eubacterium limosum]	WP_038354233.1	8486_09262016.fasta	56157.7	1	2	2	2	2.06e-05	0.0679	501
31986_Sample1_8F_6ug_8486	31986_1_8Fractions_6ug_Merged (31986_Sample1_8F_6ug_8486_F033876)	knotted carbamoyltransferase YgeW [Eubacterium limosum]	WP_038351466.1	8486_09262016.fasta	44850.2	1	3	4	4	4.11e-05	0.143	399
31986_Sample1_8F_6ug_8486	31986_1_8Fractions_6ug_Merged (31986_Sample1_8F_6ug_8486_F033876)	V-type H(+)-translocating pyrophosphatase [Eubacterium limosum]	WP_038350856.1	8486_09262016.fasta	67438.9	1	9	12	14	0.000144	0.155	656
31986_Sample1_8F_6ug_8486	31986_1_8Fractions_6ug_Merged (31986_Sample1_8F_6ug_8486_F033876)	ATP synthase subunit A [Eubacterium limosum]	WP_052237169.1	8486_09262016.fasta	64658.1	1	18	21	21	0.000216	0.518	570
31986_Sample1_8F_6ug_8486	31986_1_8Fractions_6ug_Merged (31986_Sample1_8F_6ug_8486_F033876)	hypothetical protein [Eubacterium limosum]	WP_013381742.1	8486_09262016.fasta	10602.9	1	6	8	8	8.23e-05	0.609	92
31986_Sample1_8F_6ug_8486	31986_1_8Fractions_6ug_Merged (31986_Sample1_8F_6ug_8486_F033876)	arylesterase [Eubacterium limosum]	WP_038351340.1	8486_09262016.fasta	31023	1	4	4	4	4.11e-05	0.23	269
31986_Sample1_8F_6ug_8486	31986_1_8Fractions_6ug_Merged (31986_Sample1_8F_6ug_8486_F033876)	hypothetical protein [Eubacterium limosum]	WP_038352200.1	8486_09262016.fasta	128094	1	2	2	2	2.06e-05	0.0365	1123
31986_Sample1_8F_6ug_8486	31986_1_8Fractions_6ug_Merged (31986_Sample1_8F_6ug_8486_F033876)	1-(5-phosphoribosyl)-5-[(5-phosphoribosylamino)methylideneamino]	WP_038351882.1	8486_09262016.fasta	31900.3	1	3	4	4	4.11e-05	0.158	284
31986_Sample1_8F_6ug_8486	31986_1_8Fractions_6ug_Merged (31986_Sample1_8F_6ug_8486_F033876)	hypothetical protein [Eubacterium limosum]	WP_038353914.1	8486_09262016.fasta	7877.5	1	2	2	2	2.06e-05	0.362	69
31986_Sample1_8F_6ug_8486	31986_1_8Fractions_6ug_Merged (31986_Sample1_8F_6ug_8486_F033876)	hypothetical protein [Eubacterium limosum]	WP_052237377.1	8486_09262016.fasta	21566.8	1	2	4	5	5.14e-05	0.191	215
31986_Sample1_8F_6ug_8486	31986_1_8Fractions_6ug_Merged (31986_Sample1_8F_6ug_8486_F033876)	bifunctional folylpolyglutamate synthase/dihydrofolate synthase [Eubacterium limosum]	WP_038350813.1	8486_09262016.fasta	47852.2	1	4	4	4	4.11e-05	0.144	438
31986_Sample1_8F_6ug_8486	31986_1_8Fractions_6ug_Merged (31986_Sample1_8F_6ug_8486_F033876)	hypothetical protein [Eubacterium limosum]	WP_038354086.1	8486_09262016.fasta	55640.3	0.999	2	2	2	2.06e-05	0.0813	492
31986_Sample1_8F_6ug_8486	31986_1_8Fractions_6ug_Merged (31986_Sample1_8F_6ug_8486_F033876)	DNA polymerase III, subunit gamma and tau [Eubacterium limosum]	WP_038352226.1	8486_09262016.fasta	63452.5	1	2	2	2	2.06e-05	0.0451	576
31986_Sample1_8F_6ug_8486	31986_1_8Fractions_6ug_Merged (31986_Sample1_8F_6ug_8486_F033876)	threonine--tRNA ligase [Eubacterium limosum]	WP_038351631.1	8486_09262016.fasta	73285.7	1	14	15	16	0.000165	0.312	637
31986_Sample1_8F_6ug_8486	31986_1_8Fractions_6ug_Merged (31986_Sample1_8F_6ug_8486_F033876)	hypothetical protein [Eubacterium limosum]	WP_052237126.1	8486_09262016.fasta	26824.3	0.967	1	1	1	1.03e-05	0.0992	242
31986_Sample1_8F_6ug_8486	31986_1_8Fractions_6ug_Merged (31986_Sample1_8F_6ug_8486_F033876)	isocitrate dehydrogenase [Eubacterium limosum]	WP_038354169.1	8486_09262016.fasta	44424.6	1	13	16	21	0.000216	0.521	401
31986_Sample1_8F_6ug_8486	31986_1_8Fractions_6ug_Merged (31986_Sample1_8F_6ug_8486_F033876)	transcriptional regulator [Eubacterium limosum]	WP_013382809.1	8486_09262016.fasta	12555.1	1	2	2	3	3.09e-05	0.236	110
31986_Sample1_8F_6ug_8486	31986_1_8Fractions_6ug_Merged (31986_Sample1_8F_6ug_8486_F033876)	acyl-CoA dehydrogenase [Eubacterium limosum]	WP_038353017.1	8486_09262016.fasta	41404.9	1	7	9	11	0.000113	0.317	379
31986_Sample1_8F_6ug_8486	31986_1_8Fractions_6ug_Merged (31986_Sample1_8F_6ug_8486_F033876)	uracil-DNA glycosylase [Eubacterium limosum]	WP_038352532.1	8486_09262016.fasta	25816.9	1	3	3	4	4.11e-05	0.16	225
31986_Sample1_8F_6ug_8486	31986_1_8Fractions_6ug_Merged (31986_Sample1_8F_6ug_8486_F033876)	iron ABC transporter ATP-binding protein [Eubacterium limosum]	WP_038353225.1	8486_09262016.fasta	27953.9	0.967	1	1	1	1.03e-05	0.056	250
31986_Sample1_8F_6ug_8486	31986_1_8Fractions_6ug_Merged (31986_Sample1_8F_6ug_8486_F033876)	dihydrofolate reductase [Eubacterium limosum]	WP_038351922.1	8486_09262016.fasta	33404.6	1	3	3	3	3.09e-05	0.147	300
31986_Sample1_8F_6ug_8486	31986_1_8Fractions_6ug_Merged (31986_Sample1_8F_6ug_8486_F033876)	hypothetical protein [Eubacterium limosum]	WP_038352615.1	8486_09262016.fasta	11537.1	1	2	2	2	2.06e-05	0.281	96
31986_Sample1_8F_6ug_8486	31986_1_8Fractions_6ug_Merged (31986_Sample1_8F_6ug_8486_F033876)	glutamate dehydrogenase [Eubacterium limosum]	WP_038354043.1	8486_09262016.fasta	45840.8	1	18	28	36	0.00037	0.543	416
31986_Sample1_8F_6ug_8486	31986_1_8Fractions_6ug_Merged (31986_Sample1_8F_6ug_8486_F033876)	tRNA modification GTPase [Eubacterium limosum]	WP_038353308.1	8486_09262016.fasta	50175.8	1	3	3	3	3.09e-05	0.0764	458
31986_Sample1_8F_6ug_8486	31986_1_8Fractions_6ug_Merged (31986_Sample1_8F_6ug_8486_F033876)	capsular biosynthesis protein [Eubacterium limosum]	WP_038350666.1	8486_09262016.fasta	27443.9	1	2	2	4	4.11e-05	0.107	244
31986_Sample1_8F_6ug_8486	31986_1_8Fractions_6ug_Merged (31986_Sample1_8F_6ug_8486_F033876)	hypothetical protein [Eubacterium limosum]	WP_013379295.1	8486_09262016.fasta	25477.1	1	5	5	7	7.2e-05	0.295	217
31986_Sample1_8F_6ug_8486	31986_1_8Fractions_6ug_Merged (31986_Sample1_8F_6ug_8486_F033876)	non-canonical purine NTP pyrophosphatase [Eubacterium limosum]	WP_038354126.1	8486_09262016.fasta	22071	1	3	4	4	4.11e-05	0.372	199
31986_Sample1_8F_6ug_8486	31986_1_8Fractions_6ug_Merged (31986_Sample1_8F_6ug_8486_F033876)	nickel transporter permease NikB [Eubacterium limosum]	WP_038351359.1	8486_09262016.fasta	34125.4	1	2	2	2	2.06e-05	0.068	309
31986_Sample1_8F_6ug_8486	31986_1_8Fractions_6ug_Merged (31986_Sample1_8F_6ug_8486_F033876)	ATPase [Eubacterium limosum]	WP_038351484.1	8486_09262016.fasta	73779.5	1	6	6	7	7.2e-05	0.145	655
31986_Sample1_8F_6ug_8486	31986_1_8Fractions_6ug_Merged (31986_Sample1_8F_6ug_8486_F033876)	RNase adaptor protein RapZ [Eubacterium limosum]	WP_038350749.1	8486_09262016.fasta	33120.5	1	3	3	3	3.09e-05	0.155	290
31986_Sample1_8F_6ug_8486	31986_1_8Fractions_6ug_Merged (31986_Sample1_8F_6ug_8486_F033876)	thioredoxin reductase [Eubacterium limosum]	WP_038350874.1	8486_09262016.fasta	44688.6	1	3	3	3	3.09e-05	0.134	404
31986_Sample1_8F_6ug_8486	31986_1_8Fractions_6ug_Merged (31986_Sample1_8F_6ug_8486_F033876)	fructose-6-phosphate aldolase [Eubacterium limosum]	WP_038352906.1	8486_09262016.fasta	23076	1	5	5	5	5.14e-05	0.369	217
31986_Sample1_8F_6ug_8486	31986_1_8Fractions_6ug_Merged (31986_Sample1_8F_6ug_8486_F033876)	secernin-2 [Eubacterium limosum]	WP_038351567.1	8486_09262016.fasta	52931.6	1	7	7	8	8.23e-05	0.178	472
31986_Sample1_8F_6ug_8486	31986_1_8Fractions_6ug_Merged (31986_Sample1_8F_6ug_8486_F033876)	phosphoglucomutase [Eubacterium limosum]	WP_013382370.1	8486_09262016.fasta	62498.5	1	21	32	36	0.00037	0.519	567
31986_Sample1_8F_6ug_8486	31986_1_8Fractions_6ug_Merged (31986_Sample1_8F_6ug_8486_F033876)	hypothetical protein [Eubacterium limosum]	WP_038350957.1	8486_09262016.fasta	24413.6	1	4	4	6	6.17e-05	0.245	220
31986_Sample1_8F_6ug_8486	31986_1_8Fractions_6ug_Merged (31986_Sample1_8F_6ug_8486_F033876)	1,4-alpha-glucan branching enzyme [Eubacterium limosum]	WP_038353078.1	8486_09262016.fasta	77264.3	1	6	6	6	6.17e-05	0.101	671
31986_Sample1_8F_6ug_8486	31986_1_8Fractions_6ug_Merged (31986_Sample1_8F_6ug_8486_F033876)	MIP (Major intrinsic protein) family permease [Eubacterium limosum]	WP_038352468.1	8486_09262016.fasta	24744.5	0.967	1	1	2	2.06e-05	0.0417	240
31986_Sample1_8F_6ug_8486	31986_1_8Fractions_6ug_Merged (31986_Sample1_8F_6ug_8486_F033876)	gamma carbonic anhydrase family protein [Eubacterium limosum]	WP_038350950.1	8486_09262016.fasta	18280.9	0.98	2	2	2	2.06e-05	0.167	174
31986_Sample1_8F_6ug_8486	31986_1_8Fractions_6ug_Merged (31986_Sample1_8F_6ug_8486_F033876)	carbohydrate kinase [Eubacterium limosum]	WP_038351316.1	8486_09262016.fasta	53850.2	0.967	1	1	1	1.03e-05	0.0622	498
31986_Sample1_8F_6ug_8486	31986_1_8Fractions_6ug_Merged (31986_Sample1_8F_6ug_8486_F033876)	acetyl-CoA carboxylase biotin carboxylase subunit [Eubacterium limosum]	WP_038353932.1	8486_09262016.fasta	50539	1	4	4	4	4.11e-05	0.11	454
31986_Sample1_8F_6ug_8486	31986_1_8Fractions_6ug_Merged (31986_Sample1_8F_6ug_8486_F033876)	hypothetical protein [Eubacterium limosum]	WP_052237395.1	8486_09262016.fasta	62194.9	0.967	1	1	1	1.03e-05	0.0456	548
31986_Sample1_8F_6ug_8486	31986_1_8Fractions_6ug_Merged (31986_Sample1_8F_6ug_8486_F033876)	bacteriocin [Eubacterium limosum]	WP_038351858.1	8486_09262016.fasta	29501.8	1	2	3	3	3.09e-05	0.13	269
31986_Sample1_8F_6ug_8486	31986_1_8Fractions_6ug_Merged (31986_Sample1_8F_6ug_8486_F033876)	stage 0 sporulation protein [Eubacterium limosum]	WP_038353286.1	8486_09262016.fasta	34716.4	1	3	3	3	3.09e-05	0.13	299
31986_Sample1_8F_6ug_8486	31986_1_8Fractions_6ug_Merged (31986_Sample1_8F_6ug_8486_F033876)	hypothetical protein [Eubacterium limosum]	WP_038350706.1	8486_09262016.fasta	93308.3	1	5	5	5	5.14e-05	0.136	872
31986_Sample1_8F_6ug_8486	31986_1_8Fractions_6ug_Merged (31986_Sample1_8F_6ug_8486_F033876)	aminotransferase [Eubacterium limosum]	WP_038351983.1	8486_09262016.fasta	45804.8	1	3	3	4	4.11e-05	0.0963	405
31986_Sample1_8F_6ug_8486	31986_1_8Fractions_6ug_Merged (31986_Sample1_8F_6ug_8486_F033876)	transcriptional regulator [Eubacterium limosum]	WP_052237478.1	8486_09262016.fasta	13186.8	1	4	4	4	4.11e-05	0.388	121
31986_Sample1_8F_6ug_8486	31986_1_8Fractions_6ug_Merged (31986_Sample1_8F_6ug_8486_F033876)	hydantoinase subunit beta [Eubacterium limosum]	WP_038351524.1	8486_09262016.fasta	55062	0.584	1	1	1	1.03e-05	0.0311	515
31986_Sample1_8F_6ug_8486	31986_1_8Fractions_6ug_Merged (31986_Sample1_8F_6ug_8486_F033876)	preprotein translocase subunit SecG [Eubacterium limosum]	WP_013379001.1	8486_09262016.fasta	7941.7	1	2	2	2	2.06e-05	0.342	76
31986_Sample1_8F_6ug_8486	31986_1_8Fractions_6ug_Merged (31986_Sample1_8F_6ug_8486_F033876)	hypothetical protein [Eubacterium limosum]	WP_038354187.1	8486_09262016.fasta	25249	1	3	3	3	3.09e-05	0.2	215
31986_Sample1_8F_6ug_8486	31986_1_8Fractions_6ug_Merged (31986_Sample1_8F_6ug_8486_F033876)	oxidoreductase [Eubacterium limosum]	WP_038352884.1	8486_09262016.fasta	30274.8	1	2	2	2	2.06e-05	0.122	286
31986_Sample1_8F_6ug_8486	31986_1_8Fractions_6ug_Merged (31986_Sample1_8F_6ug_8486_F033876)	cyclic pyranopterin phosphate synthase MoaA [Eubacterium limosum]	WP_038353577.1	8486_09262016.fasta	34825.7	1	3	3	3	3.09e-05	0.145	318
31986_Sample1_8F_6ug_8486	31986_1_8Fractions_6ug_Merged (31986_Sample1_8F_6ug_8486_F033876)	galactosyldiacylglycerol synthase [Eubacterium limosum]	WP_038352425.1	8486_09262016.fasta	43292.4	0.935	1	1	1	1.03e-05	0.0367	381
31986_Sample1_8F_6ug_8486	31986_1_8Fractions_6ug_Merged (31986_Sample1_8F_6ug_8486_F033876)	HPr(Ser) kinase/phosphatase [Eubacterium limosum]	WP_052237352.1	8486_09262016.fasta	36620.3	1	3	3	3	3.09e-05	0.105	323
31986_Sample1_8F_6ug_8486	31986_1_8Fractions_6ug_Merged (31986_Sample1_8F_6ug_8486_F033876)	NAD(+) synthase [Eubacterium limosum]	WP_038352508.1	8486_09262016.fasta	71557.9	1	2	2	2	2.06e-05	0.0647	649
31986_Sample1_8F_6ug_8486	31986_1_8Fractions_6ug_Merged (31986_Sample1_8F_6ug_8486_F033876)	transcriptional regulator [Eubacterium limosum]	WP_013381362.1	8486_09262016.fasta	34349.8	1	6	10	13	0.000134	0.272	313
31986_Sample1_8F_6ug_8486	31986_1_8Fractions_6ug_Merged (31986_Sample1_8F_6ug_8486_F033876)	3-dehydroquinate synthase [Eubacterium limosum]	WP_038353451.1	8486_09262016.fasta	43230.3	1	7	7	8	8.23e-05	0.262	393
31986_Sample1_8F_6ug_8486	31986_1_8Fractions_6ug_Merged (31986_Sample1_8F_6ug_8486_F033876)	flavin reductase [Eubacterium limosum]	WP_052237101.1	8486_09262016.fasta	27170.9	1	9	15	18	0.000185	0.376	245
31986_Sample1_8F_6ug_8486	31986_1_8Fractions_6ug_Merged (31986_Sample1_8F_6ug_8486_F033876)	phosphate butyryltransferase [Eubacterium limosum]	WP_038352195.1	8486_09262016.fasta	32782	1	8	9	10	0.000103	0.382	304
31986_Sample1_8F_6ug_8486	31986_1_8Fractions_6ug_Merged (31986_Sample1_8F_6ug_8486_F033876)	chromosome segregation protein SMC [Eubacterium limosum]	WP_038354227.1	8486_09262016.fasta	135020	1	2	2	2	2.06e-05	0.0361	1192
31986_Sample1_8F_6ug_8486	31986_1_8Fractions_6ug_Merged (31986_Sample1_8F_6ug_8486_F033876)	hypothetical protein [Eubacterium limosum]	WP_038353200.1	8486_09262016.fasta	18409.6	1	3	3	3	3.09e-05	0.244	160
31986_Sample1_8F_6ug_8486	31986_1_8Fractions_6ug_Merged (31986_Sample1_8F_6ug_8486_F033876)	hypothetical protein [Eubacterium limosum]	WP_038352278.1	8486_09262016.fasta	9867	1	2	4	4	4.11e-05	0.465	86
31986_Sample1_8F_6ug_8486	31986_1_8Fractions_6ug_Merged (31986_Sample1_8F_6ug_8486_F033876)	exopolyphosphatase [Eubacterium limosum]	WP_038351251.1	8486_09262016.fasta	34254.1	1	5	5	5	5.14e-05	0.211	303
31986_Sample1_8F_6ug_8486	31986_1_8Fractions_6ug_Merged (31986_Sample1_8F_6ug_8486_F033876)	anti-sigma B factor antagonist [Eubacterium limosum]	WP_013379145.1	8486_09262016.fasta	11635	1	4	7	15	0.000154	0.398	103
31986_Sample1_8F_6ug_8486	31986_1_8Fractions_6ug_Merged (31986_Sample1_8F_6ug_8486_F033876)	fibronectin-binding protein [Eubacterium limosum]	WP_052237288.1	8486_09262016.fasta	70217.2	1	4	4	4	4.11e-05	0.131	609
31986_Sample1_8F_6ug_8486	31986_1_8Fractions_6ug_Merged (31986_Sample1_8F_6ug_8486_F033876)	DNA-binding response regulator [Eubacterium limosum]	WP_013379270.1	8486_09262016.fasta	25520.2	0.967	1	1	1	1.03e-05	0.0439	228
31986_Sample1_8F_6ug_8486	31986_1_8Fractions_6ug_Merged (31986_Sample1_8F_6ug_8486_F033876)	hypothetical protein [Eubacterium limosum]	WP_038353908.1	8486_09262016.fasta	33885.8	0.967	1	1	1	1.03e-05	0.105	313
31986_Sample1_8F_6ug_8486	31986_1_8Fractions_6ug_Merged (31986_Sample1_8F_6ug_8486_F033876)	hypothetical protein [Eubacterium limosum]	WP_038352569.1	8486_09262016.fasta	12693.7	1	2	2	2	2.06e-05	0.2	115
31986_Sample1_8F_6ug_8486	31986_1_8Fractions_6ug_Merged (31986_Sample1_8F_6ug_8486_F033876)	DNA topoisomerase I [Eubacterium limosum]	WP_038351417.1	8486_09262016.fasta	78444.5	1	3	3	3	3.09e-05	0.0867	692
31986_Sample1_8F_6ug_8486	31986_1_8Fractions_6ug_Merged (31986_Sample1_8F_6ug_8486_F033876)	hypothetical protein [Eubacterium limosum]	WP_052237496.1	8486_09262016.fasta	24606.6	1	2	2	2	2.06e-05	0.139	223
31986_Sample1_8F_6ug_8486	31986_1_8Fractions_6ug_Merged (31986_Sample1_8F_6ug_8486_F033876)	acyl-CoA dehydrogenase [Eubacterium limosum]	WP_038351959.1	8486_09262016.fasta	41297.8	1	10	14	17	0.000175	0.466	380
31986_Sample1_8F_6ug_8486	31986_1_8Fractions_6ug_Merged (31986_Sample1_8F_6ug_8486_F033876)	GMP synthetase [Eubacterium limosum]	WP_013379436.1	8486_09262016.fasta	57581.3	1	8	11	11	0.000113	0.223	512
31986_Sample1_8F_6ug_8486	31986_1_8Fractions_6ug_Merged (31986_Sample1_8F_6ug_8486_F033876)	hypothetical protein [Eubacterium limosum]	WP_038352651.1	8486_09262016.fasta	42664.6	1	5	5	5	5.14e-05	0.206	373
31986_Sample1_8F_6ug_8486	31986_1_8Fractions_6ug_Merged (31986_Sample1_8F_6ug_8486_F033876)	redox-sensing transcriptional repressor Rex [Eubacterium limosum]	WP_038354037.1	8486_09262016.fasta	24194.2	1	3	4	4	4.11e-05	0.224	214
31986_Sample1_8F_6ug_8486	31986_1_8Fractions_6ug_Merged (31986_Sample1_8F_6ug_8486_F033876)	tryptophan synthase subunit beta [Eubacterium limosum]	WP_038353886.1	8486_09262016.fasta	43035	1	6	6	6	6.17e-05	0.266	394
31986_Sample1_8F_6ug_8486	31986_1_8Fractions_6ug_Merged (31986_Sample1_8F_6ug_8486_F033876)	23S rRNA (uracil-5-)-methyltransferase RumA [Eubacterium limosum]	WP_038354162.1	8486_09262016.fasta	49450.6	1	2	2	2	2.06e-05	0.0831	445
31986_Sample1_8F_6ug_8486	31986_1_8Fractions_6ug_Merged (31986_Sample1_8F_6ug_8486_F033876)	hypothetical protein [Eubacterium limosum]	WP_038351395.1	8486_09262016.fasta	49969.9	1	3	3	3	3.09e-05	0.0861	453
31986_Sample1_8F_6ug_8486	31986_1_8Fractions_6ug_Merged (31986_Sample1_8F_6ug_8486_F033876)	CRISPR-associated protein [Eubacterium limosum]	WP_038353427.1	8486_09262016.fasta	34992	1	11	14	18	0.000185	0.431	311
31986_Sample1_8F_6ug_8486	31986_1_8Fractions_6ug_Merged (31986_Sample1_8F_6ug_8486_F033876)	rhodanese [Eubacterium limosum]	WP_038353010.1	8486_09262016.fasta	16393.1	0.967	1	1	1	1.03e-05	0.207	145
31986_Sample1_8F_6ug_8486	31986_1_8Fractions_6ug_Merged (31986_Sample1_8F_6ug_8486_F033876)	hypothetical protein [Eubacterium limosum]	WP_038353552.1	8486_09262016.fasta	30702.6	1	2	2	2	2.06e-05	0.0996	281
31986_Sample1_8F_6ug_8486	31986_1_8Fractions_6ug_Merged (31986_Sample1_8F_6ug_8486_F033876)	ribonuclease Y [Eubacterium limosum]	WP_038350785.1	8486_09262016.fasta	57311.2	1	12	13	15	0.000154	0.342	511
31986_Sample1_8F_6ug_8486	31986_1_8Fractions_6ug_Merged (31986_Sample1_8F_6ug_8486_F033876)	hypothetical protein [Eubacterium limosum]	WP_038352400.1	8486_09262016.fasta	27107.6	0.657	1	1	1	1.03e-05	0.0386	233
31986_Sample1_8F_6ug_8486	31986_1_8Fractions_6ug_Merged (31986_Sample1_8F_6ug_8486_F033876)	FAD/NAD(P)-binding oxidoreductase [Eubacterium limosum]	WP_038351061.1	8486_09262016.fasta	53593	1	13	14	16	0.000165	0.389	489
31986_Sample1_8F_6ug_8486	31986_1_8Fractions_6ug_Merged (31986_Sample1_8F_6ug_8486_F033876)	ABC transporter [Eubacterium limosum]	WP_038350993.1	8486_09262016.fasta	25816	1	3	3	4	4.11e-05	0.185	232
31986_Sample1_8F_6ug_8486	31986_1_8Fractions_6ug_Merged (31986_Sample1_8F_6ug_8486_F033876)	hypothetical protein [Eubacterium limosum]	WP_038352045.1	8486_09262016.fasta	43905.6	1	4	4	4	4.11e-05	0.147	423
31986_Sample1_8F_6ug_8486	31986_1_8Fractions_6ug_Merged (31986_Sample1_8F_6ug_8486_F033876)	malonyl CoA-acyl carrier protein transacylase [Eubacterium limosum]	WP_038353926.1	8486_09262016.fasta	33113.3	1	5	6	6	6.17e-05	0.213	305
31986_Sample1_8F_6ug_8486	31986_1_8Fractions_6ug_Merged (31986_Sample1_8F_6ug_8486_F033876)	hypothetical protein [Eubacterium limosum]	WP_052237389.1	8486_09262016.fasta	27050.5	1	2	2	2	2.06e-05	0.108	232
31986_Sample1_8F_6ug_8486	31986_1_8Fractions_6ug_Merged (31986_Sample1_8F_6ug_8486_F033876)	4-hydroxy-tetrahydrodipicolinate reductase [Eubacterium limosum]	WP_038352587.1	8486_09262016.fasta	27080.8	1	10	14	17	0.000175	0.546	251
31986_Sample1_8F_6ug_8486	31986_1_8Fractions_6ug_Merged (31986_Sample1_8F_6ug_8486_F033876)	pyruvate carboxylase [Eubacterium limosum]	WP_038350825.1	8486_09262016.fasta	128182	1	29	32	36	0.00037	0.354	1142
31986_Sample1_8F_6ug_8486	31986_1_8Fractions_6ug_Merged (31986_Sample1_8F_6ug_8486_F033876)	sirohydrochlorin cobaltochelatase [Eubacterium limosum]	WP_038352253.1	8486_09262016.fasta	30138.5	1	2	2	2	2.06e-05	0.159	264
31986_Sample1_8F_6ug_8486	31986_1_8Fractions_6ug_Merged (31986_Sample1_8F_6ug_8486_F033876)	hypothetical protein [Eubacterium limosum]	WP_052237180.1	8486_09262016.fasta	12692.3	1	4	4	4	4.11e-05	0.483	120
31986_Sample1_8F_6ug_8486	31986_1_8Fractions_6ug_Merged (31986_Sample1_8F_6ug_8486_F033876)	hypothetical protein [Eubacterium limosum]	WP_038351643.1	8486_09262016.fasta	51550.3	1	4	4	4	4.11e-05	0.12	449
31986_Sample1_8F_6ug_8486	31986_1_8Fractions_6ug_Merged (31986_Sample1_8F_6ug_8486_F033876)	dTDP-4-dehydrorhamnose 3,5-epimerase [Eubacterium limosum]	WP_038353071.1	8486_09262016.fasta	21184.3	1	6	10	11	0.000113	0.511	186
31986_Sample1_8F_6ug_8486	31986_1_8Fractions_6ug_Merged (31986_Sample1_8F_6ug_8486_F033876)	4Fe-4S ferredoxin [Eubacterium limosum]	WP_038353800.1	8486_09262016.fasta	17247.2	1	7	15	26	0.000267	0.686	156
31986_Sample1_8F_6ug_8486	31986_1_8Fractions_6ug_Merged (31986_Sample1_8F_6ug_8486_F033876)	acyl carrier protein [Eubacterium limosum]	WP_013381190.1	8486_09262016.fasta	8359.7	1	3	3	4	4.11e-05	0.473	74
31986_Sample1_8F_6ug_8486	31986_1_8Fractions_6ug_Merged (31986_Sample1_8F_6ug_8486_F033876)	PTS fructose transporter subunit IIC [Eubacterium limosum]	WP_038352002.1	8486_09262016.fasta	70827.7	1	7	9	10	0.000103	0.157	670
31986_Sample1_8F_6ug_8486	31986_1_8Fractions_6ug_Merged (31986_Sample1_8F_6ug_8486_F033876)	PTS sorbitol transporter subunit IIA [Eubacterium limosum]	WP_013378528.1	8486_09262016.fasta	12830.7	1	6	15	19	0.000195	0.966	119
31986_Sample1_8F_6ug_8486	31986_1_8Fractions_6ug_Merged (31986_Sample1_8F_6ug_8486_F033876)	hypothetical protein [Eubacterium limosum]	WP_052237346.1	8486_09262016.fasta	84411	1	3	3	3	3.09e-05	0.0489	716
31986_Sample1_8F_6ug_8486	31986_1_8Fractions_6ug_Merged (31986_Sample1_8F_6ug_8486_F033876)	ATP synthase subunit A [Eubacterium limosum]	WP_038351809.1	8486_09262016.fasta	65813.8	1	20	41	61	0.000627	0.476	592
31986_Sample1_8F_6ug_8486	31986_1_8Fractions_6ug_Merged (31986_Sample1_8F_6ug_8486_F033876)	acetolactate synthase [Eubacterium limosum]	WP_013379099.1	8486_09262016.fasta	15915.3	1	4	6	10	0.000103	0.378	143
31986_Sample1_8F_6ug_8486	31986_1_8Fractions_6ug_Merged (31986_Sample1_8F_6ug_8486_F033876)	hypothetical protein [Eubacterium limosum]	WP_038352839.1	8486_09262016.fasta	13294.9	1	3	3	3	3.09e-05	0.425	120
31986_Sample1_8F_6ug_8486	31986_1_8Fractions_6ug_Merged (31986_Sample1_8F_6ug_8486_F033876)	SAM-dependent methyltransferase [Eubacterium limosum]	WP_052237429.1	8486_09262016.fasta	45147.8	1	2	2	2	2.06e-05	0.0692	390
31986_Sample1_8F_6ug_8486	31986_1_8Fractions_6ug_Merged (31986_Sample1_8F_6ug_8486_F033876)	xanthine phosphoribosyltransferase [Eubacterium limosum]	WP_038352210.1	8486_09262016.fasta	21526.8	1	4	5	5	5.14e-05	0.25	192
31986_Sample1_8F_6ug_8486	31986_1_8Fractions_6ug_Merged (31986_Sample1_8F_6ug_8486_F033876)	5,10-methylenetetrahydrofolate reductase [Eubacterium limosum]	WP_038351954.1	8486_09262016.fasta	31432.1	1	13	26	54	0.000555	0.534	292
31986_Sample1_8F_6ug_8486	31986_1_8Fractions_6ug_Merged (31986_Sample1_8F_6ug_8486_F033876)	hypothetical protein [Eubacterium limosum]	WP_038350678.1	8486_09262016.fasta	15773.1	1	5	5	5	5.14e-05	0.533	137
31986_Sample1_8F_6ug_8486	31986_1_8Fractions_6ug_Merged (31986_Sample1_8F_6ug_8486_F033876)	selenium metabolism hydrolase [Eubacterium limosum]	WP_013380746.1	8486_09262016.fasta	48398.6	1	5	6	8	8.23e-05	0.163	436
31986_Sample1_8F_6ug_8486	31986_1_8Fractions_6ug_Merged (31986_Sample1_8F_6ug_8486_F033876)	type I methionyl aminopeptidase [Eubacterium limosum]	WP_038354263.1	8486_09262016.fasta	27457.5	0.999	2	2	2	2.06e-05	0.0964	249
31986_Sample1_8F_6ug_8486	31986_1_8Fractions_6ug_Merged (31986_Sample1_8F_6ug_8486_F033876)	glycerol-1-phosphate dehydrogenase [Eubacterium limosum]	WP_038353528.1	8486_09262016.fasta	51213.3	1	11	13	16	0.000165	0.285	460
31986_Sample1_8F_6ug_8486	31986_1_8Fractions_6ug_Merged (31986_Sample1_8F_6ug_8486_F033876)	histidine kinase [Eubacterium limosum]	WP_038352189.1	8486_09262016.fasta	20492.7	1	4	5	5	5.14e-05	0.357	182
31986_Sample1_8F_6ug_8486	31986_1_8Fractions_6ug_Merged (31986_Sample1_8F_6ug_8486_F033876)	DNA-directed RNA polymerase subunit alpha [Eubacterium limosum]	WP_013382257.1	8486_09262016.fasta	35700.8	1	13	21	34	0.00035	0.542	319
31986_Sample1_8F_6ug_8486	31986_1_8Fractions_6ug_Merged (31986_Sample1_8F_6ug_8486_F033876)	lysine--tRNA ligase [Eubacterium limosum]	WP_038353653.1	8486_09262016.fasta	55741.2	1	10	10	11	0.000113	0.305	488
31986_Sample1_8F_6ug_8486	31986_1_8Fractions_6ug_Merged (31986_Sample1_8F_6ug_8486_F033876)	2-C-methyl-D-erythritol 2,4-cyclodiphosphate synthase [Eubacterium limosum]	WP_038352501.1	8486_09262016.fasta	16998.8	1	2	2	2	2.06e-05	0.188	160
31986_Sample1_8F_6ug_8486	31986_1_8Fractions_6ug_Merged (31986_Sample1_8F_6ug_8486_F033876)	CarD family transcriptional regulator [Eubacterium limosum]	WP_038350969.1	8486_09262016.fasta	17813.1	1	5	5	5	5.14e-05	0.382	157
31986_Sample1_8F_6ug_8486	31986_1_8Fractions_6ug_Merged (31986_Sample1_8F_6ug_8486_F033876)	amino acid ABC transporter [Eubacterium limosum]	WP_038353861.1	8486_09262016.fasta	30385.5	1	12	25	33	0.000339	0.634	279
31986_Sample1_8F_6ug_8486	31986_1_8Fractions_6ug_Merged (31986_Sample1_8F_6ug_8486_F033876)	elongation factor Tu [Eubacterium limosum]	WP_052237511.1	8486_09262016.fasta	42116.8	1	24	52	176	0.00181	0.744	383
31986_Sample1_8F_6ug_8486	31986_1_8Fractions_6ug_Merged (31986_Sample1_8F_6ug_8486_F033876)	aminopeptidase [Eubacterium limosum]	WP_038351328.1	8486_09262016.fasta	53327.8	1	8	10	11	0.000113	0.252	480
31986_Sample1_8F_6ug_8486	31986_1_8Fractions_6ug_Merged (31986_Sample1_8F_6ug_8486_F033876)	pyridoxal biosynthesis lyase PdxS [Eubacterium limosum]	WP_038353298.1	8486_09262016.fasta	31296	1	12	21	30	0.000309	0.493	290
31986_Sample1_8F_6ug_8486	31986_1_8Fractions_6ug_Merged (31986_Sample1_8F_6ug_8486_F033876)	aspartate aminotransferase [Eubacterium limosum]	WP_038350718.1	8486_09262016.fasta	43642	1	5	5	6	6.17e-05	0.188	399
31986_Sample1_8F_6ug_8486	31986_1_8Fractions_6ug_Merged (31986_Sample1_8F_6ug_8486_F033876)	radical SAM protein [Eubacterium limosum]	WP_038351995.1	8486_09262016.fasta	37712.1	1	3	3	3	3.09e-05	0.124	339
31986_Sample1_8F_6ug_8486	31986_1_8Fractions_6ug_Merged (31986_Sample1_8F_6ug_8486_F033876)	5'-methylthioadenosine phosphorylase [Eubacterium limosum]	WP_038352271.1	8486_09262016.fasta	27457.9	1	8	8	9	9.26e-05	0.38	250
31986_Sample1_8F_6ug_8486	31986_1_8Fractions_6ug_Merged (31986_Sample1_8F_6ug_8486_F033876)	2-oxoacid ferredoxin oxidoreductase [Eubacterium limosum]	WP_038352229.1	8486_09262016.fasta	30721.4	1	6	8	9	9.26e-05	0.295	281
31986_Sample1_8F_6ug_8486	31986_1_8Fractions_6ug_Merged (31986_Sample1_8F_6ug_8486_F033876)	prolyl-tRNA editing protein proX [Eubacterium limosum]	WP_038351661.1	8486_09262016.fasta	17714	1	3	3	3	3.09e-05	0.199	161
31986_Sample1_8F_6ug_8486	31986_1_8Fractions_6ug_Merged (31986_Sample1_8F_6ug_8486_F033876)	glycerol kinase [Eubacterium limosum]	WP_038351202.1	8486_09262016.fasta	54746.5	1	17	21	26	0.000267	0.421	494
31986_Sample1_8F_6ug_8486	31986_1_8Fractions_6ug_Merged (31986_Sample1_8F_6ug_8486_F033876)	elongation factor G [Eubacterium limosum]	WP_038352020.1	8486_09262016.fasta	76928.7	1	25	34	45	0.000463	0.609	691
31986_Sample1_8F_6ug_8486	31986_1_8Fractions_6ug_Merged (31986_Sample1_8F_6ug_8486_F033876)	hypothetical protein [Eubacterium limosum]	WP_038353901.1	8486_09262016.fasta	55133.5	1	5	6	6	6.17e-05	0.165	474
31986_Sample1_8F_6ug_8486	31986_1_8Fractions_6ug_Merged (31986_Sample1_8F_6ug_8486_F033876)	cyclase [Eubacterium limosum]	WP_038352409.1	8486_09262016.fasta	28174.1	1	4	4	4	4.11e-05	0.296	250
31986_Sample1_8F_6ug_8486	31986_1_8Fractions_6ug_Merged (31986_Sample1_8F_6ug_8486_F033876)	hydrogenase [Eubacterium limosum]	WP_038353797.1	8486_09262016.fasta	17959.6	1	4	6	6	6.17e-05	0.235	162
31986_Sample1_8F_6ug_8486	31986_1_8Fractions_6ug_Merged (31986_Sample1_8F_6ug_8486_F033876)	CsbD family protein [Eubacterium limosum]	WP_038352423.1	8486_09262016.fasta	6952.1	0.967	1	1	1	1.03e-05	0.154	65
31986_Sample1_8F_6ug_8486	31986_1_8Fractions_6ug_Merged (31986_Sample1_8F_6ug_8486_F033876)	competence/damage-inducible protein A [Eubacterium limosum]	WP_038352429.1	8486_09262016.fasta	45248.4	1	6	7	9	9.26e-05	0.262	413
31986_Sample1_8F_6ug_8486	31986_1_8Fractions_6ug_Merged (31986_Sample1_8F_6ug_8486_F033876)	iron hydrogenase [Eubacterium limosum]	WP_038351389.1	8486_09262016.fasta	54787.9	1	6	8	9	9.26e-05	0.237	506
31986_Sample1_8F_6ug_8486	31986_1_8Fractions_6ug_Merged (31986_Sample1_8F_6ug_8486_F033876)	transcriptional regulator [Eubacterium limosum]	WP_038352431.1	8486_09262016.fasta	7024.2	0.967	1	1	1	1.03e-05	0.206	63
31986_Sample1_8F_6ug_8486	31986_1_8Fractions_6ug_Merged (31986_Sample1_8F_6ug_8486_F033876)	hypothetical protein [Eubacterium limosum]	WP_038353546.1	8486_09262016.fasta	16800.1	1	6	8	8	8.23e-05	0.463	147
31986_Sample1_8F_6ug_8486	31986_1_8Fractions_6ug_Merged (31986_Sample1_8F_6ug_8486_F033876)	acetolactate synthase small subunit [Eubacterium limosum]	WP_013381582.1	8486_09262016.fasta	18296.7	1	4	4	4	4.11e-05	0.34	162
31986_Sample1_8F_6ug_8486	31986_1_8Fractions_6ug_Merged (31986_Sample1_8F_6ug_8486_F033876)	transcriptional regulator [Eubacterium limosum]	WP_052237174.1,WP_052237190.1	8486_09262016.fasta	18393.8	1	3	3	3	3.09e-05	0.248	157
31986_Sample1_8F_6ug_8486	31986_1_8Fractions_6ug_Merged (31986_Sample1_8F_6ug_8486_F033876)	50S ribosomal protein L24 [Eubacterium limosum]	WP_013382275.1	8486_09262016.fasta	11714.5	1	7	9	13	0.000134	0.546	108
31986_Sample1_8F_6ug_8486	31986_1_8Fractions_6ug_Merged (31986_Sample1_8F_6ug_8486_F033876)	hypothetical protein [Eubacterium limosum]	WP_052237321.1	8486_09262016.fasta	28728.7	0.967	1	1	1	1.03e-05	0.0725	262
31986_Sample1_8F_6ug_8486	31986_1_8Fractions_6ug_Merged (31986_Sample1_8F_6ug_8486_F033876)	hydroxylamine reductase [Eubacterium limosum]	WP_038352452.1	8486_09262016.fasta	56995.7	1	11	12	14	0.000144	0.326	518
31986_Sample1_8F_6ug_8486	31986_1_8Fractions_6ug_Merged (31986_Sample1_8F_6ug_8486_F033876)	GNAT family acetyltransferase [Eubacterium limosum]	WP_038351597.1	8486_09262016.fasta	21406.3	1	3	3	3	3.09e-05	0.221	181
31986_Sample1_8F_6ug_8486	31986_1_8Fractions_6ug_Merged (31986_Sample1_8F_6ug_8486_F033876)	hypothetical protein [Eubacterium limosum]	WP_052237404.1	8486_09262016.fasta	52357.4	1	13	22	28	0.000288	0.457	492
31986_Sample1_8F_6ug_8486	31986_1_8Fractions_6ug_Merged (31986_Sample1_8F_6ug_8486_F033876)	dihydroorotate dehydrogenase [Eubacterium limosum]	WP_038352478.1	8486_09262016.fasta	32384.8	1	6	7	8	8.23e-05	0.321	302
31986_Sample1_8F_6ug_8486	31986_1_8Fractions_6ug_Merged (31986_Sample1_8F_6ug_8486_F033876)	cysteine synthase A [Eubacterium limosum]	WP_038353420.1	8486_09262016.fasta	32893.6	1	10	20	38	0.000391	0.455	308
31986_Sample1_8F_6ug_8486	31986_1_8Fractions_6ug_Merged (31986_Sample1_8F_6ug_8486_F033876)	hypothetical protein [Eubacterium limosum]	WP_038354113.1	8486_09262016.fasta	61616.2	0.998	2	2	2	2.06e-05	0.0456	548
31986_Sample1_8F_6ug_8486	31986_1_8Fractions_6ug_Merged (31986_Sample1_8F_6ug_8486_F033876)	peroxiredoxin [Eubacterium limosum]	WP_038351346.1	8486_09262016.fasta	16341.9	1	6	9	11	0.000113	0.53	149
31986_Sample1_8F_6ug_8486	31986_1_8Fractions_6ug_Merged (31986_Sample1_8F_6ug_8486_F033876)	DNA-binding response regulator [Eubacterium limosum]	WP_038353962.1	8486_09262016.fasta	26367	1	3	3	3	3.09e-05	0.152	231
31986_Sample1_8F_6ug_8486	31986_1_8Fractions_6ug_Merged (31986_Sample1_8F_6ug_8486_F033876)	transcription termination factor Rho [Eubacterium limosum]	WP_038352810.1	8486_09262016.fasta	69671.4	1	3	3	3	3.09e-05	0.0681	617
31986_Sample2_8F_6ug_8486	31986_2_8Fractions_6ug_Merged (31986_Sample2_8F_6ug_8486_F033899)	nucleotide sugar dehydrogenase [Eubacterium limosum]	WP_038352496.1	8486_09262016.fasta	48459.7	1	12	14	15	0.000143	0.407	440
31986_Sample2_8F_6ug_8486	31986_2_8Fractions_6ug_Merged (31986_Sample2_8F_6ug_8486_F033899)	arginine--tRNA ligase [Eubacterium limosum]	WP_038352499.1	8486_09262016.fasta	63702.6	1	14	14	14	0.000133	0.306	563
31986_Sample2_8F_6ug_8486	31986_2_8Fractions_6ug_Merged (31986_Sample2_8F_6ug_8486_F033899)	RNA polymerase sigma-54 factor [Eubacterium limosum]	WP_038350861.1	8486_09262016.fasta	54527.2	0.998	2	2	2	1.9e-05	0.0915	470
31986_Sample2_8F_6ug_8486	31986_2_8Fractions_6ug_Merged (31986_Sample2_8F_6ug_8486_F033899)	3-phosphoglycerate dehydrogenase [Eubacterium limosum]	WP_038350819.1	8486_09262016.fasta	42368.6	1	16	27	32	0.000305	0.612	389
31986_Sample2_8F_6ug_8486	31986_2_8Fractions_6ug_Merged (31986_Sample2_8F_6ug_8486_F033899)	L-threonine-O-3-phosphate decarboxylase [Eubacterium limosum]	WP_038352247.1	8486_09262016.fasta	39533.5	0.969	1	1	1	9.52e-06	0.0372	349
31986_Sample2_8F_6ug_8486	31986_2_8Fractions_6ug_Merged (31986_Sample2_8F_6ug_8486_F033899)	electron transfer flavoprotein subunit alpha [Eubacterium limosum]	WP_013378880.1	8486_09262016.fasta	36366.7	1	12	25	58	0.000552	0.44	336
31986_Sample2_8F_6ug_8486	31986_2_8Fractions_6ug_Merged (31986_Sample2_8F_6ug_8486_F033899)	ABC transporter [Eubacterium limosum]	WP_038352789.1	8486_09262016.fasta	82987.4	1	2	2	2	1.9e-05	0.047	745
31986_Sample2_8F_6ug_8486	31986_2_8Fractions_6ug_Merged (31986_Sample2_8F_6ug_8486_F033899)	phosphohydrolase [Eubacterium limosum]	WP_038351637.1	8486_09262016.fasta	19168.7	0.857	1	1	1	9.52e-06	0.0958	167
31986_Sample2_8F_6ug_8486	31986_2_8Fractions_6ug_Merged (31986_Sample2_8F_6ug_8486_F033899)	30S ribosomal protein S15 [Eubacterium limosum]	WP_013380366.1	8486_09262016.fasta	10362.7	1	2	4	7	6.66e-05	0.42	88
31986_Sample2_8F_6ug_8486	31986_2_8Fractions_6ug_Merged (31986_Sample2_8F_6ug_8486_F033899)	multidrug ABC transporter ATP-binding protein [Eubacterium limosum]	WP_038353190.1	8486_09262016.fasta	69651.8	1	2	3	3	2.86e-05	0.0686	627
31986_Sample2_8F_6ug_8486	31986_2_8Fractions_6ug_Merged (31986_Sample2_8F_6ug_8486_F033899)	hypothetical protein [Eubacterium limosum]	WP_038353148.1	8486_09262016.fasta	42388.6	1	8	11	14	0.000133	0.324	386
31986_Sample2_8F_6ug_8486	31986_2_8Fractions_6ug_Merged (31986_Sample2_8F_6ug_8486_F033899)	hypothetical protein [Eubacterium limosum]	WP_038352997.1	8486_09262016.fasta	20774.1	1	3	3	3	2.86e-05	0.265	181
31986_Sample2_8F_6ug_8486	31986_2_8Fractions_6ug_Merged (31986_Sample2_8F_6ug_8486_F033899)	histidine--tRNA ligase [Eubacterium limosum]	WP_038352538.1	8486_09262016.fasta	45585.6	1	12	15	16	0.000152	0.455	411
31986_Sample2_8F_6ug_8486	31986_2_8Fractions_6ug_Merged (31986_Sample2_8F_6ug_8486_F033899)	hypothetical protein [Eubacterium limosum]	WP_038352121.1	8486_09262016.fasta	25382.7	1	3	3	3	2.86e-05	0.241	224
31986_Sample2_8F_6ug_8486	31986_2_8Fractions_6ug_Merged (31986_Sample2_8F_6ug_8486_F033899)	transcriptional regulator [Eubacterium limosum]	WP_013378580.1,WP_013382606.1	8486_09262016.fasta	12719.1	0.969	1	2	2	1.9e-05	0.0982	112
31986_Sample2_8F_6ug_8486	31986_2_8Fractions_6ug_Merged (31986_Sample2_8F_6ug_8486_F033899)	di-trans,poly-cis-decaprenylcistransferase [Eubacterium limosum]	WP_052237465.1	8486_09262016.fasta	27508	1	4	5	6	5.71e-05	0.269	238
31986_Sample2_8F_6ug_8486	31986_2_8Fractions_6ug_Merged (31986_Sample2_8F_6ug_8486_F033899)	hypothetical protein [Eubacterium limosum]	WP_038352663.1	8486_09262016.fasta	20438.6	0.969	1	1	1	9.52e-06	0.116	189
31986_Sample2_8F_6ug_8486	31986_2_8Fractions_6ug_Merged (31986_Sample2_8F_6ug_8486_F033899)	amino acid-binding protein [Eubacterium limosum]	WP_038351511.1	8486_09262016.fasta	16238.3	1	5	5	6	5.71e-05	0.372	145
31986_Sample2_8F_6ug_8486	31986_2_8Fractions_6ug_Merged (31986_Sample2_8F_6ug_8486_F033899)	molecular chaperone GroEL [Eubacterium limosum]	WP_038354049.1	8486_09262016.fasta	57512.1	1	35	77	188	0.00179	0.725	542
31986_Sample2_8F_6ug_8486	31986_2_8Fractions_6ug_Merged (31986_Sample2_8F_6ug_8486_F033899)	hypothetical protein [Eubacterium limosum]	WP_013379530.1	8486_09262016.fasta	58099.2	1	15	26	37	0.000352	0.382	526
31986_Sample2_8F_6ug_8486	31986_2_8Fractions_6ug_Merged (31986_Sample2_8F_6ug_8486_F033899)	transcription termination/antitermination protein NusA [Eubacterium limosum]	WP_013380782.1	8486_09262016.fasta	46631.8	1	5	6	8	7.61e-05	0.202	411
31986_Sample2_8F_6ug_8486	31986_2_8Fractions_6ug_Merged (31986_Sample2_8F_6ug_8486_F033899)	GyaR protein [Eubacterium limosum]	WP_038353564.1	8486_09262016.fasta	36485.2	0.737	1	1	1	9.52e-06	0.0517	329
31986_Sample2_8F_6ug_8486	31986_2_8Fractions_6ug_Merged (31986_Sample2_8F_6ug_8486_F033899)	(p)ppGpp synthetase [Eubacterium limosum]	WP_038352829.1	8486_09262016.fasta	83048.3	1	4	4	4	3.81e-05	0.0648	725
31986_Sample2_8F_6ug_8486	31986_2_8Fractions_6ug_Merged (31986_Sample2_8F_6ug_8486_F033899)	dihydroxyacetone kinase subunit L [Eubacterium limosum]	WP_038351073.1	8486_09262016.fasta	23475.5	1	7	13	16	0.000152	0.498	215
31986_Sample2_8F_6ug_8486	31986_2_8Fractions_6ug_Merged (31986_Sample2_8F_6ug_8486_F033899)	hypothetical protein [Eubacterium limosum]	WP_052237422.1	8486_09262016.fasta	59584.4	1	4	4	4	3.81e-05	0.134	551
31986_Sample2_8F_6ug_8486	31986_2_8Fractions_6ug_Merged (31986_Sample2_8F_6ug_8486_F033899)	molybdopterin oxidoreductase [Eubacterium limosum]	WP_038352620.1	8486_09262016.fasta	127135	1	46	64	78	0.000742	0.586	1168
31986_Sample2_8F_6ug_8486	31986_2_8Fractions_6ug_Merged (31986_Sample2_8F_6ug_8486_F033899)	DNA polymerase III subunit beta [Eubacterium limosum]	WP_038353313.1	8486_09262016.fasta	41188.6	1	7	7	8	7.61e-05	0.245	371
31986_Sample2_8F_6ug_8486	31986_2_8Fractions_6ug_Merged (31986_Sample2_8F_6ug_8486_F033899)	anti-sigma regulatory factor [Eubacterium limosum]	WP_013379175.1	8486_09262016.fasta	15138.7	0.969	1	1	1	9.52e-06	0.0725	138
31986_Sample2_8F_6ug_8486	31986_2_8Fractions_6ug_Merged (31986_Sample2_8F_6ug_8486_F033899)	pyridine nucleotide-disulfide oxidoreductase [Eubacterium limosum]	WP_038350671.1	8486_09262016.fasta	46221.3	1	18	20	23	0.000219	0.604	424
31986_Sample2_8F_6ug_8486	31986_2_8Fractions_6ug_Merged (31986_Sample2_8F_6ug_8486_F033899)	hypothetical protein [Eubacterium limosum]	WP_038352703.1	8486_09262016.fasta	22797.5	1	5	5	5	4.76e-05	0.33	200
31986_Sample2_8F_6ug_8486	31986_2_8Fractions_6ug_Merged (31986_Sample2_8F_6ug_8486_F033899)	alcohol dehydrogenase [Eubacterium limosum]	WP_038354131.1	8486_09262016.fasta	40945.2	1	4	4	4	3.81e-05	0.211	379
31986_Sample2_8F_6ug_8486	31986_2_8Fractions_6ug_Merged (31986_Sample2_8F_6ug_8486_F033899)	50S ribosomal protein L10 [Eubacterium limosum]	WP_013381849.1	8486_09262016.fasta	18617.5	1	7	13	18	0.000171	0.474	175
31986_Sample2_8F_6ug_8486	31986_2_8Fractions_6ug_Merged (31986_Sample2_8F_6ug_8486_F033899)	2-hydroxyacid dehydrogenase [Eubacterium limosum]	WP_038353521.1	8486_09262016.fasta	34372.7	1	8	8	8	7.61e-05	0.358	316
31986_Sample2_8F_6ug_8486	31986_2_8Fractions_6ug_Merged (31986_Sample2_8F_6ug_8486_F033899)	NimC/NimA family protein [Eubacterium limosum]	WP_038351447.1	8486_09262016.fasta	15049.6	1	5	6	6	5.71e-05	0.654	130
31986_Sample2_8F_6ug_8486	31986_2_8Fractions_6ug_Merged (31986_Sample2_8F_6ug_8486_F033899)	hypothetical protein [Eubacterium limosum]	WP_038351989.1	8486_09262016.fasta	18927.6	1	3	3	3	2.86e-05	0.351	174
31986_Sample2_8F_6ug_8486	31986_2_8Fractions_6ug_Merged (31986_Sample2_8F_6ug_8486_F033899)	DNA processing protein DprA [Eubacterium limosum]	WP_052237154.1	8486_09262016.fasta	32570.9	1	6	9	10	9.52e-05	0.294	296
31986_Sample2_8F_6ug_8486	31986_2_8Fractions_6ug_Merged (31986_Sample2_8F_6ug_8486_F033899)	membrane protein [Eubacterium limosum]	WP_038350837.1	8486_09262016.fasta	20774.7	1	8	10	11	0.000105	0.446	184
31986_Sample2_8F_6ug_8486	31986_2_8Fractions_6ug_Merged (31986_Sample2_8F_6ug_8486_F033899)	cobyrinic acid a,c-diamide synthase [Eubacterium limosum]	WP_038352265.1	8486_09262016.fasta	51637.6	1	4	4	4	3.81e-05	0.113	462
31986_Sample2_8F_6ug_8486	31986_2_8Fractions_6ug_Merged (31986_Sample2_8F_6ug_8486_F033899)	dinitrogenase iron-molybdenum cofactor biosynthesis protein [Eubacterium limosum]	WP_013380905.1	8486_09262016.fasta	14630.2	1	2	6	6	5.71e-05	0.367	139
31986_Sample2_8F_6ug_8486	31986_2_8Fractions_6ug_Merged (31986_Sample2_8F_6ug_8486_F033899)	microcompartment protein PduB [Eubacterium limosum]	WP_013382333.1	8486_09262016.fasta	27034.6	1	10	21	38	0.000362	0.613	261
31986_Sample2_8F_6ug_8486	31986_2_8Fractions_6ug_Merged (31986_Sample2_8F_6ug_8486_F033899)	hypothetical protein [Eubacterium limosum]	WP_052237192.1	8486_09262016.fasta	113421	1	5	5	5	4.76e-05	0.0679	1001
31986_Sample2_8F_6ug_8486	31986_2_8Fractions_6ug_Merged (31986_Sample2_8F_6ug_8486_F033899)	ornithine acetyltransferase [Eubacterium limosum]	WP_038351655.1	8486_09262016.fasta	43053.3	1	6	11	14	0.000133	0.251	410
31986_Sample2_8F_6ug_8486	31986_2_8Fractions_6ug_Merged (31986_Sample2_8F_6ug_8486_F033899)	alpha-amylase [Eubacterium limosum]	WP_038353083.1	8486_09262016.fasta	75345	1	4	4	5	4.76e-05	0.101	645
31986_Sample2_8F_6ug_8486	31986_2_8Fractions_6ug_Merged (31986_Sample2_8F_6ug_8486_F033899)	ATP-binding protein [Eubacterium limosum]	WP_038352348.1	8486_09262016.fasta	29610	1	6	6	6	5.71e-05	0.317	278
31986_Sample2_8F_6ug_8486	31986_2_8Fractions_6ug_Merged (31986_Sample2_8F_6ug_8486_F033899)	hydrolase [Eubacterium limosum]	WP_038352473.1	8486_09262016.fasta	32335.6	1	7	9	11	0.000105	0.347	297
31986_Sample2_8F_6ug_8486	31986_2_8Fractions_6ug_Merged (31986_Sample2_8F_6ug_8486_F033899)	NUDIX domain-containing protein [Eubacterium limosum]	WP_038351404.1	8486_09262016.fasta	19956.9	1	4	4	4	3.81e-05	0.32	175
31986_Sample2_8F_6ug_8486	31986_2_8Fractions_6ug_Merged (31986_Sample2_8F_6ug_8486_F033899)	[FeFe]	WP_038352681.1	8486_09262016.fasta	60638.7	1	11	11	12	0.000114	0.316	531
31986_Sample2_8F_6ug_8486	31986_2_8Fractions_6ug_Merged (31986_Sample2_8F_6ug_8486_F033899)	methionyl-tRNA formyltransferase [Eubacterium limosum]	WP_038352639.1	8486_09262016.fasta	33946	0.999	2	2	3	2.86e-05	0.134	313
31986_Sample2_8F_6ug_8486	31986_2_8Fractions_6ug_Merged (31986_Sample2_8F_6ug_8486_F033899)	phosphocarrier protein HPr [Eubacterium limosum]	WP_038352222.1	8486_09262016.fasta	9277.6	1	2	4	6	5.71e-05	0.273	88
31986_Sample2_8F_6ug_8486	31986_2_8Fractions_6ug_Merged (31986_Sample2_8F_6ug_8486_F033899)	molybdenum-pterin-binding protein [Eubacterium limosum]	WP_013380675.1	8486_09262016.fasta	7176.4	0.969	1	1	4	3.81e-05	0.214	70
31986_Sample2_8F_6ug_8486	31986_2_8Fractions_6ug_Merged (31986_Sample2_8F_6ug_8486_F033899)	xylulokinase [Eubacterium limosum]	WP_038350630.1	8486_09262016.fasta	55067.2	1	17	24	32	0.000305	0.485	501
31986_Sample2_8F_6ug_8486	31986_2_8Fractions_6ug_Merged (31986_Sample2_8F_6ug_8486_F033899)	electron transporter [Eubacterium limosum]	WP_052237107.1	8486_09262016.fasta	21909.3	1	4	7	7	6.66e-05	0.383	209
31986_Sample2_8F_6ug_8486	31986_2_8Fractions_6ug_Merged (31986_Sample2_8F_6ug_8486_F033899)	hypothetical protein [Eubacterium limosum]	WP_038352305.1	8486_09262016.fasta	140817	1	2	2	2	1.9e-05	0.036	1307
31986_Sample2_8F_6ug_8486	31986_2_8Fractions_6ug_Merged (31986_Sample2_8F_6ug_8486_F033899)	molecular chaperone DnaK [Eubacterium limosum]	WP_038352847.1	8486_09262016.fasta	65484.6	1	25	42	65	0.000619	0.488	611
31986_Sample2_8F_6ug_8486	31986_2_8Fractions_6ug_Merged (31986_Sample2_8F_6ug_8486_F033899)	DNA recombination/repair protein RecA [Eubacterium limosum]	WP_038352430.1	8486_09262016.fasta	42092.2	1	7	9	10	9.52e-05	0.262	386
31986_Sample2_8F_6ug_8486	31986_2_8Fractions_6ug_Merged (31986_Sample2_8F_6ug_8486_F033899)	hypothetical protein [Eubacterium limosum]	WP_038351049.1	8486_09262016.fasta	32713	1	2	2	2	1.9e-05	0.0594	303
31986_Sample2_8F_6ug_8486	31986_2_8Fractions_6ug_Merged (31986_Sample2_8F_6ug_8486_F033899)	MFS transporter [Eubacterium limosum]	WP_038353790.1	8486_09262016.fasta	70663.2	0.969	1	1	1	9.52e-06	0.0183	655
31986_Sample2_8F_6ug_8486	31986_2_8Fractions_6ug_Merged (31986_Sample2_8F_6ug_8486_F033899)	tyrosine--tRNA ligase [Eubacterium limosum]	WP_038352537.1	8486_09262016.fasta	46002.4	1	8	9	10	9.52e-05	0.199	408
31986_Sample2_8F_6ug_8486	31986_2_8Fractions_6ug_Merged (31986_Sample2_8F_6ug_8486_F033899)	exodeoxyribonuclease VII small subunit [Eubacterium limosum]	WP_038352804.1	8486_09262016.fasta	8219.7	1	3	5	6	5.71e-05	0.658	73
31986_Sample2_8F_6ug_8486	31986_2_8Fractions_6ug_Merged (31986_Sample2_8F_6ug_8486_F033899)	peptidase M29 [Eubacterium limosum]	WP_038354232.1	8486_09262016.fasta	45215.7	1	5	6	6	5.71e-05	0.188	409
31986_Sample2_8F_6ug_8486	31986_2_8Fractions_6ug_Merged (31986_Sample2_8F_6ug_8486_F033899)	PLP-dependent lyase/thiolase [Eubacterium limosum]	WP_038351465.1	8486_09262016.fasta	44009.6	1	2	2	2	1.9e-05	0.0769	403
31986_Sample2_8F_6ug_8486	31986_2_8Fractions_6ug_Merged (31986_Sample2_8F_6ug_8486_F033899)	aspartate kinase [Eubacterium limosum]	WP_013381533.1	8486_09262016.fasta	18034.3	1	4	5	5	4.76e-05	0.344	163
31986_Sample2_8F_6ug_8486	31986_2_8Fractions_6ug_Merged (31986_Sample2_8F_6ug_8486_F033899)	hypothetical protein [Eubacterium limosum]	WP_038350855.1	8486_09262016.fasta	50843.7	1	5	5	5	4.76e-05	0.222	464
31986_Sample2_8F_6ug_8486	31986_2_8Fractions_6ug_Merged (31986_Sample2_8F_6ug_8486_F033899)	Rrf2 family transcriptional regulator [Eubacterium limosum]	WP_038350980.1	8486_09262016.fasta	16440.5	1	2	2	2	1.9e-05	0.345	148
31986_Sample2_8F_6ug_8486	31986_2_8Fractions_6ug_Merged (31986_Sample2_8F_6ug_8486_F033899)	elongation factor Ts [Eubacterium limosum]	WP_052237168.1	8486_09262016.fasta	22030.5	1	10	18	19	0.000181	0.563	197
31986_Sample2_8F_6ug_8486	31986_2_8Fractions_6ug_Merged (31986_Sample2_8F_6ug_8486_F033899)	hypothetical protein [Eubacterium limosum]	WP_038352596.1	8486_09262016.fasta	80111	0.969	1	1	1	9.52e-06	0.0255	745
31986_Sample2_8F_6ug_8486	31986_2_8Fractions_6ug_Merged (31986_Sample2_8F_6ug_8486_F033899)	cold-shock protein [Eubacterium limosum]	WP_013379692.1	8486_09262016.fasta	7257.9	1	2	5	11	0.000105	0.545	66
31986_Sample2_8F_6ug_8486	31986_2_8Fractions_6ug_Merged (31986_Sample2_8F_6ug_8486_F033899)	rubrerythrin [Eubacterium limosum]	WP_038352032.1	8486_09262016.fasta	22700.2	1	9	11	13	0.000124	0.528	199
31986_Sample2_8F_6ug_8486	31986_2_8Fractions_6ug_Merged (31986_Sample2_8F_6ug_8486_F033899)	imidazole glycerol phosphate synthase subunit HisH [Eubacterium limosum]	WP_038351881.1	8486_09262016.fasta	22509.4	1	3	4	4	3.81e-05	0.213	202
31986_Sample2_8F_6ug_8486	31986_2_8Fractions_6ug_Merged (31986_Sample2_8F_6ug_8486_F033899)	anthranilate phosphoribosyltransferase [Eubacterium limosum]	WP_038353913.1	8486_09262016.fasta	38708.2	1	6	6	8	7.61e-05	0.274	369
31986_Sample2_8F_6ug_8486	31986_2_8Fractions_6ug_Merged (31986_Sample2_8F_6ug_8486_F033899)	glycerol kinase [Eubacterium limosum]	WP_038351422.1	8486_09262016.fasta	54122.4	1	5	5	5	4.76e-05	0.134	493
31986_Sample2_8F_6ug_8486	31986_2_8Fractions_6ug_Merged (31986_Sample2_8F_6ug_8486_F033899)	hypothetical protein [Eubacterium limosum]	WP_052237459.1	8486_09262016.fasta	34079.1	1	5	8	10	9.52e-05	0.383	324
31986_Sample2_8F_6ug_8486	31986_2_8Fractions_6ug_Merged (31986_Sample2_8F_6ug_8486_F033899)	hypothetical protein [Eubacterium limosum]	WP_052237042.1	8486_09262016.fasta	24590.9	1	4	5	5	4.76e-05	0.341	220
31986_Sample2_8F_6ug_8486	31986_2_8Fractions_6ug_Merged (31986_Sample2_8F_6ug_8486_F033899)	phosphate--AMP phosphotransferase [Eubacterium limosum]	WP_038354168.1	8486_09262016.fasta	58554.3	1	6	6	6	5.71e-05	0.131	495
31986_Sample2_8F_6ug_8486	31986_2_8Fractions_6ug_Merged (31986_Sample2_8F_6ug_8486_F033899)	MarR family transcriptional regulator [Eubacterium limosum]	WP_038353016.1	8486_09262016.fasta	16034.8	0.969	1	1	1	9.52e-06	0.0714	140
31986_Sample2_8F_6ug_8486	31986_2_8Fractions_6ug_Merged (31986_Sample2_8F_6ug_8486_F033899)	arsenic resistance operon repressor [Eubacterium limosum]	WP_013378595.1	8486_09262016.fasta	13602.5	1	2	2	2	1.9e-05	0.219	128
31986_Sample2_8F_6ug_8486	31986_2_8Fractions_6ug_Merged (31986_Sample2_8F_6ug_8486_F033899)	extradiol ring-cleavage dioxygenase [Eubacterium limosum]	WP_038352406.1	8486_09262016.fasta	50382.7	1	4	4	4	3.81e-05	0.126	461
31986_Sample2_8F_6ug_8486	31986_2_8Fractions_6ug_Merged (31986_Sample2_8F_6ug_8486_F033899)	30S ribosomal protein S10 [Eubacterium limosum]	WP_013382287.1	8486_09262016.fasta	11625.5	1	4	5	7	6.66e-05	0.402	102
31986_Sample2_8F_6ug_8486	31986_2_8Fractions_6ug_Merged (31986_Sample2_8F_6ug_8486_F033899)	tRNA uridine 5-carboxymethylaminomethyl modification enzyme GidA [Eubacterium limosum]	WP_038353307.1	8486_09262016.fasta	70247.6	1	3	3	3	2.86e-05	0.0648	633
31986_Sample2_8F_6ug_8486	31986_2_8Fractions_6ug_Merged (31986_Sample2_8F_6ug_8486_F033899)	anthranilate synthase component I [Eubacterium limosum]	WP_038353891.1	8486_09262016.fasta	54236.1	1	4	4	4	3.81e-05	0.143	488
31986_Sample2_8F_6ug_8486	31986_2_8Fractions_6ug_Merged (31986_Sample2_8F_6ug_8486_F033899)	amino acid-binding protein [Eubacterium limosum]	WP_013379294.1	8486_09262016.fasta	16396.1	1	4	7	12	0.000114	0.366	145
31986_Sample2_8F_6ug_8486	31986_2_8Fractions_6ug_Merged (31986_Sample2_8F_6ug_8486_F033899)	hypothetical protein [Eubacterium limosum]	WP_038354125.1	8486_09262016.fasta	17973.8	1	3	3	5	4.76e-05	0.276	163
31986_Sample2_8F_6ug_8486	31986_2_8Fractions_6ug_Merged (31986_Sample2_8F_6ug_8486_F033899)	nickel ABC transporter, nickel/metallophore periplasmic binding protein [Eubacterium limosum]	WP_038351358.1	8486_09262016.fasta	59257.4	1	16	25	35	0.000333	0.429	534
31986_Sample2_8F_6ug_8486	31986_2_8Fractions_6ug_Merged (31986_Sample2_8F_6ug_8486_F033899)	hypothetical protein [Eubacterium limosum]	WP_038352822.1	8486_09262016.fasta	30445.7	0.999	2	2	2	1.9e-05	0.0919	272
31986_Sample2_8F_6ug_8486	31986_2_8Fractions_6ug_Merged (31986_Sample2_8F_6ug_8486_F033899)	hypothetical protein [Eubacterium limosum]	WP_038352074.1,WP_038354250.1	8486_09262016.fasta	12819.1	1	2	2	2	1.9e-05	0.225	111
31986_Sample2_8F_6ug_8486	31986_2_8Fractions_6ug_Merged (31986_Sample2_8F_6ug_8486_F033899)	ATPase [Eubacterium limosum]	WP_038351483.1	8486_09262016.fasta	41583.2	1	3	4	4	3.81e-05	0.109	349
31986_Sample2_8F_6ug_8486	31986_2_8Fractions_6ug_Merged (31986_Sample2_8F_6ug_8486_F033899)	hypothetical protein [Eubacterium limosum]	WP_038350748.1	8486_09262016.fasta	37841.6	1	4	4	4	3.81e-05	0.154	338
31986_Sample2_8F_6ug_8486	31986_2_8Fractions_6ug_Merged (31986_Sample2_8F_6ug_8486_F033899)	thioredoxin-disulfide reductase [Eubacterium limosum]	WP_038350873.1	8486_09262016.fasta	33519.3	1	10	11	11	0.000105	0.418	311
31986_Sample2_8F_6ug_8486	31986_2_8Fractions_6ug_Merged (31986_Sample2_8F_6ug_8486_F033899)	2-isopropylmalate synthase [Eubacterium limosum]	WP_038353723.1	8486_09262016.fasta	62315.3	1	9	11	13	0.000124	0.268	552
31986_Sample2_8F_6ug_8486	31986_2_8Fractions_6ug_Merged (31986_Sample2_8F_6ug_8486_F033899)	hypothetical protein [Eubacterium limosum]	WP_038351649.1	8486_09262016.fasta	36351.8	1	13	18	22	0.000209	0.533	323
31986_Sample2_8F_6ug_8486	31986_2_8Fractions_6ug_Merged (31986_Sample2_8F_6ug_8486_F033899)	ThiC-like protein 1 [Eubacterium limosum]	WP_038352050.1	8486_09262016.fasta	45982.2	1	14	21	29	0.000276	0.443	427
31986_Sample2_8F_6ug_8486	31986_2_8Fractions_6ug_Merged (31986_Sample2_8F_6ug_8486_F033899)	transcriptional regulator [Eubacterium limosum]	WP_038351315.1	8486_09262016.fasta	26306.9	1	2	3	3	2.86e-05	0.199	241
31986_Sample2_8F_6ug_8486	31986_2_8Fractions_6ug_Merged (31986_Sample2_8F_6ug_8486_F033899)	hypothetical protein [Eubacterium limosum]	WP_052237394.1	8486_09262016.fasta	48848.7	0.997	2	2	2	1.9e-05	0.0595	420
31986_Sample2_8F_6ug_8486	31986_2_8Fractions_6ug_Merged (31986_Sample2_8F_6ug_8486_F033899)	triose-phosphate isomerase [Eubacterium limosum]	WP_038351440.1	8486_09262016.fasta	25674.7	0.969	1	1	1	9.52e-06	0.0844	237
31986_Sample2_8F_6ug_8486	31986_2_8Fractions_6ug_Merged (31986_Sample2_8F_6ug_8486_F033899)	phage-shock protein [Eubacterium limosum]	WP_038351982.1	8486_09262016.fasta	11145.2	1	2	2	2	1.9e-05	0.307	101
31986_Sample2_8F_6ug_8486	31986_2_8Fractions_6ug_Merged (31986_Sample2_8F_6ug_8486_F033899)	transcriptional regulator [Eubacterium limosum]	WP_038350830.1	8486_09262016.fasta	22121.5	1	6	9	10	9.52e-05	0.343	198
31986_Sample2_8F_6ug_8486	31986_2_8Fractions_6ug_Merged (31986_Sample2_8F_6ug_8486_F033899)	hypothetical protein [Eubacterium limosum]	WP_052237018.1	8486_09262016.fasta	26093.4	1	3	5	5	4.76e-05	0.263	236
31986_Sample2_8F_6ug_8486	31986_2_8Fractions_6ug_Merged (31986_Sample2_8F_6ug_8486_F033899)	ATP-dependent chaperone ClpB [Eubacterium limosum]	WP_038354186.1	8486_09262016.fasta	98204.4	1	14	16	16	0.000152	0.233	867
31986_Sample2_8F_6ug_8486	31986_2_8Fractions_6ug_Merged (31986_Sample2_8F_6ug_8486_F033899)	30S ribosomal protein S6 [Eubacterium limosum]	WP_013382826.1	8486_09262016.fasta	11076	1	5	9	10	9.52e-05	0.579	95
31986_Sample2_8F_6ug_8486	31986_2_8Fractions_6ug_Merged (31986_Sample2_8F_6ug_8486_F033899)	transcription-repair coupling factor [Eubacterium limosum]	WP_038353034.1	8486_09262016.fasta	131549	1	3	3	3	2.86e-05	0.0351	1140
31986_Sample2_8F_6ug_8486	31986_2_8Fractions_6ug_Merged (31986_Sample2_8F_6ug_8486_F033899)	molybdopterin biosynthesis protein [Eubacterium limosum]	WP_038353576.1	8486_09262016.fasta	69982.7	1	5	6	6	5.71e-05	0.109	644
31986_Sample2_8F_6ug_8486	31986_2_8Fractions_6ug_Merged (31986_Sample2_8F_6ug_8486_F033899)	bifunctional metallophosphatase/5'-nucleotidase [Eubacterium limosum]	WP_052237226.1	8486_09262016.fasta	79724.9	1	10	11	13	0.000124	0.267	769
31986_Sample2_8F_6ug_8486	31986_2_8Fractions_6ug_Merged (31986_Sample2_8F_6ug_8486_F033899)	endopeptidase La [Eubacterium limosum]	WP_052237351.1	8486_09262016.fasta	88810.3	1	9	9	9	8.57e-05	0.14	787
31986_Sample2_8F_6ug_8486	31986_2_8Fractions_6ug_Merged (31986_Sample2_8F_6ug_8486_F033899)	hypothetical protein [Eubacterium limosum]	WP_038352507.1	8486_09262016.fasta	174511	1	2	2	2	1.9e-05	0.0232	1594
31986_Sample2_8F_6ug_8486	31986_2_8Fractions_6ug_Merged (31986_Sample2_8F_6ug_8486_F033899)	hypothetical protein [Eubacterium limosum]	WP_052237434.1	8486_09262016.fasta	12651.1	1	5	6	7	6.66e-05	0.569	109
31986_Sample2_8F_6ug_8486	31986_2_8Fractions_6ug_Merged (31986_Sample2_8F_6ug_8486_F033899)	sorbitol operon regulator SorC2 [Eubacterium limosum]	WP_038353450.1	8486_09262016.fasta	35142.5	0.969	1	1	1	9.52e-06	0.0506	316
31986_Sample2_8F_6ug_8486	31986_2_8Fractions_6ug_Merged (31986_Sample2_8F_6ug_8486_F033899)	hypothetical protein [Eubacterium limosum]	WP_052237100.1	8486_09262016.fasta	72626.6	0.969	1	1	1	9.52e-06	0.0508	630
31986_Sample2_8F_6ug_8486	31986_2_8Fractions_6ug_Merged (31986_Sample2_8F_6ug_8486_F033899)	penicillin-binding protein [Eubacterium limosum]	WP_038352840.1	8486_09262016.fasta	77584.6	1	7	11	13	0.000124	0.179	720
31986_Sample2_8F_6ug_8486	31986_2_8Fractions_6ug_Merged (31986_Sample2_8F_6ug_8486_F033899)	serine/threonine protein phosphatase [Eubacterium limosum]	WP_038352194.1	8486_09262016.fasta	41811.1	1	6	7	8	7.61e-05	0.201	363
31986_Sample2_8F_6ug_8486	31986_2_8Fractions_6ug_Merged (31986_Sample2_8F_6ug_8486_F033899)	signal recognition particle-docking protein FtsY [Eubacterium limosum]	WP_038354226.1	8486_09262016.fasta	34323.5	1	2	2	2	1.9e-05	0.0675	311
31986_Sample2_8F_6ug_8486	31986_2_8Fractions_6ug_Merged (31986_Sample2_8F_6ug_8486_F033899)	copper-binding protein [Eubacterium limosum]	WP_038351459.1	8486_09262016.fasta	92358.7	1	3	6	12	0.000114	0.0613	864
31986_Sample2_8F_6ug_8486	31986_2_8Fractions_6ug_Merged (31986_Sample2_8F_6ug_8486_F033899)	preprotein translocase [Eubacterium limosum]	WP_038352923.1	8486_09262016.fasta	17095.2	1	3	7	13	0.000124	0.412	148
31986_Sample2_8F_6ug_8486	31986_2_8Fractions_6ug_Merged (31986_Sample2_8F_6ug_8486_F033899)	hypothetical protein [Eubacterium limosum]	WP_052237079.1	8486_09262016.fasta	43976.2	1	3	3	3	2.86e-05	0.0851	388
31986_Sample2_8F_6ug_8486	31986_2_8Fractions_6ug_Merged (31986_Sample2_8F_6ug_8486_F033899)	arsenical pump-driving ATPase [Eubacterium limosum]	WP_013378593.1	8486_09262016.fasta	63032.2	1	2	2	2	1.9e-05	0.0613	571
31986_Sample2_8F_6ug_8486	31986_2_8Fractions_6ug_Merged (31986_Sample2_8F_6ug_8486_F033899)	hydroxymethylpyrimidine/phosphomethylpyrimidine kinase [Eubacterium limosum]	WP_038352658.1	8486_09262016.fasta	27730.3	1	4	4	4	3.81e-05	0.222	261
31986_Sample2_8F_6ug_8486	31986_2_8Fractions_6ug_Merged (31986_Sample2_8F_6ug_8486_F033899)	noncanonical pyrimidine nucleotidase, YjjG family [Eubacterium limosum]	WP_038351667.1	8486_09262016.fasta	25844.1	1	2	2	2	1.9e-05	0.105	229
31986_Sample2_8F_6ug_8486	31986_2_8Fractions_6ug_Merged (31986_Sample2_8F_6ug_8486_F033899)	hypothetical protein [Eubacterium limosum]	WP_038351250.1	8486_09262016.fasta	37295.5	1	8	12	16	0.000152	0.402	346
31986_Sample2_8F_6ug_8486	31986_2_8Fractions_6ug_Merged (31986_Sample2_8F_6ug_8486_F033899)	hypothetical protein [Eubacterium limosum]	WP_038352665.1	8486_09262016.fasta	15334.8	0.969	1	1	1	9.52e-06	0.0889	135
31986_Sample2_8F_6ug_8486	31986_2_8Fractions_6ug_Merged (31986_Sample2_8F_6ug_8486_F033899)	hypothetical protein [Eubacterium limosum]	WP_038351792.1	8486_09262016.fasta	74322.8	1	6	7	7	6.66e-05	0.133	684
31986_Sample2_8F_6ug_8486	31986_2_8Fractions_6ug_Merged (31986_Sample2_8F_6ug_8486_F033899)	S-ribosylhomocysteinase [Eubacterium limosum]	WP_038352675.1	8486_09262016.fasta	18092.9	1	6	6	6	5.71e-05	0.428	159
31986_Sample2_8F_6ug_8486	31986_2_8Fractions_6ug_Merged (31986_Sample2_8F_6ug_8486_F033899)	hypothetical protein [Eubacterium limosum]	WP_038351333.1	8486_09262016.fasta	30251.4	1	2	2	2	1.9e-05	0.125	281
31986_Sample2_8F_6ug_8486	31986_2_8Fractions_6ug_Merged (31986_Sample2_8F_6ug_8486_F033899)	hypothetical protein [Eubacterium limosum]	WP_038351875.1	8486_09262016.fasta	48450.4	0.969	1	1	1	9.52e-06	0.0241	415
31986_Sample2_8F_6ug_8486	31986_2_8Fractions_6ug_Merged (31986_Sample2_8F_6ug_8486_F033899)	hypothetical protein [Eubacterium limosum]	WP_038353907.1	8486_09262016.fasta	30480.3	0.969	1	1	1	9.52e-06	0.0427	281
31986_Sample2_8F_6ug_8486	31986_2_8Fractions_6ug_Merged (31986_Sample2_8F_6ug_8486_F033899)	microcompartment protein [Eubacterium limosum]	WP_038351958.1	8486_09262016.fasta	22675.7	1	5	5	5	4.76e-05	0.388	214
31986_Sample2_8F_6ug_8486	31986_2_8Fractions_6ug_Merged (31986_Sample2_8F_6ug_8486_F033899)	hypothetical protein [Eubacterium limosum]	WP_052237036.1	8486_09262016.fasta	40900.5	1	10	20	30	0.000286	0.284	377
31986_Sample2_8F_6ug_8486	31986_2_8Fractions_6ug_Merged (31986_Sample2_8F_6ug_8486_F033899)	hypothetical protein [Eubacterium limosum]	WP_038352776.1	8486_09262016.fasta	74181.2	1	15	23	29	0.000276	0.428	687
31986_Sample2_8F_6ug_8486	31986_2_8Fractions_6ug_Merged (31986_Sample2_8F_6ug_8486_F033899)	peptidase [Eubacterium limosum]	WP_038353052.1	8486_09262016.fasta	33622.6	1	5	6	6	5.71e-05	0.328	323
31986_Sample2_8F_6ug_8486	31986_2_8Fractions_6ug_Merged (31986_Sample2_8F_6ug_8486_F033899)	phosphoenolpyruvate synthase regulatory protein [Eubacterium limosum]	WP_052237452.1	8486_09262016.fasta	31005.3	1	5	6	7	6.66e-05	0.205	273
31986_Sample2_8F_6ug_8486	31986_2_8Fractions_6ug_Merged (31986_Sample2_8F_6ug_8486_F033899)	YggS family pyridoxal phosphate enzyme [Eubacterium limosum]	WP_038352650.1	8486_09262016.fasta	24977.1	1	2	2	2	1.9e-05	0.15	220
31986_Sample2_8F_6ug_8486	31986_2_8Fractions_6ug_Merged (31986_Sample2_8F_6ug_8486_F033899)	tryptophan synthase subunit alpha [Eubacterium limosum]	WP_038353885.1	8486_09262016.fasta	28187.1	1	5	6	8	7.61e-05	0.448	261
31986_Sample2_8F_6ug_8486	31986_2_8Fractions_6ug_Merged (31986_Sample2_8F_6ug_8486_F033899)	transcriptional regulator [Eubacterium limosum]	WP_038352431.1	8486_09262016.fasta	7024.2	0.969	1	1	1	9.52e-06	0.206	63
31986_Sample2_8F_6ug_8486	31986_2_8Fractions_6ug_Merged (31986_Sample2_8F_6ug_8486_F033899)	stage V sporulation protein E [Eubacterium limosum]	WP_038351394.1	8486_09262016.fasta	86762.4	1	3	3	3	2.86e-05	0.0576	798
31986_Sample2_8F_6ug_8486	31986_2_8Fractions_6ug_Merged (31986_Sample2_8F_6ug_8486_F033899)	hypothetical protein [Eubacterium limosum]	WP_038353426.1	8486_09262016.fasta	67875.9	1	18	20	22	0.000209	0.408	579
31986_Sample2_8F_6ug_8486	31986_2_8Fractions_6ug_Merged (31986_Sample2_8F_6ug_8486_F033899)	hypothetical protein [Eubacterium limosum]	WP_038352087.1	8486_09262016.fasta	21608.2	1	3	4	4	3.81e-05	0.309	194
31986_Sample2_8F_6ug_8486	31986_2_8Fractions_6ug_Merged (31986_Sample2_8F_6ug_8486_F033899)	ABC transporter [Eubacterium limosum]	WP_038354119.1	8486_09262016.fasta	37664.8	1	8	12	14	0.000133	0.375	344
31986_Sample2_8F_6ug_8486	31986_2_8Fractions_6ug_Merged (31986_Sample2_8F_6ug_8486_F033899)	alpha/beta hydrolase [Eubacterium limosum]	WP_038352816.1	8486_09262016.fasta	35121.5	1	3	3	3	2.86e-05	0.159	309
31986_Sample2_8F_6ug_8486	31986_2_8Fractions_6ug_Merged (31986_Sample2_8F_6ug_8486_F033899)	molybdopterin-binding protein [Eubacterium limosum]	WP_038351477.1	8486_09262016.fasta	36458.8	0.999	2	2	2	1.9e-05	0.112	338
31986_Sample2_8F_6ug_8486	31986_2_8Fractions_6ug_Merged (31986_Sample2_8F_6ug_8486_F033899)	hydantoinase [Eubacterium limosum]	WP_038351060.1	8486_09262016.fasta	57133.9	0.969	1	1	1	9.52e-06	0.0575	539
31986_Sample2_8F_6ug_8486	31986_2_8Fractions_6ug_Merged (31986_Sample2_8F_6ug_8486_F033899)	carbon-nitrogen hydrolase [Eubacterium limosum]	WP_038351685.1	8486_09262016.fasta	29825.1	0.999	2	2	2	1.9e-05	0.208	274
31986_Sample2_8F_6ug_8486	31986_2_8Fractions_6ug_Merged (31986_Sample2_8F_6ug_8486_F033899)	beta-ketoacyl-ACP reductase [Eubacterium limosum]	WP_038353925.1	8486_09262016.fasta	26112.5	1	2	2	2	1.9e-05	0.113	247
31986_Sample2_8F_6ug_8486	31986_2_8Fractions_6ug_Merged (31986_Sample2_8F_6ug_8486_F033899)	hypothetical protein [Eubacterium limosum]	WP_052237388.1	8486_09262016.fasta	251851	0.999	2	2	2	1.9e-05	0.0226	2394
31986_Sample2_8F_6ug_8486	31986_2_8Fractions_6ug_Merged (31986_Sample2_8F_6ug_8486_F033899)	4-hydroxy-tetrahydrodipicolinate synthase [Eubacterium limosum]	WP_038352586.1	8486_09262016.fasta	32002.5	1	8	12	13	0.000124	0.365	293
31986_Sample2_8F_6ug_8486	31986_2_8Fractions_6ug_Merged (31986_Sample2_8F_6ug_8486_F033899)	ribosome-binding factor A [Eubacterium limosum]	WP_038351434.1	8486_09262016.fasta	14472.4	1	3	3	3	2.86e-05	0.285	130
31986_Sample2_8F_6ug_8486	31986_2_8Fractions_6ug_Merged (31986_Sample2_8F_6ug_8486_F033899)	GTP cyclohydrolase I [Eubacterium limosum]	WP_038352669.1	8486_09262016.fasta	20792.8	1	5	7	7	6.66e-05	0.323	186
31986_Sample2_8F_6ug_8486	31986_2_8Fractions_6ug_Merged (31986_Sample2_8F_6ug_8486_F033899)	precorrin-4 C(11)-methyltransferase [Eubacterium limosum]	WP_038352252.1	8486_09262016.fasta	27809.3	1	11	13	13	0.000124	0.625	253
31986_Sample2_8F_6ug_8486	31986_2_8Fractions_6ug_Merged (31986_Sample2_8F_6ug_8486_F033899)	ethanolamine utilization Fe-S center protein [Eubacterium limosum]	WP_013382320.1	8486_09262016.fasta	47700.6	1	7	8	9	8.57e-05	0.272	441
31986_Sample2_8F_6ug_8486	31986_2_8Fractions_6ug_Merged (31986_Sample2_8F_6ug_8486_F033899)	BMP family ABC transporter substrate-binding protein [Eubacterium limosum]	WP_038352794.1	8486_09262016.fasta	36248	1	3	3	3	2.86e-05	0.155	348
31986_Sample2_8F_6ug_8486	31986_2_8Fractions_6ug_Merged (31986_Sample2_8F_6ug_8486_F033899)	cobalamin biosynthesis protein CobQ [Eubacterium limosum]	WP_038351642.1	8486_09262016.fasta	28819.7	0.969	1	1	1	9.52e-06	0.0742	256
31986_Sample2_8F_6ug_8486	31986_2_8Fractions_6ug_Merged (31986_Sample2_8F_6ug_8486_F033899)	dTDP-glucose 4,6-dehydratase [Eubacterium limosum]	WP_038353070.1	8486_09262016.fasta	41840.5	1	9	14	18	0.000171	0.345	368
31986_Sample2_8F_6ug_8486	31986_2_8Fractions_6ug_Merged (31986_Sample2_8F_6ug_8486_F033899)	hypothetical protein [Eubacterium limosum]	WP_052237137.1	8486_09262016.fasta	15447.4	1	4	6	6	5.71e-05	0.394	137
31986_Sample2_8F_6ug_8486	31986_2_8Fractions_6ug_Merged (31986_Sample2_8F_6ug_8486_F033899)	CDP-diacylglycerol--glycerol-3-phosphate 3-phosphatidyltransferase [Eubacterium limosum]	WP_013380371.1	8486_09262016.fasta	19912.7	1	2	2	2	1.9e-05	0.122	181
31986_Sample2_8F_6ug_8486	31986_2_8Fractions_6ug_Merged (31986_Sample2_8F_6ug_8486_F033899)	indolepyruvate oxidoreductase subunit beta [Eubacterium limosum]	WP_038352418.1	8486_09262016.fasta	20797.9	1	6	8	10	9.52e-05	0.44	191
31986_Sample2_8F_6ug_8486	31986_2_8Fractions_6ug_Merged (31986_Sample2_8F_6ug_8486_F033899)	PTS galactitol transporter subunit IIC [Eubacterium limosum]	WP_038352001.1	8486_09262016.fasta	9084.7	1	7	17	51	0.000485	0.824	85
31986_Sample2_8F_6ug_8486	31986_2_8Fractions_6ug_Merged (31986_Sample2_8F_6ug_8486_F033899)	ferredoxin [Eubacterium limosum]	WP_038351079.1	8486_09262016.fasta	18871.8	1	2	2	2	1.9e-05	0.158	177
31986_Sample2_8F_6ug_8486	31986_2_8Fractions_6ug_Merged (31986_Sample2_8F_6ug_8486_F033899)	hypothetical protein [Eubacterium limosum]	WP_052237345.1	8486_09262016.fasta	47565.2	0.969	1	1	1	9.52e-06	0.045	400
31986_Sample2_8F_6ug_8486	31986_2_8Fractions_6ug_Merged (31986_Sample2_8F_6ug_8486_F033899)	hypothetical protein [Eubacterium limosum]	WP_052237428.1	8486_09262016.fasta	27456.8	1	4	4	4	3.81e-05	0.214	243
31986_Sample2_8F_6ug_8486	31986_2_8Fractions_6ug_Merged (31986_Sample2_8F_6ug_8486_F033899)	hypothetical protein [Eubacterium limosum]	WP_038352626.1	8486_09262016.fasta	17018.4	1	4	6	8	7.61e-05	0.284	148
31986_Sample2_8F_6ug_8486	31986_2_8Fractions_6ug_Merged (31986_Sample2_8F_6ug_8486_F033899)	hypothetical protein [Eubacterium limosum]	WP_038351287.1	8486_09262016.fasta	15485.4	1	12	25	36	0.000343	0.791	139
31986_Sample2_8F_6ug_8486	31986_2_8Fractions_6ug_Merged (31986_Sample2_8F_6ug_8486_F033899)	two-component sensor histidine kinase [Eubacterium limosum]	WP_013381355.1	8486_09262016.fasta	67719.1	0.997	2	2	2	1.9e-05	0.045	600
31986_Sample2_8F_6ug_8486	31986_2_8Fractions_6ug_Merged (31986_Sample2_8F_6ug_8486_F033899)	phosphate propanoyltransferase [Eubacterium limosum]	WP_038352709.1	8486_09262016.fasta	23793.7	1	10	19	31	0.000295	0.731	219
31986_Sample2_8F_6ug_8486	31986_2_8Fractions_6ug_Merged (31986_Sample2_8F_6ug_8486_F033899)	trigger factor [Eubacterium limosum]	WP_038352834.1	8486_09262016.fasta	48316.4	1	20	30	45	0.000428	0.619	428
31986_Sample2_8F_6ug_8486	31986_2_8Fractions_6ug_Merged (31986_Sample2_8F_6ug_8486_F033899)	translation initiation factor IF-1 [Eubacterium limosum]	WP_038354262.1	8486_09262016.fasta	8530.4	0.969	1	1	1	9.52e-06	0.16	75
31986_Sample2_8F_6ug_8486	31986_2_8Fractions_6ug_Merged (31986_Sample2_8F_6ug_8486_F033899)	L-ribulose-5-phosphate 4-epimerase [Eubacterium limosum]	WP_038353527.1	8486_09262016.fasta	26076.5	1	3	3	3	2.86e-05	0.198	232
31986_Sample2_8F_6ug_8486	31986_2_8Fractions_6ug_Merged (31986_Sample2_8F_6ug_8486_F033899)	ferredoxin [Eubacterium limosum]	WP_038352188.1	8486_09262016.fasta	14659.8	1	7	12	35	0.000333	0.659	132
31986_Sample2_8F_6ug_8486	31986_2_8Fractions_6ug_Merged (31986_Sample2_8F_6ug_8486_F033899)	50S ribosomal protein L17 [Eubacterium limosum]	WP_013382256.1	8486_09262016.fasta	12862.4	1	4	6	8	7.61e-05	0.292	113
31986_Sample2_8F_6ug_8486	31986_2_8Fractions_6ug_Merged (31986_Sample2_8F_6ug_8486_F033899)	homocysteine methyltransferase [Eubacterium limosum]	WP_038352917.1	8486_09262016.fasta	85454.4	1	9	9	9	8.57e-05	0.196	791
31986_Sample2_8F_6ug_8486	31986_2_8Fractions_6ug_Merged (31986_Sample2_8F_6ug_8486_F033899)	lysophospholipase [Eubacterium limosum]	WP_052237198.1	8486_09262016.fasta	30282.5	1	5	6	6	5.71e-05	0.27	270
31986_Sample2_8F_6ug_8486	31986_2_8Fractions_6ug_Merged (31986_Sample2_8F_6ug_8486_F033899)	PHP domain-containing protein [Eubacterium limosum]	WP_038353860.1	8486_09262016.fasta	31866.5	1	3	3	3	2.86e-05	0.189	281
31986_Sample2_8F_6ug_8486	31986_2_8Fractions_6ug_Merged (31986_Sample2_8F_6ug_8486_F033899)	thiamine ABC transporter permease [Eubacterium limosum]	WP_038351327.1	8486_09262016.fasta	66844.7	0.969	1	1	1	9.52e-06	0.0337	593
31986_Sample2_8F_6ug_8486	31986_2_8Fractions_6ug_Merged (31986_Sample2_8F_6ug_8486_F033899)	peroxiredoxin [Eubacterium limosum]	WP_038352755.1	8486_09262016.fasta	17417.4	1	4	5	7	6.66e-05	0.429	154
31986_Sample2_8F_6ug_8486	31986_2_8Fractions_6ug_Merged (31986_Sample2_8F_6ug_8486_F033899)	bifunctional phosphoribosyl-AMP cyclohydrolase/phosphoribosyl-ATP diphosphatase [Eubacterium limosum]	WP_013378694.1	8486_09262016.fasta	23756.1	1	4	4	4	3.81e-05	0.203	207
31986_Sample2_8F_6ug_8486	31986_2_8Fractions_6ug_Merged (31986_Sample2_8F_6ug_8486_F033899)	formate--tetrahydrofolate ligase [Eubacterium limosum]	WP_038351869.1	8486_09262016.fasta	60027.8	1	24	49	207	0.00197	0.544	559
31986_Sample2_8F_6ug_8486	31986_2_8Fractions_6ug_Merged (31986_Sample2_8F_6ug_8486_F033899)	molecular chaperone Hsp33 [Eubacterium limosum]	WP_038353297.1	8486_09262016.fasta	33141	1	9	11	13	0.000124	0.315	302
31986_Sample2_8F_6ug_8486	31986_2_8Fractions_6ug_Merged (31986_Sample2_8F_6ug_8486_F033899)	adenylosuccinate lyase [Eubacterium limosum]	WP_038350717.1	8486_09262016.fasta	53855.7	1	10	12	12	0.000114	0.256	477
31986_Sample2_8F_6ug_8486	31986_2_8Fractions_6ug_Merged (31986_Sample2_8F_6ug_8486_F033899)	hypothetical protein [Eubacterium limosum]	WP_038352687.1	8486_09262016.fasta	24367.4	0.606	1	1	1	9.52e-06	0.0607	214
31986_Sample2_8F_6ug_8486	31986_2_8Fractions_6ug_Merged (31986_Sample2_8F_6ug_8486_F033899)	S-methyl-5-thioribose-1-phosphate isomerase [Eubacterium limosum]	WP_038352270.1	8486_09262016.fasta	37806.7	0.969	1	1	1	9.52e-06	0.0436	344
31986_Sample2_8F_6ug_8486	31986_2_8Fractions_6ug_Merged (31986_Sample2_8F_6ug_8486_F033899)	2-oxoacid:ferredoxin oxidoreductase subunit alpha [Eubacterium limosum]	WP_038352228.1	8486_09262016.fasta	60234	1	9	10	11	0.000105	0.221	557
31986_Sample2_8F_6ug_8486	31986_2_8Fractions_6ug_Merged (31986_Sample2_8F_6ug_8486_F033899)	hypothetical protein [Eubacterium limosum]	WP_038351660.1	8486_09262016.fasta	28461.7	1	2	3	3	2.86e-05	0.174	265
31986_Sample2_8F_6ug_8486	31986_2_8Fractions_6ug_Merged (31986_Sample2_8F_6ug_8486_F033899)	hypothetical protein [Eubacterium limosum]	WP_038351618.1	8486_09262016.fasta	7578.2	1	3	4	4	3.81e-05	0.606	66
31986_Sample2_8F_6ug_8486	31986_2_8Fractions_6ug_Merged (31986_Sample2_8F_6ug_8486_F033899)	aldehyde dehydrogenase [Eubacterium limosum]	WP_038352561.1	8486_09262016.fasta	49815.2	1	15	17	17	0.000162	0.48	467
31986_Sample2_8F_6ug_8486	31986_2_8Fractions_6ug_Merged (31986_Sample2_8F_6ug_8486_F033899)	hypothetical protein [Eubacterium limosum]	WP_038352666.1	8486_09262016.fasta	9922.8	1	3	6	7	6.66e-05	0.523	88
31986_Sample2_8F_6ug_8486	31986_2_8Fractions_6ug_Merged (31986_Sample2_8F_6ug_8486_F033899)	propanediol dehydratase [Eubacterium limosum]	WP_038352519.1	8486_09262016.fasta	18784.3	1	12	22	45	0.000428	0.769	169
31986_Sample2_8F_6ug_8486	31986_2_8Fractions_6ug_Merged (31986_Sample2_8F_6ug_8486_F033899)	NADH dehydrogenase [Eubacterium limosum]	WP_038353796.1	8486_09262016.fasta	64711.5	1	8	8	8	7.61e-05	0.205	599
31986_Sample2_8F_6ug_8486	31986_2_8Fractions_6ug_Merged (31986_Sample2_8F_6ug_8486_F033899)	hypothetical protein [Eubacterium limosum]	WP_038354072.1	8486_09262016.fasta	9907.5	1	6	16	20	0.00019	0.764	89
31986_Sample2_8F_6ug_8486	31986_2_8Fractions_6ug_Merged (31986_Sample2_8F_6ug_8486_F033899)	electron transfer flavoprotein subunit beta [Eubacterium limosum]	WP_038351909.1	8486_09262016.fasta	27844.6	1	9	10	10	9.52e-05	0.49	261
31986_Sample2_8F_6ug_8486	31986_2_8Fractions_6ug_Merged (31986_Sample2_8F_6ug_8486_F033899)	pyridine nucleotide-disulfide oxidoreductase [Eubacterium limosum]	WP_038353337.1	8486_09262016.fasta	44556.2	1	15	25	60	0.000571	0.477	407
31986_Sample2_8F_6ug_8486	31986_2_8Fractions_6ug_Merged (31986_Sample2_8F_6ug_8486_F033899)	sodium:alanine symporter [Eubacterium limosum]	WP_038353879.1	8486_09262016.fasta	50753.5	0.773	1	1	1	9.52e-06	0.0295	474
31986_Sample2_8F_6ug_8486	31986_2_8Fractions_6ug_Merged (31986_Sample2_8F_6ug_8486_F033899)	phosphoribosylformylglycinamidine cyclo-ligase [Eubacterium limosum]	WP_013379511.1	8486_09262016.fasta	36363.6	1	5	7	8	7.61e-05	0.219	342
31986_Sample2_8F_6ug_8486	31986_2_8Fractions_6ug_Merged (31986_Sample2_8F_6ug_8486_F033899)	hypothetical protein [Eubacterium limosum]	WP_038351388.1	8486_09262016.fasta	7854.8	1	2	4	14	0.000133	0.574	68
31986_Sample2_8F_6ug_8486	31986_2_8Fractions_6ug_Merged (31986_Sample2_8F_6ug_8486_F033899)	peptidyl-prolyl cis-trans isomerase [Eubacterium limosum]	WP_038352601.1	8486_09262016.fasta	17727	1	5	7	8	7.61e-05	0.317	164
31986_Sample2_8F_6ug_8486	31986_2_8Fractions_6ug_Merged (31986_Sample2_8F_6ug_8486_F033899)	endonuclease VII [Eubacterium limosum]	WP_038351262.1	8486_09262016.fasta	35814.9	1	5	5	5	4.76e-05	0.21	334
31986_Sample2_8F_6ug_8486	31986_2_8Fractions_6ug_Merged (31986_Sample2_8F_6ug_8486_F033899)	hypothetical protein [Eubacterium limosum]	WP_038352080.1	8486_09262016.fasta	17233.4	1	2	2	2	1.9e-05	0.19	158
31986_Sample2_8F_6ug_8486	31986_2_8Fractions_6ug_Merged (31986_Sample2_8F_6ug_8486_F033899)	propanediol utilization protein PduU [Eubacterium limosum]	WP_013379239.1	8486_09262016.fasta	12512.9	0.999	2	2	2	1.9e-05	0.359	117
31986_Sample2_8F_6ug_8486	31986_2_8Fractions_6ug_Merged (31986_Sample2_8F_6ug_8486_F033899)	ATP-dependent protease subunit HslV [Eubacterium limosum]	WP_013380803.1	8486_09262016.fasta	19357.3	1	2	2	2	1.9e-05	0.266	177
31986_Sample2_8F_6ug_8486	31986_2_8Fractions_6ug_Merged (31986_Sample2_8F_6ug_8486_F033899)	alkaline-shock protein [Eubacterium limosum]	WP_052237090.1	8486_09262016.fasta	18023.1	1	3	5	9	8.57e-05	0.323	164
31986_Sample2_8F_6ug_8486	31986_2_8Fractions_6ug_Merged (31986_Sample2_8F_6ug_8486_F033899)	hypothetical protein [Eubacterium limosum]	WP_052237048.1	8486_09262016.fasta	40835.8	1	5	5	5	4.76e-05	0.202	362
31986_Sample2_8F_6ug_8486	31986_2_8Fractions_6ug_Merged (31986_Sample2_8F_6ug_8486_F033899)	V-type ATP synthase subunit K [Eubacterium limosum]	WP_013380490.1	8486_09262016.fasta	15722	1	2	5	16	0.000152	0.21	157
31986_Sample2_8F_6ug_8486	31986_2_8Fractions_6ug_Merged (31986_Sample2_8F_6ug_8486_F033899)	iron ABC transporter ATP-binding protein [Eubacterium limosum]	WP_038353689.1	8486_09262016.fasta	28464.1	1	4	4	4	3.81e-05	0.232	259
31986_Sample2_8F_6ug_8486	31986_2_8Fractions_6ug_Merged (31986_Sample2_8F_6ug_8486_F033899)	3-dehydroquinate synthase [Eubacterium limosum]	WP_052237339.1	8486_09262016.fasta	35386	1	9	11	11	0.000105	0.404	317
31986_Sample2_8F_6ug_8486	31986_2_8Fractions_6ug_Merged (31986_Sample2_8F_6ug_8486_F033899)	hypothetical protein [Eubacterium limosum]	WP_013381912.1	8486_09262016.fasta	20694.5	1	6	6	8	7.61e-05	0.328	177
31986_Sample2_8F_6ug_8486	31986_2_8Fractions_6ug_Merged (31986_Sample2_8F_6ug_8486_F033899)	hypothetical protein [Eubacterium limosum]	WP_038352120.1	8486_09262016.fasta	43004	1	9	12	13	0.000124	0.24	404
31986_Sample2_8F_6ug_8486	31986_2_8Fractions_6ug_Merged (31986_Sample2_8F_6ug_8486_F033899)	hypothetical protein [Eubacterium limosum]	WP_052237464.1	8486_09262016.fasta	26877	0.969	1	1	1	9.52e-06	0.063	238
31986_Sample2_8F_6ug_8486	31986_2_8Fractions_6ug_Merged (31986_Sample2_8F_6ug_8486_F033899)	pyridoxamine 5'-phosphate oxidase [Eubacterium limosum]	WP_038351510.1	8486_09262016.fasta	10903.7	1	6	9	19	0.000181	0.683	101
31986_Sample2_8F_6ug_8486	31986_2_8Fractions_6ug_Merged (31986_Sample2_8F_6ug_8486_F033899)	TrpB-like pyridoxal-phosphate dependent enzyme [Eubacterium limosum]	WP_038352745.1	8486_09262016.fasta	50643.8	1	8	10	11	0.000105	0.29	459
31986_Sample2_8F_6ug_8486	31986_2_8Fractions_6ug_Merged (31986_Sample2_8F_6ug_8486_F033899)	peptidase S1 [Eubacterium limosum]	WP_038353438.1	8486_09262016.fasta	38364.2	1	10	13	18	0.000171	0.416	370
31986_Sample2_8F_6ug_8486	31986_2_8Fractions_6ug_Merged (31986_Sample2_8F_6ug_8486_F033899)	hypothetical protein [Eubacterium limosum]	WP_038352870.1	8486_09262016.fasta	19366.9	1	4	4	4	3.81e-05	0.287	167
31986_Sample2_8F_6ug_8486	31986_2_8Fractions_6ug_Merged (31986_Sample2_8F_6ug_8486_F033899)	dihydrodipicolinate reductase [Eubacterium limosum]	WP_038353563.1	8486_09262016.fasta	38154.2	1	11	20	24	0.000228	0.562	347
31986_Sample2_8F_6ug_8486	31986_2_8Fractions_6ug_Merged (31986_Sample2_8F_6ug_8486_F033899)	chromosomal replication initiation protein DnaA [Eubacterium limosum]	WP_038353312.1	8486_09262016.fasta	51035.6	1	5	5	5	4.76e-05	0.136	449
31986_Sample2_8F_6ug_8486	31986_2_8Fractions_6ug_Merged (31986_Sample2_8F_6ug_8486_F033899)	hypothetical protein [Eubacterium limosum]	WP_013379174.1	8486_09262016.fasta	13392.8	1	3	3	3	2.86e-05	0.345	119
31986_Sample2_8F_6ug_8486	31986_2_8Fractions_6ug_Merged (31986_Sample2_8F_6ug_8486_F033899)	FAD/NAD(P)-binding oxidoreductase [Eubacterium limosum]	WP_038350670.1	8486_09262016.fasta	54408.3	1	10	11	12	0.000114	0.259	495
31986_Sample2_8F_6ug_8486	31986_2_8Fractions_6ug_Merged (31986_Sample2_8F_6ug_8486_F033899)	DNA ligase (NAD(+)) LigA [Eubacterium limosum]	WP_038354130.1	8486_09262016.fasta	73853.9	1	7	7	7	6.66e-05	0.144	666
31986_Sample2_8F_6ug_8486	31986_2_8Fractions_6ug_Merged (31986_Sample2_8F_6ug_8486_F033899)	serine acetyltransferase [Eubacterium limosum]	WP_038351363.1	8486_09262016.fasta	35168.5	1	5	6	7	6.66e-05	0.316	313
31986_Sample2_8F_6ug_8486	31986_2_8Fractions_6ug_Merged (31986_Sample2_8F_6ug_8486_F033899)	50S ribosomal protein L7/L12 [Eubacterium limosum]	WP_013381848.1	8486_09262016.fasta	13004.7	1	11	18	101	0.000961	0.881	126
31986_Sample2_8F_6ug_8486	31986_2_8Fractions_6ug_Merged (31986_Sample2_8F_6ug_8486_F033899)	competence protein TfoX [Eubacterium limosum]	WP_038352821.1	8486_09262016.fasta	9276.1	0.969	1	1	1	9.52e-06	0.145	83
31986_Sample2_8F_6ug_8486	31986_2_8Fractions_6ug_Merged (31986_Sample2_8F_6ug_8486_F033899)	hypothetical protein [Eubacterium limosum]	WP_038353520.1	8486_09262016.fasta	27312.9	0.969	1	1	1	9.52e-06	0.116	225
31986_Sample2_8F_6ug_8486	31986_2_8Fractions_6ug_Merged (31986_Sample2_8F_6ug_8486_F033899)	HPr kinase [Eubacterium limosum]	WP_013378529.1	8486_09262016.fasta	9765.2	0.969	1	3	8	7.61e-05	0.319	91
31986_Sample2_8F_6ug_8486	31986_2_8Fractions_6ug_Merged (31986_Sample2_8F_6ug_8486_F033899)	glutathione peroxidase [Eubacterium limosum]	WP_038352139.1	8486_09262016.fasta	20835.4	1	4	4	5	4.76e-05	0.253	182
31986_Sample2_8F_6ug_8486	31986_2_8Fractions_6ug_Merged (31986_Sample2_8F_6ug_8486_F033899)	anaerobic ribonucleoside triphosphate reductase [Eubacterium limosum]	WP_038352910.1	8486_09262016.fasta	86503.5	0.998	2	2	2	1.9e-05	0.0413	774
31986_Sample2_8F_6ug_8486	31986_2_8Fractions_6ug_Merged (31986_Sample2_8F_6ug_8486_F033899)	bifunctional diaminohydroxyphosphoribosylaminopyrimidine deaminase/5-amino-6-(5-phosphoribosylamino)uracil reductase [Eubacterium limosum]	WP_038351571.1	8486_09262016.fasta	39921.5	0.716	1	1	1	9.52e-06	0.049	367
31986_Sample2_8F_6ug_8486	31986_2_8Fractions_6ug_Merged (31986_Sample2_8F_6ug_8486_F033899)	hypothetical protein [Eubacterium limosum]	WP_038353603.1	8486_09262016.fasta	18664.9	1	7	8	8	7.61e-05	0.669	166
31986_Sample2_8F_6ug_8486	31986_2_8Fractions_6ug_Merged (31986_Sample2_8F_6ug_8486_F033899)	molecular chaperone DnaJ [Eubacterium limosum]	WP_038352846.1	8486_09262016.fasta	41937.4	0.969	1	1	1	9.52e-06	0.0411	389
31986_Sample2_8F_6ug_8486	31986_2_8Fractions_6ug_Merged (31986_Sample2_8F_6ug_8486_F033899)	methionine aminopeptidase [Eubacterium limosum]	WP_038351529.1	8486_09262016.fasta	32348.2	0.969	1	1	1	9.52e-06	0.0479	292
31986_Sample2_8F_6ug_8486	31986_2_8Fractions_6ug_Merged (31986_Sample2_8F_6ug_8486_F033899)	propanediol dehydratase large subunit [Eubacterium limosum]	WP_013382332.1	8486_09262016.fasta	60293.7	1	23	48	76	0.000723	0.614	552
31986_Sample2_8F_6ug_8486	31986_2_8Fractions_6ug_Merged (31986_Sample2_8F_6ug_8486_F033899)	tRNA threonylcarbamoyladenosine biosynthesis protein TsaE [Eubacterium limosum]	WP_052237191.1	8486_09262016.fasta	16987.9	0.969	1	1	1	9.52e-06	0.0909	154
31986_Sample2_8F_6ug_8486	31986_2_8Fractions_6ug_Merged (31986_Sample2_8F_6ug_8486_F033899)	acetylglutamate kinase [Eubacterium limosum]	WP_038351654.1	8486_09262016.fasta	32782.1	1	10	13	13	0.000124	0.46	298
31986_Sample2_8F_6ug_8486	31986_2_8Fractions_6ug_Merged (31986_Sample2_8F_6ug_8486_F033899)	starch synthase [Eubacterium limosum]	WP_038353082.1	8486_09262016.fasta	55187.1	1	11	11	12	0.000114	0.365	477
31986_Sample2_8F_6ug_8486	31986_2_8Fractions_6ug_Merged (31986_Sample2_8F_6ug_8486_F033899)	carbon monoxide dehydrogenase [Eubacterium limosum]	WP_038352889.1	8486_09262016.fasta	28244.6	1	10	17	21	0.0002	0.6	260
31986_Sample2_8F_6ug_8486	31986_2_8Fractions_6ug_Merged (31986_Sample2_8F_6ug_8486_F033899)	cobalamin-binding protein [Eubacterium limosum]	WP_038352472.1	8486_09262016.fasta	23731.1	1	3	3	3	2.86e-05	0.174	213
31986_Sample2_8F_6ug_8486	31986_2_8Fractions_6ug_Merged (31986_Sample2_8F_6ug_8486_F033899)	dihydroxyacetone kinase [Eubacterium limosum]	WP_013382540.1	8486_09262016.fasta	13740.7	1	3	8	10	9.52e-05	0.477	132
31986_Sample2_8F_6ug_8486	31986_2_8Fractions_6ug_Merged (31986_Sample2_8F_6ug_8486_F033899)	NADH dehydrogenase [Eubacterium limosum]	WP_050814036.1	8486_09262016.fasta	18284.3	1	7	9	17	0.000162	0.509	167
31986_Sample2_8F_6ug_8486	31986_2_8Fractions_6ug_Merged (31986_Sample2_8F_6ug_8486_F033899)	transcriptional regulator NrdR [Eubacterium limosum]	WP_038351403.1	8486_09262016.fasta	17897.9	1	2	2	2	1.9e-05	0.139	151
31986_Sample2_8F_6ug_8486	31986_2_8Fractions_6ug_Merged (31986_Sample2_8F_6ug_8486_F033899)	bifunctional acetyl-CoA decarbonylase/synthase complex subunit alpha/beta [Eubacterium limosum]	WP_038352888.1	8486_09262016.fasta	79157.6	1	29	49	219	0.00208	0.492	715
31986_Sample2_8F_6ug_8486	31986_2_8Fractions_6ug_Merged (31986_Sample2_8F_6ug_8486_F033899)	ribokinase [Eubacterium limosum]	WP_052237482.1	8486_09262016.fasta	32220.7	1	4	4	4	3.81e-05	0.25	300
31986_Sample2_8F_6ug_8486	31986_2_8Fractions_6ug_Merged (31986_Sample2_8F_6ug_8486_F033899)	zinc metallopeptidase [Eubacterium limosum]	WP_038352638.1	8486_09262016.fasta	25311.7	0.969	1	1	1	9.52e-06	0.0862	232
31986_Sample2_8F_6ug_8486	31986_2_8Fractions_6ug_Merged (31986_Sample2_8F_6ug_8486_F033899)	hypothetical protein [Eubacterium limosum]	WP_038354066.1	8486_09262016.fasta	10227.4	1	2	2	2	1.9e-05	0.337	92
31986_Sample2_8F_6ug_8486	31986_2_8Fractions_6ug_Merged (31986_Sample2_8F_6ug_8486_F033899)	hypothetical protein [Eubacterium limosum]	WP_038353456.1	8486_09262016.fasta	35582.4	1	9	9	11	0.000105	0.389	314
31986_Sample2_8F_6ug_8486	31986_2_8Fractions_6ug_Merged (31986_Sample2_8F_6ug_8486_F033899)	hypothetical protein [Eubacterium limosum]	WP_038350689.1	8486_09262016.fasta	111996	1	15	21	22	0.000209	0.273	1073
31986_Sample2_8F_6ug_8486	31986_2_8Fractions_6ug_Merged (31986_Sample2_8F_6ug_8486_F033899)	YigZ family protein [Eubacterium limosum]	WP_052237106.1	8486_09262016.fasta	23559.4	0.969	1	1	1	9.52e-06	0.0798	213
31986_Sample2_8F_6ug_8486	31986_2_8Fractions_6ug_Merged (31986_Sample2_8F_6ug_8486_F033899)	amino acid ABC transporter ATPase [Eubacterium limosum]	WP_038353998.1	8486_09262016.fasta	27837.1	1	4	6	8	7.61e-05	0.276	250
31986_Sample2_8F_6ug_8486	31986_2_8Fractions_6ug_Merged (31986_Sample2_8F_6ug_8486_F033899)	cobalt-precorrin-5B (C(1))-methyltransferase [Eubacterium limosum]	WP_052237231.1	8486_09262016.fasta	40396.8	0.998	2	2	2	1.9e-05	0.0907	375
31986_Sample2_8F_6ug_8486	31986_2_8Fractions_6ug_Merged (31986_Sample2_8F_6ug_8486_F033899)	hypothetical protein [Eubacterium limosum]	WP_038351090.1	8486_09262016.fasta	33158.8	0.969	1	1	1	9.52e-06	0.0635	315
31986_Sample2_8F_6ug_8486	31986_2_8Fractions_6ug_Merged (31986_Sample2_8F_6ug_8486_F033899)	50S ribosomal protein L30 [Eubacterium limosum]	WP_013382268.1	8486_09262016.fasta	6900.5	1	4	7	8	7.61e-05	0.567	60
31986_Sample2_8F_6ug_8486	31986_2_8Fractions_6ug_Merged (31986_Sample2_8F_6ug_8486_F033899)	UDP-N-acetylmuramoyl-L-alanyl-D-glutamate--2,6-diaminopimelate ligase [Eubacterium limosum]	WP_038351173.1	8486_09262016.fasta	55386.9	0.969	1	1	1	9.52e-06	0.0223	493
31986_Sample2_8F_6ug_8486	31986_2_8Fractions_6ug_Merged (31986_Sample2_8F_6ug_8486_F033899)	adenine phosphoribosyltransferase [Eubacterium limosum]	WP_013381783.1	8486_09262016.fasta	18964	1	7	7	8	7.61e-05	0.465	172
31986_Sample2_8F_6ug_8486	31986_2_8Fractions_6ug_Merged (31986_Sample2_8F_6ug_8486_F033899)	NAD-dependent protein deacylase [Eubacterium limosum]	WP_038351256.1	8486_09262016.fasta	26839.7	1	5	6	8	7.61e-05	0.264	242
31986_Sample2_8F_6ug_8486	31986_2_8Fractions_6ug_Merged (31986_Sample2_8F_6ug_8486_F033899)	GTP-binding protein YchF [Eubacterium limosum]	WP_038353872.1	8486_09262016.fasta	39838.6	1	5	5	6	5.71e-05	0.211	361
31986_Sample2_8F_6ug_8486	31986_2_8Fractions_6ug_Merged (31986_Sample2_8F_6ug_8486_F033899)	uracil phosphoribosyltransferase [Eubacterium limosum]	WP_013381008.1	8486_09262016.fasta	23079.7	1	6	6	6	5.71e-05	0.344	209
31986_Sample2_8F_6ug_8486	31986_2_8Fractions_6ug_Merged (31986_Sample2_8F_6ug_8486_F033899)	hypothetical protein [Eubacterium limosum]	WP_038351339.1	8486_09262016.fasta	17576.7	0.999	2	2	2	1.9e-05	0.203	153
31986_Sample2_8F_6ug_8486	31986_2_8Fractions_6ug_Merged (31986_Sample2_8F_6ug_8486_F033899)	farnesyl-diphosphate synthase [Eubacterium limosum]	WP_038352803.1	8486_09262016.fasta	32656.7	1	6	7	9	8.57e-05	0.35	297
31986_Sample2_8F_6ug_8486	31986_2_8Fractions_6ug_Merged (31986_Sample2_8F_6ug_8486_F033899)	acetate kinase [Eubacterium limosum]	WP_038354231.1	8486_09262016.fasta	42669.7	1	13	18	23	0.000219	0.46	396
31986_Sample2_8F_6ug_8486	31986_2_8Fractions_6ug_Merged (31986_Sample2_8F_6ug_8486_F033899)	hydrolase [Eubacterium limosum]	WP_038350729.1	8486_09262016.fasta	26677	1	5	5	7	6.66e-05	0.268	231
31986_Sample2_8F_6ug_8486	31986_2_8Fractions_6ug_Merged (31986_Sample2_8F_6ug_8486_F033899)	hypothetical protein [Eubacterium limosum]	WP_052237084.1	8486_09262016.fasta	37770.9	0.948	1	1	1	9.52e-06	0.0435	345
31986_Sample2_8F_6ug_8486	31986_2_8Fractions_6ug_Merged (31986_Sample2_8F_6ug_8486_F033899)	citramalate synthase [Eubacterium limosum]	WP_013381039.1	8486_09262016.fasta	58144.3	1	3	3	3	2.86e-05	0.105	531
31986_Sample2_8F_6ug_8486	31986_2_8Fractions_6ug_Merged (31986_Sample2_8F_6ug_8486_F033899)	ABC transporter [Eubacterium limosum]	WP_038353704.1	8486_09262016.fasta	67544.9	1	3	3	3	2.86e-05	0.0719	612
31986_Sample2_8F_6ug_8486	31986_2_8Fractions_6ug_Merged (31986_Sample2_8F_6ug_8486_F033899)	endopeptidase La [Eubacterium limosum]	WP_013381048.1	8486_09262016.fasta	88068.1	1	2	2	2	1.9e-05	0.0226	795
31986_Sample2_8F_6ug_8486	31986_2_8Fractions_6ug_Merged (31986_Sample2_8F_6ug_8486_F033899)	hypothetical protein [Eubacterium limosum]	WP_038352079.1	8486_09262016.fasta	12949.9	1	3	4	4	3.81e-05	0.466	116
31986_Sample2_8F_6ug_8486	31986_2_8Fractions_6ug_Merged (31986_Sample2_8F_6ug_8486_F033899)	transaldolase [Eubacterium limosum]	WP_038352031.1	8486_09262016.fasta	24423.9	1	5	6	6	5.71e-05	0.284	218
31986_Sample2_8F_6ug_8486	31986_2_8Fractions_6ug_Merged (31986_Sample2_8F_6ug_8486_F033899)	50S ribosomal protein L19 [Eubacterium limosum]	WP_013381177.1	8486_09262016.fasta	13060.1	1	2	2	2	1.9e-05	0.204	113
31986_Sample2_8F_6ug_8486	31986_2_8Fractions_6ug_Merged (31986_Sample2_8F_6ug_8486_F033899)	hypothetical protein [Eubacterium limosum]	WP_038353912.1	8486_09262016.fasta	37499.3	1	5	6	7	6.66e-05	0.214	345
31986_Sample2_8F_6ug_8486	31986_2_8Fractions_6ug_Merged (31986_Sample2_8F_6ug_8486_F033899)	CoA transferase [Eubacterium limosum]	WP_038352573.1	8486_09262016.fasta	43837.4	1	3	3	3	2.86e-05	0.1	399
31986_Sample2_8F_6ug_8486	31986_2_8Fractions_6ug_Merged (31986_Sample2_8F_6ug_8486_F033899)	hypothetical protein [Eubacterium limosum]	WP_052237041.1	8486_09262016.fasta	67579.2	1	8	8	8	7.61e-05	0.221	589
31986_Sample2_8F_6ug_8486	31986_2_8Fractions_6ug_Merged (31986_Sample2_8F_6ug_8486_F033899)	RpiR family transcriptional regulator [Eubacterium limosum]	WP_038353349.1	8486_09262016.fasta	31161.7	0.969	1	1	1	9.52e-06	0.0854	281
31986_Sample2_8F_6ug_8486	31986_2_8Fractions_6ug_Merged (31986_Sample2_8F_6ug_8486_F033899)	pyruvate:ferredoxin (flavodoxin) oxidoreductase [Eubacterium limosum]	WP_038354167.1	8486_09262016.fasta	129106	1	43	78	112	0.00107	0.474	1178
31986_Sample2_8F_6ug_8486	31986_2_8Fractions_6ug_Merged (31986_Sample2_8F_6ug_8486_F033899)	hypothetical protein [Eubacterium limosum]	WP_013380902.1	8486_09262016.fasta	8418.9	1	3	4	5	4.76e-05	0.64	75
31986_Sample2_8F_6ug_8486	31986_2_8Fractions_6ug_Merged (31986_Sample2_8F_6ug_8486_F033899)	TetR family transcriptional regulator [Eubacterium limosum]	WP_013381051.1	8486_09262016.fasta	25765.4	1	4	4	4	3.81e-05	0.239	218
31986_Sample2_8F_6ug_8486	31986_2_8Fractions_6ug_Merged (31986_Sample2_8F_6ug_8486_F033899)	desulfoferrodoxin [Eubacterium limosum]	WP_038353047.1	8486_09262016.fasta	14009.4	1	3	5	5	4.76e-05	0.602	128
31986_Sample2_8F_6ug_8486	31986_2_8Fractions_6ug_Merged (31986_Sample2_8F_6ug_8486_F033899)	carbamoyl phosphate synthase large subunit [Eubacterium limosum]	WP_038353557.1	8486_09262016.fasta	41022.9	0.999	2	2	2	1.9e-05	0.0904	376
31986_Sample2_8F_6ug_8486	31986_2_8Fractions_6ug_Merged (31986_Sample2_8F_6ug_8486_F033899)	UDP-glucose 4-epimerase GalE [Eubacterium limosum]	WP_038353059.1	8486_09262016.fasta	35782.8	1	4	6	8	7.61e-05	0.209	321
31986_Sample2_8F_6ug_8486	31986_2_8Fractions_6ug_Merged (31986_Sample2_8F_6ug_8486_F033899)	peptide ABC transporter ATP-binding protein [Eubacterium limosum]	WP_038353223.1	8486_09262016.fasta	37266.8	0.614	1	1	1	9.52e-06	0.032	344
31986_Sample2_8F_6ug_8486	31986_2_8Fractions_6ug_Merged (31986_Sample2_8F_6ug_8486_F033899)	ABC transporter permease [Eubacterium limosum]	WP_038351149.1	8486_09262016.fasta	33045.4	1	4	5	5	4.76e-05	0.346	306
31986_Sample2_8F_6ug_8486	31986_2_8Fractions_6ug_Merged (31986_Sample2_8F_6ug_8486_F033899)	hypothetical protein [Eubacterium limosum]	WP_052237415.1	8486_09262016.fasta	19425	1	4	4	4	3.81e-05	0.25	172
31986_Sample2_8F_6ug_8486	31986_2_8Fractions_6ug_Merged (31986_Sample2_8F_6ug_8486_F033899)	hypothetical protein [Eubacterium limosum]	WP_038354041.1	8486_09262016.fasta	8434.9	1	2	4	4	3.81e-05	0.553	76
31986_Sample2_8F_6ug_8486	31986_2_8Fractions_6ug_Merged (31986_Sample2_8F_6ug_8486_F033899)	hypothetical protein [Eubacterium limosum]	WP_038351274.1	8486_09262016.fasta	192541	1	14	17	19	0.000181	0.155	1745
31986_Sample2_8F_6ug_8486	31986_2_8Fractions_6ug_Merged (31986_Sample2_8F_6ug_8486_F033899)	16S rRNA methyltransferase G [Eubacterium limosum]	WP_038353306.1	8486_09262016.fasta	26682.2	0.953	1	1	1	9.52e-06	0.046	239
31986_Sample2_8F_6ug_8486	31986_2_8Fractions_6ug_Merged (31986_Sample2_8F_6ug_8486_F033899)	glutamine amidotransferase [Eubacterium limosum]	WP_038353890.1	8486_09262016.fasta	21070.9	0.969	1	1	1	9.52e-06	0.114	193
31986_Sample2_8F_6ug_8486	31986_2_8Fractions_6ug_Merged (31986_Sample2_8F_6ug_8486_F033899)	hypothetical protein [Eubacterium limosum]	WP_038350664.1	8486_09262016.fasta	25486.1	0.999	2	3	3	2.86e-05	0.167	240
31986_Sample2_8F_6ug_8486	31986_2_8Fractions_6ug_Merged (31986_Sample2_8F_6ug_8486_F033899)	(Fe-S)-binding protein [Eubacterium limosum]	WP_038354124.1	8486_09262016.fasta	25576.8	0.926	1	1	1	9.52e-06	0.101	237
31986_Sample2_8F_6ug_8486	31986_2_8Fractions_6ug_Merged (31986_Sample2_8F_6ug_8486_F033899)	acetolactate synthase, large subunit, biosynthetic type [Eubacterium limosum]	WP_038353096.1	8486_09262016.fasta	59609.4	1	6	6	7	6.66e-05	0.174	545
31986_Sample2_8F_6ug_8486	31986_2_8Fractions_6ug_Merged (31986_Sample2_8F_6ug_8486_F033899)	hypothetical protein [Eubacterium limosum]	WP_052237049.1	8486_09262016.fasta	26317	1	4	5	6	5.71e-05	0.344	244
31986_Sample2_8F_6ug_8486	31986_2_8Fractions_6ug_Merged (31986_Sample2_8F_6ug_8486_F033899)	hypothetical protein [Eubacterium limosum]	WP_038351482.1	8486_09262016.fasta	12081	1	4	5	7	6.66e-05	0.295	105
31986_Sample2_8F_6ug_8486	31986_2_8Fractions_6ug_Merged (31986_Sample2_8F_6ug_8486_F033899)	DNA-binding protein WhiA [Eubacterium limosum]	WP_038350747.1	8486_09262016.fasta	36296	0.969	1	1	1	9.52e-06	0.044	318
31986_Sample2_8F_6ug_8486	31986_2_8Fractions_6ug_Merged (31986_Sample2_8F_6ug_8486_F033899)	hypothetical protein [Eubacterium limosum]	WP_038352175.1	8486_09262016.fasta	52708.8	1	3	4	4	3.81e-05	0.109	476
31986_Sample2_8F_6ug_8486	31986_2_8Fractions_6ug_Merged (31986_Sample2_8F_6ug_8486_F033899)	bifunctional glutamate--cysteine ligase/glutathione synthetase [Eubacterium limosum]	WP_038350872.1	8486_09262016.fasta	87689.2	1	13	14	14	0.000133	0.245	771
31986_Sample2_8F_6ug_8486	31986_2_8Fractions_6ug_Merged (31986_Sample2_8F_6ug_8486_F033899)	hypothetical protein [Eubacterium limosum]	WP_038351565.1	8486_09262016.fasta	15005.1	0.999	2	3	5	4.76e-05	0.303	132
31986_Sample2_8F_6ug_8486	31986_2_8Fractions_6ug_Merged (31986_Sample2_8F_6ug_8486_F033899)	phenylacetate--CoA ligase [Eubacterium limosum]	WP_038352258.1	8486_09262016.fasta	48552	1	10	11	13	0.000124	0.333	433
31986_Sample2_8F_6ug_8486	31986_2_8Fractions_6ug_Merged (31986_Sample2_8F_6ug_8486_F033899)	rubrerythrin [Eubacterium limosum]	WP_013379042.1	8486_09262016.fasta	22144.4	1	13	22	27	0.000257	0.731	197
31986_Sample2_8F_6ug_8486	31986_2_8Fractions_6ug_Merged (31986_Sample2_8F_6ug_8486_F033899)	NAD(P)-dependent oxidoreductase [Eubacterium limosum]	WP_038352897.1	8486_09262016.fasta	33701	0.969	1	1	1	9.52e-06	0.0539	297
31986_Sample2_8F_6ug_8486	31986_2_8Fractions_6ug_Merged (31986_Sample2_8F_6ug_8486_F033899)	methyltransferase [Eubacterium limosum]	WP_038352383.1	8486_09262016.fasta	23868.1	1	3	3	3	2.86e-05	0.27	222
31986_Sample2_8F_6ug_8486	31986_2_8Fractions_6ug_Merged (31986_Sample2_8F_6ug_8486_F033899)	ATP synthase subunit B [Eubacterium limosum]	WP_038351648.1	8486_09262016.fasta	52297.6	1	23	48	64	0.000609	0.501	469
31986_Sample2_8F_6ug_8486	31986_2_8Fractions_6ug_Merged (31986_Sample2_8F_6ug_8486_F033899)	hypothetical protein [Eubacterium limosum]	WP_052237344.1	8486_09262016.fasta	82044.8	1	15	26	30	0.000286	0.308	747
31986_Sample2_8F_6ug_8486	31986_2_8Fractions_6ug_Merged (31986_Sample2_8F_6ug_8486_F033899)	uroporphyrinogen decarboxylase [Eubacterium limosum]	WP_038352932.1	8486_09262016.fasta	50288.7	0.999	2	2	2	1.9e-05	0.0646	449
31986_Sample2_8F_6ug_8486	31986_2_8Fractions_6ug_Merged (31986_Sample2_8F_6ug_8486_F033899)	acyl-CoA dehydrogenase [Eubacterium limosum]	WP_013378878.1	8486_09262016.fasta	41345.5	1	21	47	155	0.00148	0.665	379
31986_Sample2_8F_6ug_8486	31986_2_8Fractions_6ug_Merged (31986_Sample2_8F_6ug_8486_F033899)	lactaldehyde reductase [Eubacterium limosum]	WP_038353805.1	8486_09262016.fasta	41013.1	1	3	3	3	2.86e-05	0.128	382
31986_Sample2_8F_6ug_8486	31986_2_8Fractions_6ug_Merged (31986_Sample2_8F_6ug_8486_F033899)	S-adenosylhomocysteine nucleosidase [Eubacterium limosum]	WP_052237268.1	8486_09262016.fasta	24233.8	1	3	3	3	2.86e-05	0.193	228
31986_Sample2_8F_6ug_8486	31986_2_8Fractions_6ug_Merged (31986_Sample2_8F_6ug_8486_F033899)	RNA polymerase sigma factor RpoD [Eubacterium limosum]	WP_038352466.1	8486_09262016.fasta	43599.6	1	7	10	12	0.000114	0.316	383
31986_Sample2_8F_6ug_8486	31986_2_8Fractions_6ug_Merged (31986_Sample2_8F_6ug_8486_F033899)	enoyl-CoA hydratase [Eubacterium limosum]	WP_038350952.1	8486_09262016.fasta	27231.3	1	16	40	150	0.00143	0.651	258
31986_Sample2_8F_6ug_8486	31986_2_8Fractions_6ug_Merged (31986_Sample2_8F_6ug_8486_F033899)	DAK2 domain-containing protein [Eubacterium limosum]	WP_038352007.1	8486_09262016.fasta	22151.9	1	3	3	3	2.86e-05	0.217	207
31986_Sample2_8F_6ug_8486	31986_2_8Fractions_6ug_Merged (31986_Sample2_8F_6ug_8486_F033899)	hypothetical protein [Eubacterium limosum]	WP_038350704.1	8486_09262016.fasta	15531.7	0.969	1	1	1	9.52e-06	0.119	143
31986_Sample2_8F_6ug_8486	31986_2_8Fractions_6ug_Merged (31986_Sample2_8F_6ug_8486_F033899)	hypothetical protein [Eubacterium limosum]	WP_038352957.1	8486_09262016.fasta	58396.2	0.635	1	1	1	9.52e-06	0.0239	543
31986_Sample2_8F_6ug_8486	31986_2_8Fractions_6ug_Merged (31986_Sample2_8F_6ug_8486_F033899)	2-C-methyl-D-erythritol 4-phosphate cytidylyltransferase [Eubacterium limosum]	WP_038351981.1	8486_09262016.fasta	26548.4	0.999	2	2	2	1.9e-05	0.128	234
31986_Sample2_8F_6ug_8486	31986_2_8Fractions_6ug_Merged (31986_Sample2_8F_6ug_8486_F033899)	hypothetical protein [Eubacterium limosum]	WP_052237017.1	8486_09262016.fasta	45324.3	1	12	25	34	0.000324	0.41	417
31986_Sample2_8F_6ug_8486	31986_2_8Fractions_6ug_Merged (31986_Sample2_8F_6ug_8486_F033899)	hypothetical protein [Eubacterium limosum]	WP_038352215.1	8486_09262016.fasta	46067.4	1	3	3	3	2.86e-05	0.107	394
31986_Sample2_8F_6ug_8486	31986_2_8Fractions_6ug_Merged (31986_Sample2_8F_6ug_8486_F033899)	methyltransferase [Eubacterium limosum]	WP_038352970.1	8486_09262016.fasta	21965.5	0.969	1	1	1	9.52e-06	0.125	208
31986_Sample2_8F_6ug_8486	31986_2_8Fractions_6ug_Merged (31986_Sample2_8F_6ug_8486_F033899)	single-stranded DNA-binding protein [Eubacterium limosum]	WP_013382825.1	8486_09262016.fasta	16989.1	1	4	5	6	5.71e-05	0.39	154
31986_Sample2_8F_6ug_8486	31986_2_8Fractions_6ug_Merged (31986_Sample2_8F_6ug_8486_F033899)	peptidylprolyl isomerase [Eubacterium limosum]	WP_038353033.1	8486_09262016.fasta	56854.1	1	12	14	14	0.000133	0.308	497
31986_Sample2_8F_6ug_8486	31986_2_8Fractions_6ug_Merged (31986_Sample2_8F_6ug_8486_F033899)	ribonucleoside-diphosphate reductase [Eubacterium limosum]	WP_038352422.1	8486_09262016.fasta	109124	1	15	17	18	0.000171	0.219	979
31986_Sample2_8F_6ug_8486	31986_2_8Fractions_6ug_Merged (31986_Sample2_8F_6ug_8486_F033899)	peptidase U32 [Eubacterium limosum]	WP_038352989.1	8486_09262016.fasta	46791.6	1	2	2	3	2.86e-05	0.0706	411
31986_Sample2_8F_6ug_8486	31986_2_8Fractions_6ug_Merged (31986_Sample2_8F_6ug_8486_F033899)	molybdopterin molybdenumtransferase MoeA [Eubacterium limosum]	WP_038353575.1	8486_09262016.fasta	43436.4	1	4	5	5	4.76e-05	0.157	407
31986_Sample2_8F_6ug_8486	31986_2_8Fractions_6ug_Merged (31986_Sample2_8F_6ug_8486_F033899)	30S ribosomal protein S3 [Eubacterium limosum]	WP_038354268.1	8486_09262016.fasta	26874.1	1	10	18	23	0.000219	0.483	240
31986_Sample2_8F_6ug_8486	31986_2_8Fractions_6ug_Merged (31986_Sample2_8F_6ug_8486_F033899)	DNA-binding response regulator [Eubacterium limosum]	WP_013380000.1	8486_09262016.fasta	25530.1	1	8	10	12	0.000114	0.392	222
31986_Sample2_8F_6ug_8486	31986_2_8Fractions_6ug_Merged (31986_Sample2_8F_6ug_8486_F033899)	alkaline-shock protein [Eubacterium limosum]	WP_038352631.1	8486_09262016.fasta	12334.5	1	5	5	5	4.76e-05	0.539	115
31986_Sample2_8F_6ug_8486	31986_2_8Fractions_6ug_Merged (31986_Sample2_8F_6ug_8486_F033899)	fumarate hydratase [Eubacterium limosum]	WP_038353866.1	8486_09262016.fasta	20314.9	1	4	5	5	4.76e-05	0.326	187
31986_Sample2_8F_6ug_8486	31986_2_8Fractions_6ug_Merged (31986_Sample2_8F_6ug_8486_F033899)	hypothetical protein [Eubacterium limosum]	WP_038352193.1	8486_09262016.fasta	91324.8	1	19	23	27	0.000257	0.387	799
31986_Sample2_8F_6ug_8486	31986_2_8Fractions_6ug_Merged (31986_Sample2_8F_6ug_8486_F033899)	dihydrofolate reductase [Eubacterium limosum]	WP_013378867.1	8486_09262016.fasta	38292.1	1	2	3	3	2.86e-05	0.0872	344
31986_Sample2_8F_6ug_8486	31986_2_8Fractions_6ug_Merged (31986_Sample2_8F_6ug_8486_F033899)	TIGR00266 family protein [Eubacterium limosum]	WP_013382369.1	8486_09262016.fasta	24592	1	6	7	7	6.66e-05	0.351	228
31986_Sample2_8F_6ug_8486	31986_2_8Fractions_6ug_Merged (31986_Sample2_8F_6ug_8486_F033899)	ABC transporter ATP-binding protein [Eubacterium limosum]	WP_038351332.1	8486_09262016.fasta	60140.7	1	4	4	5	4.76e-05	0.113	532
31986_Sample2_8F_6ug_8486	31986_2_8Fractions_6ug_Merged (31986_Sample2_8F_6ug_8486_F033899)	16S rRNA (adenine(1518)-N(6)/adenine(1519)-N(6))-dimethyltransferase [Eubacterium limosum]	WP_038351874.1	8486_09262016.fasta	31762.1	0.969	1	1	1	9.52e-06	0.0842	285
31986_Sample2_8F_6ug_8486	31986_2_8Fractions_6ug_Merged (31986_Sample2_8F_6ug_8486_F033899)	FMN reductase [Eubacterium limosum]	WP_038352692.1	8486_09262016.fasta	22497.2	1	6	8	9	8.57e-05	0.327	205
31986_Sample2_8F_6ug_8486	31986_2_8Fractions_6ug_Merged (31986_Sample2_8F_6ug_8486_F033899)	hypothetical protein [Eubacterium limosum]	WP_038352775.1	8486_09262016.fasta	22591.9	1	3	3	3	2.86e-05	0.181	210
31986_Sample2_8F_6ug_8486	31986_2_8Fractions_6ug_Merged (31986_Sample2_8F_6ug_8486_F033899)	carbohydrate kinase [Eubacterium limosum]	WP_013381167.1	8486_09262016.fasta	55390.2	1	3	3	3	2.86e-05	0.0922	499
31986_Sample2_8F_6ug_8486	31986_2_8Fractions_6ug_Merged (31986_Sample2_8F_6ug_8486_F033899)	sulfite reductase subunit C [Eubacterium limosum]	WP_038351623.1	8486_09262016.fasta	38989.4	1	6	7	7	6.66e-05	0.251	347
31986_Sample2_8F_6ug_8486	31986_2_8Fractions_6ug_Merged (31986_Sample2_8F_6ug_8486_F033899)	hypothetical protein [Eubacterium limosum]	WP_038353051.1	8486_09262016.fasta	30381.5	1	8	11	12	0.000114	0.405	274
31986_Sample2_8F_6ug_8486	31986_2_8Fractions_6ug_Merged (31986_Sample2_8F_6ug_8486_F033899)	fructose-1,6-bisphosphate aldolase, class II [Eubacterium limosum]	WP_013379100.1	8486_09262016.fasta	30843.8	1	10	14	17	0.000162	0.55	289
31986_Sample2_8F_6ug_8486	31986_2_8Fractions_6ug_Merged (31986_Sample2_8F_6ug_8486_F033899)	transcriptional regulator [Eubacterium limosum]	WP_038353676.1	8486_09262016.fasta	28273.9	1	3	3	4	3.81e-05	0.209	244
31986_Sample2_8F_6ug_8486	31986_2_8Fractions_6ug_Merged (31986_Sample2_8F_6ug_8486_F033899)	hypothetical protein [Eubacterium limosum]	WP_038352524.1	8486_09262016.fasta	32253.9	1	2	5	16	0.000152	0.0543	313
31986_Sample2_8F_6ug_8486	31986_2_8Fractions_6ug_Merged (31986_Sample2_8F_6ug_8486_F033899)	MBL fold metallo-hydrolase [Eubacterium limosum]	WP_038353133.1	8486_09262016.fasta	22685.2	1	3	3	3	2.86e-05	0.255	208
31986_Sample2_8F_6ug_8486	31986_2_8Fractions_6ug_Merged (31986_Sample2_8F_6ug_8486_F033899)	phosphopantothenoylcysteine decarboxylase [Eubacterium limosum]	WP_013380560.1	8486_09262016.fasta	43053.9	1	3	3	3	2.86e-05	0.118	398
31986_Sample2_8F_6ug_8486	31986_2_8Fractions_6ug_Merged (31986_Sample2_8F_6ug_8486_F033899)	ABC transporter ATP-binding protein [Eubacterium limosum]	WP_013381795.1	8486_09262016.fasta	28359.7	1	5	5	5	4.76e-05	0.302	252
31986_Sample2_8F_6ug_8486	31986_2_8Fractions_6ug_Merged (31986_Sample2_8F_6ug_8486_F033899)	hypothetical protein [Eubacterium limosum]	WP_038352607.1	8486_09262016.fasta	88680.3	0.969	1	1	1	9.52e-06	0.0237	800
31986_Sample2_8F_6ug_8486	31986_2_8Fractions_6ug_Merged (31986_Sample2_8F_6ug_8486_F033899)	cytidylate kinase [Eubacterium limosum]	WP_038351268.1	8486_09262016.fasta	24145.5	1	2	2	2	1.9e-05	0.136	213
31986_Sample2_8F_6ug_8486	31986_2_8Fractions_6ug_Merged (31986_Sample2_8F_6ug_8486_F033899)	hypothetical protein [Eubacterium limosum]	WP_038353884.1	8486_09262016.fasta	28656.4	1	6	6	6	5.71e-05	0.3	247
31986_Sample2_8F_6ug_8486	31986_2_8Fractions_6ug_Merged (31986_Sample2_8F_6ug_8486_F033899)	hypothetical protein [Eubacterium limosum]	WP_038352732.1	8486_09262016.fasta	18221.8	1	2	2	2	1.9e-05	0.201	164
31986_Sample2_8F_6ug_8486	31986_2_8Fractions_6ug_Merged (31986_Sample2_8F_6ug_8486_F033899)	CRISPR-associated endoribonuclease Cas6 [Eubacterium limosum]	WP_038353425.1	8486_09262016.fasta	26961.8	1	2	2	3	2.86e-05	0.104	230
31986_Sample2_8F_6ug_8486	31986_2_8Fractions_6ug_Merged (31986_Sample2_8F_6ug_8486_F033899)	phage coat protein gp6 [Eubacterium limosum]	WP_038352086.1	8486_09262016.fasta	31656.4	1	3	3	3	2.86e-05	0.194	294
31986_Sample2_8F_6ug_8486	31986_2_8Fractions_6ug_Merged (31986_Sample2_8F_6ug_8486_F033899)	MBL fold metallo-hydrolase [Eubacterium limosum]	WP_038352815.1	8486_09262016.fasta	26166.5	1	6	6	6	5.71e-05	0.373	236
31986_Sample2_8F_6ug_8486	31986_2_8Fractions_6ug_Merged (31986_Sample2_8F_6ug_8486_F033899)	teichoic acid ABC transporter ATP-binding protein [Eubacterium limosum]	WP_038353176.1	8486_09262016.fasta	25911.1	1	2	2	2	1.9e-05	0.142	233
31986_Sample2_8F_6ug_8486	31986_2_8Fractions_6ug_Merged (31986_Sample2_8F_6ug_8486_F033899)	4-hydroxy-3-methylbut-2-enyl diphosphate reductase [Eubacterium limosum]	WP_013380809.1	8486_09262016.fasta	81165	1	19	24	44	0.000419	0.316	730
31986_Sample2_8F_6ug_8486	31986_2_8Fractions_6ug_Merged (31986_Sample2_8F_6ug_8486_F033899)	aspartate aminotransferase family protein [Eubacterium limosum]	WP_038352294.1	8486_09262016.fasta	46244.6	1	4	4	4	3.81e-05	0.147	429
31986_Sample2_8F_6ug_8486	31986_2_8Fractions_6ug_Merged (31986_Sample2_8F_6ug_8486_F033899)	hypothetical protein [Eubacterium limosum]	WP_013382362.1	8486_09262016.fasta	12625.9	1	3	3	3	2.86e-05	0.321	106
31986_Sample2_8F_6ug_8486	31986_2_8Fractions_6ug_Merged (31986_Sample2_8F_6ug_8486_F033899)	hypothetical protein [Eubacterium limosum]	WP_038350991.1	8486_09262016.fasta	20122.7	1	2	2	2	1.9e-05	0.24	179
31986_Sample2_8F_6ug_8486	31986_2_8Fractions_6ug_Merged (31986_Sample2_8F_6ug_8486_F033899)	ArsC family transcriptional regulator [Eubacterium limosum]	WP_038353198.1	8486_09262016.fasta	13818.7	1	4	4	4	3.81e-05	0.361	119
31986_Sample2_8F_6ug_8486	31986_2_8Fractions_6ug_Merged (31986_Sample2_8F_6ug_8486_F033899)	GTPase Era [Eubacterium limosum]	WP_038351225.1	8486_09262016.fasta	34342.5	1	5	6	7	6.66e-05	0.227	304
31986_Sample2_8F_6ug_8486	31986_2_8Fractions_6ug_Merged (31986_Sample2_8F_6ug_8486_F033899)	oxidoreductase [Eubacterium limosum]	WP_013382570.1	8486_09262016.fasta	24318.7	0.969	1	1	1	9.52e-06	0.0959	219
31986_Sample2_8F_6ug_8486	31986_2_8Fractions_6ug_Merged (31986_Sample2_8F_6ug_8486_F033899)	septum formation inhibitor Maf [Eubacterium limosum]	WP_038352043.1	8486_09262016.fasta	20973	0.969	1	1	1	9.52e-06	0.0725	193
31986_Sample2_8F_6ug_8486	31986_2_8Fractions_6ug_Merged (31986_Sample2_8F_6ug_8486_F033899)	V-type ATP synthase subunit D [Eubacterium limosum]	WP_013380496.1	8486_09262016.fasta	23987.2	1	7	9	9	8.57e-05	0.389	211
31986_Sample2_8F_6ug_8486	31986_2_8Fractions_6ug_Merged (31986_Sample2_8F_6ug_8486_F033899)	beta-ketoacyl-[acyl-carrier-protein]	WP_038353924.1	8486_09262016.fasta	47177.5	1	7	7	7	6.66e-05	0.371	439
31986_Sample2_8F_6ug_8486	31986_2_8Fractions_6ug_Merged (31986_Sample2_8F_6ug_8486_F033899)	aspartate-semialdehyde dehydrogenase [Eubacterium limosum]	WP_038352585.1	8486_09262016.fasta	36762	1	13	18	21	0.0002	0.443	332
31986_Sample2_8F_6ug_8486	31986_2_8Fractions_6ug_Merged (31986_Sample2_8F_6ug_8486_F033899)	hypothetical protein [Eubacterium limosum]	WP_038353278.1	8486_09262016.fasta	59933.7	1	3	4	4	3.81e-05	0.0652	537
31986_Sample2_8F_6ug_8486	31986_2_8Fractions_6ug_Merged (31986_Sample2_8F_6ug_8486_F033899)	pyruvate dehydrogenase [Eubacterium limosum]	WP_038351975.1	8486_09262016.fasta	35899.5	0.969	1	1	1	9.52e-06	0.0604	331
31986_Sample2_8F_6ug_8486	31986_2_8Fractions_6ug_Merged (31986_Sample2_8F_6ug_8486_F033899)	hypothetical protein [Eubacterium limosum]	WP_038354096.1	8486_09262016.fasta	25453.1	1	2	2	2	1.9e-05	0.166	217
31986_Sample2_8F_6ug_8486	31986_2_8Fractions_6ug_Merged (31986_Sample2_8F_6ug_8486_F033899)	glutamate racemase [Eubacterium limosum]	WP_038352209.1	8486_09262016.fasta	29766.6	0.969	1	1	1	9.52e-06	0.0335	269
31986_Sample2_8F_6ug_8486	31986_2_8Fractions_6ug_Merged (31986_Sample2_8F_6ug_8486_F033899)	hypothetical protein [Eubacterium limosum]	WP_038352793.1	8486_09262016.fasta	67810.5	0.961	1	1	1	9.52e-06	0.0283	635
31986_Sample2_8F_6ug_8486	31986_2_8Fractions_6ug_Merged (31986_Sample2_8F_6ug_8486_F033899)	chromosome partitioning protein [Eubacterium limosum]	WP_038353486.1	8486_09262016.fasta	28286.6	1	4	4	4	3.81e-05	0.252	254
31986_Sample2_8F_6ug_8486	31986_2_8Fractions_6ug_Merged (31986_Sample2_8F_6ug_8486_F033899)	glycerol-3-phosphate dehydrogenase [Eubacterium limosum]	WP_038353569.1	8486_09262016.fasta	37786	1	4	4	4	3.81e-05	0.199	346
31986_Sample2_8F_6ug_8486	31986_2_8Fractions_6ug_Merged (31986_Sample2_8F_6ug_8486_F033899)	GGDEF domain-containing protein [Eubacterium limosum]	WP_052237219.1	8486_09262016.fasta	63539.9	1	2	2	2	1.9e-05	0.0622	563
31986_Sample2_8F_6ug_8486	31986_2_8Fractions_6ug_Merged (31986_Sample2_8F_6ug_8486_F033899)	indolepyruvate ferredoxin oxidoreductase subunit alpha [Eubacterium limosum]	WP_038352417.1	8486_09262016.fasta	65200.5	1	27	37	46	0.000438	0.598	594
31986_Sample2_8F_6ug_8486	31986_2_8Fractions_6ug_Merged (31986_Sample2_8F_6ug_8486_F033899)	transcriptional regulator [Eubacterium limosum]	WP_038351078.1	8486_09262016.fasta	23369.3	0.835	1	1	1	9.52e-06	0.0493	203
31986_Sample2_8F_6ug_8486	31986_2_8Fractions_6ug_Merged (31986_Sample2_8F_6ug_8486_F033899)	RNA-binding protein [Eubacterium limosum]	WP_038352625.1	8486_09262016.fasta	31962.2	1	2	2	2	1.9e-05	0.0851	282
31986_Sample2_8F_6ug_8486	31986_2_8Fractions_6ug_Merged (31986_Sample2_8F_6ug_8486_F033899)	dihydroorotase [Eubacterium limosum]	WP_038352475.1	8486_09262016.fasta	42929	1	9	11	11	0.000105	0.341	390
31986_Sample2_8F_6ug_8486	31986_2_8Fractions_6ug_Merged (31986_Sample2_8F_6ug_8486_F033899)	DNA-binding response regulator [Eubacterium limosum]	WP_013381354.1	8486_09262016.fasta	26046.8	1	3	4	4	3.81e-05	0.211	228
31986_Sample2_8F_6ug_8486	31986_2_8Fractions_6ug_Merged (31986_Sample2_8F_6ug_8486_F033899)	quinolinate synthetase [Eubacterium limosum]	WP_038350676.1	8486_09262016.fasta	33794.3	0.969	1	1	1	9.52e-06	0.0629	302
31986_Sample2_8F_6ug_8486	31986_2_8Fractions_6ug_Merged (31986_Sample2_8F_6ug_8486_F033899)	ATP-dependent Clp protease ATP-binding subunit ClpX [Eubacterium limosum]	WP_038352833.1	8486_09262016.fasta	46240.3	1	9	10	10	9.52e-05	0.316	421
31986_Sample2_8F_6ug_8486	31986_2_8Fractions_6ug_Merged (31986_Sample2_8F_6ug_8486_F033899)	30S ribosomal protein S4 [Eubacterium limosum]	WP_038354261.1	8486_09262016.fasta	24023.5	1	8	13	21	0.0002	0.488	209
31986_Sample2_8F_6ug_8486	31986_2_8Fractions_6ug_Merged (31986_Sample2_8F_6ug_8486_F033899)	ribulokinase [Eubacterium limosum]	WP_038353526.1	8486_09262016.fasta	61033.1	1	13	18	23	0.000219	0.34	556
31986_Sample2_8F_6ug_8486	31986_2_8Fractions_6ug_Merged (31986_Sample2_8F_6ug_8486_F033899)	ferredoxin [Eubacterium limosum]	WP_038352187.1	8486_09262016.fasta	63510.9	1	31	48	72	0.000685	0.696	583
31986_Sample2_8F_6ug_8486	31986_2_8Fractions_6ug_Merged (31986_Sample2_8F_6ug_8486_F033899)	fatty acid-binding protein DegV [Eubacterium limosum]	WP_038350884.1	8486_09262016.fasta	30702.6	1	11	13	15	0.000143	0.579	278
31986_Sample2_8F_6ug_8486	31986_2_8Fractions_6ug_Merged (31986_Sample2_8F_6ug_8486_F033899)	glutamine synthetase [Eubacterium limosum]	WP_052237197.1	8486_09262016.fasta	79371.8	1	17	20	23	0.000219	0.361	706
31986_Sample2_8F_6ug_8486	31986_2_8Fractions_6ug_Merged (31986_Sample2_8F_6ug_8486_F033899)	hypothetical protein [Eubacterium limosum]	WP_013382004.1	8486_09262016.fasta	10335.9	1	8	11	22	0.000209	0.789	90
31986_Sample2_8F_6ug_8486	31986_2_8Fractions_6ug_Merged (31986_Sample2_8F_6ug_8486_F033899)	hypothetical protein [Eubacterium limosum]	WP_038353400.1	8486_09262016.fasta	54436.3	1	11	14	31	0.000295	0.303	485
31986_Sample2_8F_6ug_8486	31986_2_8Fractions_6ug_Merged (31986_Sample2_8F_6ug_8486_F033899)	ubiquinone biosynthesis protein COQ7 [Eubacterium limosum]	WP_038351326.1	8486_09262016.fasta	13107.2	1	7	18	58	0.000552	0.892	120
31986_Sample2_8F_6ug_8486	31986_2_8Fractions_6ug_Merged (31986_Sample2_8F_6ug_8486_F033899)	sugar ABC transporter substrate-binding protein [Eubacterium limosum]	WP_038351868.1	8486_09262016.fasta	22510.1	1	9	13	15	0.000143	0.44	209
31986_Sample2_8F_6ug_8486	31986_2_8Fractions_6ug_Merged (31986_Sample2_8F_6ug_8486_F033899)	hypothetical protein [Eubacterium limosum]	WP_052237488.1	8486_09262016.fasta	18488.7	1	7	10	10	9.52e-05	0.518	164
31986_Sample2_8F_6ug_8486	31986_2_8Fractions_6ug_Merged (31986_Sample2_8F_6ug_8486_F033899)	hypothetical protein [Eubacterium limosum]	WP_038350807.1	8486_09262016.fasta	23174.1	1	6	9	11	0.000105	0.435	207
31986_Sample2_8F_6ug_8486	31986_2_8Fractions_6ug_Merged (31986_Sample2_8F_6ug_8486_F033899)	rubrerythrin [Eubacterium limosum]	WP_038353045.1	8486_09262016.fasta	20496.4	1	9	19	30	0.000286	0.564	179
31986_Sample2_8F_6ug_8486	31986_2_8Fractions_6ug_Merged (31986_Sample2_8F_6ug_8486_F033899)	carbon monoxide dehydrogenase [Eubacterium limosum]	WP_038352894.1	8486_09262016.fasta	27966.6	1	9	15	25	0.000238	0.48	256
31986_Sample2_8F_6ug_8486	31986_2_8Fractions_6ug_Merged (31986_Sample2_8F_6ug_8486_F033899)	hybrid sensor histidine kinase/response regulator [Eubacterium limosum]	WP_052237362.1	8486_09262016.fasta	87912.2	0.983	2	2	2	1.9e-05	0.0488	779
31986_Sample2_8F_6ug_8486	31986_2_8Fractions_6ug_Merged (31986_Sample2_8F_6ug_8486_F033899)	phosphate propanoyltransferase [Eubacterium limosum]	WP_038352560.1	8486_09262016.fasta	21806.1	1	5	6	6	5.71e-05	0.307	199
31986_Sample2_8F_6ug_8486	31986_2_8Fractions_6ug_Merged (31986_Sample2_8F_6ug_8486_F033899)	magnesium transporter [Eubacterium limosum]	WP_013379302.1	8486_09262016.fasta	35462.9	0.999	2	2	2	1.9e-05	0.0613	310
31986_Sample2_8F_6ug_8486	31986_2_8Fractions_6ug_Merged (31986_Sample2_8F_6ug_8486_F033899)	hypothetical protein [Eubacterium limosum]	WP_038352643.1	8486_09262016.fasta	33611.7	1	10	14	14	0.000133	0.437	293
31986_Sample2_8F_6ug_8486	31986_2_8Fractions_6ug_Merged (31986_Sample2_8F_6ug_8486_F033899)	formate dehydrogenase [Eubacterium limosum]	WP_038354071.1	8486_09262016.fasta	98954.2	1	25	34	40	0.000381	0.402	895
31986_Sample2_8F_6ug_8486	31986_2_8Fractions_6ug_Merged (31986_Sample2_8F_6ug_8486_F033899)	YihA family ribosome biogenesis GTP-binding protein [Eubacterium limosum]	WP_013381789.1	8486_09262016.fasta	22247.4	0.969	1	1	2	1.9e-05	0.057	193
31986_Sample2_8F_6ug_8486	31986_2_8Fractions_6ug_Merged (31986_Sample2_8F_6ug_8486_F033899)	50S ribosomal protein L21 [Eubacterium limosum]	WP_038353878.1	8486_09262016.fasta	11710.6	1	2	4	5	4.76e-05	0.269	104
31986_Sample2_8F_6ug_8486	31986_2_8Fractions_6ug_Merged (31986_Sample2_8F_6ug_8486_F033899)	hypothetical protein [Eubacterium limosum]	WP_038354154.1	8486_09262016.fasta	39883.5	1	14	24	29	0.000276	0.5	370
31986_Sample2_8F_6ug_8486	31986_2_8Fractions_6ug_Merged (31986_Sample2_8F_6ug_8486_F033899)	arylesterase [Eubacterium limosum]	WP_038351387.1	8486_09262016.fasta	23744.4	1	6	10	13	0.000124	0.437	215
31986_Sample2_8F_6ug_8486	31986_2_8Fractions_6ug_Merged (31986_Sample2_8F_6ug_8486_F033899)	homoserine O-succinyltransferase [Eubacterium limosum]	WP_038353419.1	8486_09262016.fasta	36036.5	1	12	20	28	0.000266	0.5	308
31986_Sample2_8F_6ug_8486	31986_2_8Fractions_6ug_Merged (31986_Sample2_8F_6ug_8486_F033899)	protein-tyrosine-phosphatase [Eubacterium limosum]	WP_038352851.1	8486_09262016.fasta	36879.6	1	11	12	17	0.000162	0.441	322
31986_Sample2_8F_6ug_8486	31986_2_8Fractions_6ug_Merged (31986_Sample2_8F_6ug_8486_F033899)	elongation factor P [Eubacterium limosum]	WP_038352809.1	8486_09262016.fasta	20763	1	2	3	3	2.86e-05	0.227	185
31986_Sample2_8F_6ug_8486	31986_2_8Fractions_6ug_Merged (31986_Sample2_8F_6ug_8486_F033899)	hypothetical protein [Eubacterium limosum]	WP_038353248.1	8486_09262016.fasta	17425.5	0.999	2	2	2	1.9e-05	0.212	151
31986_Sample2_8F_6ug_8486	31986_2_8Fractions_6ug_Merged (31986_Sample2_8F_6ug_8486_F033899)	50S ribosomal protein L2 [Eubacterium limosum]	WP_038354269.1	8486_09262016.fasta	30324.8	1	8	11	13	0.000124	0.35	277
31986_Sample2_8F_6ug_8486	31986_2_8Fractions_6ug_Merged (31986_Sample2_8F_6ug_8486_F033899)	ABC transporter substrate-binding protein [Eubacterium limosum]	WP_038353267.1	8486_09262016.fasta	35026.4	1	13	25	30	0.000286	0.687	335
31986_Sample2_8F_6ug_8486	31986_2_8Fractions_6ug_Merged (31986_Sample2_8F_6ug_8486_F033899)	foldase [Eubacterium limosum]	WP_038351261.1	8486_09262016.fasta	29053.5	1	8	11	13	0.000124	0.36	253
31986_Sample2_8F_6ug_8486	31986_2_8Fractions_6ug_Merged (31986_Sample2_8F_6ug_8486_F033899)	excinuclease ABC subunit B [Eubacterium limosum]	WP_038350651.1	8486_09262016.fasta	74225.9	1	4	4	4	3.81e-05	0.0735	653
31986_Sample2_8F_6ug_8486	31986_2_8Fractions_6ug_Merged (31986_Sample2_8F_6ug_8486_F033899)	ABC transporter [Eubacterium limosum]	WP_038353189.1	8486_09262016.fasta	63119.7	1	4	4	4	3.81e-05	0.134	576
31986_Sample2_8F_6ug_8486	31986_2_8Fractions_6ug_Merged (31986_Sample2_8F_6ug_8486_F033899)	hypothetical protein [Eubacterium limosum]	WP_038352579.1	8486_09262016.fasta	21252.4	1	7	13	28	0.000266	0.4	195
31986_Sample2_8F_6ug_8486	31986_2_8Fractions_6ug_Merged (31986_Sample2_8F_6ug_8486_F033899)	preprotein translocase subunit SecA [Eubacterium limosum]	WP_038352245.1	8486_09262016.fasta	19691.9	1	6	10	11	0.000105	0.359	170
31986_Sample2_8F_6ug_8486	31986_2_8Fractions_6ug_Merged (31986_Sample2_8F_6ug_8486_F033899)	glycerol-3-phosphate dehydrogenase [Eubacterium limosum]	WP_038350631.1	8486_09262016.fasta	37862.7	1	8	10	12	0.000114	0.295	346
31986_Sample2_8F_6ug_8486	31986_2_8Fractions_6ug_Merged (31986_Sample2_8F_6ug_8486_F033899)	serine protease HtrA [Eubacterium limosum]	WP_052237255.1	8486_09262016.fasta	42767.5	1	2	2	2	1.9e-05	0.133	415
31986_Sample2_8F_6ug_8486	31986_2_8Fractions_6ug_Merged (31986_Sample2_8F_6ug_8486_F033899)	carboxyl-terminal processing protease [Eubacterium limosum]	WP_038350652.1	8486_09262016.fasta	42886.8	1	5	6	6	5.71e-05	0.18	399
31986_Sample2_8F_6ug_8486	31986_2_8Fractions_6ug_Merged (31986_Sample2_8F_6ug_8486_F033899)	30S ribosomal protein S16 [Eubacterium limosum]	WP_013381182.1	8486_09262016.fasta	9083.2	1	2	2	2	1.9e-05	0.444	81
31986_Sample2_8F_6ug_8486	31986_2_8Fractions_6ug_Merged (31986_Sample2_8F_6ug_8486_F033899)	alanine--tRNA ligase [Eubacterium limosum]	WP_038352995.1	8486_09262016.fasta	98239.6	1	11	16	16	0.000152	0.198	879
31986_Sample2_8F_6ug_8486	31986_2_8Fractions_6ug_Merged (31986_Sample2_8F_6ug_8486_F033899)	thioredoxin-disulfide reductase [Eubacterium limosum]	WP_038352795.1	8486_09262016.fasta	33720.2	1	7	10	12	0.000114	0.397	310
31986_Sample2_8F_6ug_8486	31986_2_8Fractions_6ug_Merged (31986_Sample2_8F_6ug_8486_F033899)	hypothetical protein [Eubacterium limosum]	WP_038353229.1	8486_09262016.fasta	21797.4	1	3	4	6	5.71e-05	0.253	194
31986_Sample2_8F_6ug_8486	31986_2_8Fractions_6ug_Merged (31986_Sample2_8F_6ug_8486_F033899)	methylmalonyl-CoA mutase [Eubacterium limosum]	WP_038351926.1	8486_09262016.fasta	64783.1	1	5	5	5	4.76e-05	0.15	581
31986_Sample2_8F_6ug_8486	31986_2_8Fractions_6ug_Merged (31986_Sample2_8F_6ug_8486_F033899)	CopG family transcriptional regulator [Eubacterium limosum]	WP_038352202.1	8486_09262016.fasta	8524	1	2	2	2	1.9e-05	0.288	73
31986_Sample2_8F_6ug_8486	31986_2_8Fractions_6ug_Merged (31986_Sample2_8F_6ug_8486_F033899)	DNA topoisomerase III [Eubacterium limosum]	WP_038354068.1	8486_09262016.fasta	82336.9	0.969	1	1	1	9.52e-06	0.0151	729
31986_Sample2_8F_6ug_8486	31986_2_8Fractions_6ug_Merged (31986_Sample2_8F_6ug_8486_F033899)	4-hydroxythreonine-4-phosphate dehydrogenase [Eubacterium limosum]	WP_038354172.1	8486_09262016.fasta	36056.9	1	4	4	4	3.81e-05	0.177	333
31986_Sample2_8F_6ug_8486	31986_2_8Fractions_6ug_Merged (31986_Sample2_8F_6ug_8486_F033899)	hypothetical protein [Eubacterium limosum]	WP_038352098.1	8486_09262016.fasta	24205	0.998	2	2	2	1.9e-05	0.125	216
31986_Sample2_8F_6ug_8486	31986_2_8Fractions_6ug_Merged (31986_Sample2_8F_6ug_8486_F033899)	DNA-directed RNA polymerase subunit beta [Eubacterium limosum]	WP_052237212.1	8486_09262016.fasta	137249	1	32	35	39	0.000371	0.377	1227
31986_Sample2_8F_6ug_8486	31986_2_8Fractions_6ug_Merged (31986_Sample2_8F_6ug_8486_F033899)	hypothetical protein [Eubacterium limosum]	WP_038354255.1	8486_09262016.fasta	29981.6	1	3	4	4	3.81e-05	0.128	258
31986_Sample2_8F_6ug_8486	31986_2_8Fractions_6ug_Merged (31986_Sample2_8F_6ug_8486_F033899)	hypothetical protein [Eubacterium limosum]	WP_038351488.1	8486_09262016.fasta	49965.6	1	17	27	33	0.000314	0.475	465
31986_Sample2_8F_6ug_8486	31986_2_8Fractions_6ug_Merged (31986_Sample2_8F_6ug_8486_F033899)	amino acid ABC transporter substrate-binding protein [Eubacterium limosum]	WP_038351071.1	8486_09262016.fasta	29377.8	1	14	23	34	0.000324	0.616	271
31986_Sample2_8F_6ug_8486	31986_2_8Fractions_6ug_Merged (31986_Sample2_8F_6ug_8486_F033899)	TIGR02453 family protein [Eubacterium limosum]	WP_038352389.1	8486_09262016.fasta	26123.1	1	2	2	2	1.9e-05	0.0965	228
31986_Sample2_8F_6ug_8486	31986_2_8Fractions_6ug_Merged (31986_Sample2_8F_6ug_8486_F033899)	hypothetical protein [Eubacterium limosum]	WP_038351779.1	8486_09262016.fasta	7692.7	1	2	2	2	1.9e-05	0.164	67
31986_Sample2_8F_6ug_8486	31986_2_8Fractions_6ug_Merged (31986_Sample2_8F_6ug_8486_F033899)	alcohol dehydrogenase [Eubacterium limosum]	WP_038353936.1	8486_09262016.fasta	44086.6	1	9	9	9	8.57e-05	0.274	405
31986_Sample2_8F_6ug_8486	31986_2_8Fractions_6ug_Merged (31986_Sample2_8F_6ug_8486_F033899)	capsular biosynthesis protein [Eubacterium limosum]	WP_038350752.1	8486_09262016.fasta	29637.9	1	3	3	3	2.86e-05	0.18	261
31986_Sample2_8F_6ug_8486	31986_2_8Fractions_6ug_Merged (31986_Sample2_8F_6ug_8486_F033899)	NAD(P)-dependent oxidoreductase [Eubacterium limosum]	WP_038351445.1	8486_09262016.fasta	46227.2	1	9	13	14	0.000133	0.379	433
31986_Sample2_8F_6ug_8486	31986_2_8Fractions_6ug_Merged (31986_Sample2_8F_6ug_8486_F033899)	ATPase P [Eubacterium limosum]	WP_038352138.1	8486_09262016.fasta	86015.9	1	4	4	4	3.81e-05	0.083	795
31986_Sample2_8F_6ug_8486	31986_2_8Fractions_6ug_Merged (31986_Sample2_8F_6ug_8486_F033899)	precorrin-8X methylmutase [Eubacterium limosum]	WP_038352263.1	8486_09262016.fasta	23191.7	1	7	10	12	0.000114	0.545	213
31986_Sample2_8F_6ug_8486	31986_2_8Fractions_6ug_Merged (31986_Sample2_8F_6ug_8486_F033899)	propanediol dehydratase medium subunit [Eubacterium limosum]	WP_013382331.1	8486_09262016.fasta	23326.8	1	4	5	15	0.000143	0.318	223
31986_Sample2_8F_6ug_8486	31986_2_8Fractions_6ug_Merged (31986_Sample2_8F_6ug_8486_F033899)	acetylornithine aminotransferase [Eubacterium limosum]	WP_038351653.1	8486_09262016.fasta	42557.5	1	7	8	10	9.52e-05	0.322	394
31986_Sample2_8F_6ug_8486	31986_2_8Fractions_6ug_Merged (31986_Sample2_8F_6ug_8486_F033899)	glucose-1-phosphate adenylyltransferase subunit GlgD [Eubacterium limosum]	WP_038353081.1	8486_09262016.fasta	41959.7	1	17	23	27	0.000257	0.481	370
31986_Sample2_8F_6ug_8486	31986_2_8Fractions_6ug_Merged (31986_Sample2_8F_6ug_8486_F033899)	Cys-tRNA(Pro) deacylase [Eubacterium limosum]	WP_038352346.1	8486_09262016.fasta	17233.7	0.999	2	2	2	1.9e-05	0.0955	157
31986_Sample2_8F_6ug_8486	31986_2_8Fractions_6ug_Merged (31986_Sample2_8F_6ug_8486_F033899)	hypothetical protein [Eubacterium limosum]	WP_052237273.1	8486_09262016.fasta	36379.6	1	3	3	4	3.81e-05	0.0982	326
31986_Sample2_8F_6ug_8486	31986_2_8Fractions_6ug_Merged (31986_Sample2_8F_6ug_8486_F033899)	competence/damage-inducible protein A [Eubacterium limosum]	WP_038352429.1	8486_09262016.fasta	45248.4	1	6	7	10	9.52e-05	0.262	413
31986_Sample2_8F_6ug_8486	31986_2_8Fractions_6ug_Merged (31986_Sample2_8F_6ug_8486_F033899)	D-alanine--D-alanine ligase A [Eubacterium limosum]	WP_038352554.1	8486_09262016.fasta	39017.3	1	11	16	17	0.000162	0.309	349
31986_Sample2_8F_6ug_8486	31986_2_8Fractions_6ug_Merged (31986_Sample2_8F_6ug_8486_F033899)	cell division protein FtsZ [Eubacterium limosum]	WP_038351402.1	8486_09262016.fasta	38034.8	1	12	26	66	0.000628	0.442	364
31986_Sample2_8F_6ug_8486	31986_2_8Fractions_6ug_Merged (31986_Sample2_8F_6ug_8486_F033899)	hypothetical protein [Eubacterium limosum]	WP_038352220.1	8486_09262016.fasta	13971.7	1	3	8	9	8.57e-05	0.409	127
31986_Sample2_8F_6ug_8486	31986_2_8Fractions_6ug_Merged (31986_Sample2_8F_6ug_8486_F033899)	histidine kinase [Eubacterium limosum]	WP_038354190.1	8486_09262016.fasta	160176	1	3	3	3	2.86e-05	0.0386	1426
31986_Sample2_8F_6ug_8486	31986_2_8Fractions_6ug_Merged (31986_Sample2_8F_6ug_8486_F033899)	hypothetical protein [Eubacterium limosum]	WP_038350688.1	8486_09262016.fasta	52558.7	1	10	13	15	0.000143	0.275	454
31986_Sample2_8F_6ug_8486	31986_2_8Fractions_6ug_Merged (31986_Sample2_8F_6ug_8486_F033899)	hypothetical protein [Eubacterium limosum]	WP_052237105.1	8486_09262016.fasta	101120	0.969	1	1	1	9.52e-06	0.0213	940
31986_Sample2_8F_6ug_8486	31986_2_8Fractions_6ug_Merged (31986_Sample2_8F_6ug_8486_F033899)	aspartyl-tRNA amidotransferase subunit B [Eubacterium limosum]	WP_013379248.1	8486_09262016.fasta	16469	1	7	8	8	7.61e-05	0.49	147
31986_Sample2_8F_6ug_8486	31986_2_8Fractions_6ug_Merged (31986_Sample2_8F_6ug_8486_F033899)	hypothetical protein [Eubacterium limosum]	WP_038353538.1	8486_09262016.fasta	8176.8	1	10	33	101	0.000961	0.817	71
31986_Sample2_8F_6ug_8486	31986_2_8Fractions_6ug_Merged (31986_Sample2_8F_6ug_8486_F033899)	helicase-exonuclease AddAB subunit AddA [Eubacterium limosum]	WP_038352199.1	8486_09262016.fasta	136376	1	4	4	4	3.81e-05	0.0487	1190
31986_Sample2_8F_6ug_8486	31986_2_8Fractions_6ug_Merged (31986_Sample2_8F_6ug_8486_F033899)	50S ribosomal protein L15 [Eubacterium limosum]	WP_013382267.1	8486_09262016.fasta	15970	0.998	2	4	6	5.71e-05	0.184	147
31986_Sample2_8F_6ug_8486	31986_2_8Fractions_6ug_Merged (31986_Sample2_8F_6ug_8486_F033899)	BMC domain-containing protein [Eubacterium limosum]	WP_013381240.1	8486_09262016.fasta	13351.3	0.932	1	1	1	9.52e-06	0.0873	126
31986_Sample2_8F_6ug_8486	31986_2_8Fractions_6ug_Merged (31986_Sample2_8F_6ug_8486_F033899)	(4Fe-4S)-binding protein [Eubacterium limosum]	WP_038351901.1	8486_09262016.fasta	34118.7	0.999	2	2	2	1.9e-05	0.132	311
31986_Sample2_8F_6ug_8486	31986_2_8Fractions_6ug_Merged (31986_Sample2_8F_6ug_8486_F033899)	hypothetical protein [Eubacterium limosum]	WP_038350979.1	8486_09262016.fasta	122500	1	2	2	2	1.9e-05	0.0298	1106
31986_Sample2_8F_6ug_8486	31986_2_8Fractions_6ug_Merged (31986_Sample2_8F_6ug_8486_F033899)	alanine racemase [Eubacterium limosum]	WP_038350645.1	8486_09262016.fasta	38964.3	1	7	7	7	6.66e-05	0.323	353
31986_Sample2_8F_6ug_8486	31986_2_8Fractions_6ug_Merged (31986_Sample2_8F_6ug_8486_F033899)	tRNA sulfurtransferase ThiI [Eubacterium limosum]	WP_038351338.1	8486_09262016.fasta	42992.8	1	2	2	2	1.9e-05	0.0494	385
31986_Sample2_8F_6ug_8486	31986_2_8Fractions_6ug_Merged (31986_Sample2_8F_6ug_8486_F033899)	hypothetical protein [Eubacterium limosum]	WP_038350770.1	8486_09262016.fasta	94153.9	0.849	1	1	1	9.52e-06	0.0186	808
31986_Sample2_8F_6ug_8486	31986_2_8Fractions_6ug_Merged (31986_Sample2_8F_6ug_8486_F033899)	hypothetical protein [Eubacterium limosum]	WP_038354230.1	8486_09262016.fasta	17431.4	1	2	2	2	1.9e-05	0.224	156
31986_Sample2_8F_6ug_8486	31986_2_8Fractions_6ug_Merged (31986_Sample2_8F_6ug_8486_F033899)	chlorohydrolase [Eubacterium limosum]	WP_038351463.1	8486_09262016.fasta	49221.1	1	8	8	9	8.57e-05	0.23	444
31986_Sample2_8F_6ug_8486	31986_2_8Fractions_6ug_Merged (31986_Sample2_8F_6ug_8486_F033899)	phosphoribosylformylglycinamidine synthase [Eubacterium limosum]	WP_038350728.1	8486_09262016.fasta	135359	1	21	25	26	0.000247	0.276	1237
31986_Sample2_8F_6ug_8486	31986_2_8Fractions_6ug_Merged (31986_Sample2_8F_6ug_8486_F033899)	hypothetical protein [Eubacterium limosum]	WP_038352221.1	8486_09262016.fasta	17263	1	13	30	54	0.000514	0.634	161
31986_Sample2_8F_6ug_8486	31986_2_8Fractions_6ug_Merged (31986_Sample2_8F_6ug_8486_F033899)	multidrug ABC transporter ATP-binding protein [Eubacterium limosum]	WP_038353703.1	8486_09262016.fasta	63271	0.995	2	2	2	1.9e-05	0.0452	575
31986_Sample2_8F_6ug_8486	31986_2_8Fractions_6ug_Merged (31986_Sample2_8F_6ug_8486_F033899)	hypothetical protein [Eubacterium limosum]	WP_038353057.1	8486_09262016.fasta	21761.9	1	6	8	11	0.000105	0.351	188
31986_Sample2_8F_6ug_8486	31986_2_8Fractions_6ug_Merged (31986_Sample2_8F_6ug_8486_F033899)	dipeptide epimerase [Eubacterium limosum]	WP_038350712.1	8486_09262016.fasta	38156.8	1	7	8	8	7.61e-05	0.263	354
31986_Sample2_8F_6ug_8486	31986_2_8Fractions_6ug_Merged (31986_Sample2_8F_6ug_8486_F033899)	phenylacetate--CoA ligase [Eubacterium limosum]	WP_038353182.1	8486_09262016.fasta	46415.3	1	6	7	7	6.66e-05	0.209	411
31986_Sample2_8F_6ug_8486	31986_2_8Fractions_6ug_Merged (31986_Sample2_8F_6ug_8486_F033899)	molecular chaperone HtpG [Eubacterium limosum]	WP_038352030.1	8486_09262016.fasta	73218.5	1	10	10	12	0.000114	0.211	636
31986_Sample2_8F_6ug_8486	31986_2_8Fractions_6ug_Merged (31986_Sample2_8F_6ug_8486_F033899)	phosphonoacetaldehyde hydrolase [Eubacterium limosum]	WP_038351552.1	8486_09262016.fasta	29330.3	0.969	1	2	2	1.9e-05	0.0649	262
31986_Sample2_8F_6ug_8486	31986_2_8Fractions_6ug_Merged (31986_Sample2_8F_6ug_8486_F033899)	ABC transporter ATP-binding protein [Eubacterium limosum]	WP_038353265.1	8486_09262016.fasta	29483.6	1	5	5	5	4.76e-05	0.211	265
31986_Sample2_8F_6ug_8486	31986_2_8Fractions_6ug_Merged (31986_Sample2_8F_6ug_8486_F033899)	phosphoglycolate phosphatase [Eubacterium limosum]	WP_013378704.1	8486_09262016.fasta	25096.5	0.969	1	1	1	9.52e-06	0.0613	212
31986_Sample2_8F_6ug_8486	31986_2_8Fractions_6ug_Merged (31986_Sample2_8F_6ug_8486_F033899)	hypothetical protein [Eubacterium limosum]	WP_038354166.1	8486_09262016.fasta	45400.6	1	3	3	3	2.86e-05	0.143	398
31986_Sample2_8F_6ug_8486	31986_2_8Fractions_6ug_Merged (31986_Sample2_8F_6ug_8486_F033899)	UDP-N-acetylglucosamine--N-acetylmuramyl-(pentapeptide) pyrophosphoryl-undecaprenol N-acetylglucosamine transferase [Eubacterium limosum]	WP_038351399.1	8486_09262016.fasta	39879.7	1	3	3	3	2.86e-05	0.158	368
31986_Sample2_8F_6ug_8486	31986_2_8Fractions_6ug_Merged (31986_Sample2_8F_6ug_8486_F033899)	phosphatase [Eubacterium limosum]	WP_013381050.1	8486_09262016.fasta	24634.4	1	2	2	2	1.9e-05	0.128	218
31986_Sample2_8F_6ug_8486	31986_2_8Fractions_6ug_Merged (31986_Sample2_8F_6ug_8486_F033899)	hypothetical protein [Eubacterium limosum]	WP_038353604.1	8486_09262016.fasta	61965.4	1	16	32	46	0.000438	0.399	594
31986_Sample2_8F_6ug_8486	31986_2_8Fractions_6ug_Merged (31986_Sample2_8F_6ug_8486_F033899)	serine--tRNA ligase [Eubacterium limosum]	WP_038352612.1	8486_09262016.fasta	48881	1	13	15	17	0.000162	0.399	426
31986_Sample2_8F_6ug_8486	31986_2_8Fractions_6ug_Merged (31986_Sample2_8F_6ug_8486_F033899)	phosphate transport system regulatory protein PhoU [Eubacterium limosum]	WP_038351273.1	8486_09262016.fasta	26063.8	1	2	2	3	2.86e-05	0.116	225
31986_Sample2_8F_6ug_8486	31986_2_8Fractions_6ug_Merged (31986_Sample2_8F_6ug_8486_F033899)	chromosome partitioning protein ParB [Eubacterium limosum]	WP_038353305.1	8486_09262016.fasta	31229.2	1	6	8	8	7.61e-05	0.312	269
31986_Sample2_8F_6ug_8486	31986_2_8Fractions_6ug_Merged (31986_Sample2_8F_6ug_8486_F033899)	DNA-binding transcriptional regulator [Eubacterium limosum]	WP_013379420.1	8486_09262016.fasta	11166.1	0.969	1	2	4	3.81e-05	0.186	97
31986_Sample2_8F_6ug_8486	31986_2_8Fractions_6ug_Merged (31986_Sample2_8F_6ug_8486_F033899)	nitroreductase [Eubacterium limosum]	WP_038354123.1	8486_09262016.fasta	22800.5	1	7	10	14	0.000133	0.317	199
31986_Sample2_8F_6ug_8486	31986_2_8Fractions_6ug_Merged (31986_Sample2_8F_6ug_8486_F033899)	phosphomethylpyrimidine synthase [Eubacterium limosum]	WP_038352049.1	8486_09262016.fasta	46628.4	1	13	21	24	0.000228	0.433	427
31986_Sample2_8F_6ug_8486	31986_2_8Fractions_6ug_Merged (31986_Sample2_8F_6ug_8486_F033899)	molybdate ABC transporter substrate-binding protein [Eubacterium limosum]	WP_038351481.1	8486_09262016.fasta	28500.4	1	4	8	11	0.000105	0.301	266
31986_Sample2_8F_6ug_8486	31986_2_8Fractions_6ug_Merged (31986_Sample2_8F_6ug_8486_F033899)	maltodextrin phosphorylase [Eubacterium limosum]	WP_038350746.1	8486_09262016.fasta	93113.4	0.999	2	2	2	1.9e-05	0.0638	815
31986_Sample2_8F_6ug_8486	31986_2_8Fractions_6ug_Merged (31986_Sample2_8F_6ug_8486_F033899)	fructose-bisphosphate aldolase [Eubacterium limosum]	WP_038351439.1	8486_09262016.fasta	30463.3	1	3	4	4	3.81e-05	0.196	280
31986_Sample2_8F_6ug_8486	31986_2_8Fractions_6ug_Merged (31986_Sample2_8F_6ug_8486_F033899)	1-(5-phosphoribosyl)-5-amino-4-imidazole-carboxylate carboxylase [Eubacterium limosum]	WP_038351022.1	8486_09262016.fasta	26643.9	1	3	3	4	3.81e-05	0.288	250
31986_Sample2_8F_6ug_8486	31986_2_8Fractions_6ug_Merged (31986_Sample2_8F_6ug_8486_F033899)	hypothetical protein [Eubacterium limosum]	WP_038350871.1	8486_09262016.fasta	29139.5	0.969	1	1	1	9.52e-06	0.065	246
31986_Sample2_8F_6ug_8486	31986_2_8Fractions_6ug_Merged (31986_Sample2_8F_6ug_8486_F033899)	flavodoxin [Eubacterium limosum]	WP_013378765.1	8486_09262016.fasta	17215.5	0.999	2	2	2	1.9e-05	0.222	158
31986_Sample2_8F_6ug_8486	31986_2_8Fractions_6ug_Merged (31986_Sample2_8F_6ug_8486_F033899)	3-dehydroquinate synthase [Eubacterium limosum]	WP_038350829.1	8486_09262016.fasta	39715.1	1	5	6	6	5.71e-05	0.242	355
31986_Sample2_8F_6ug_8486	31986_2_8Fractions_6ug_Merged (31986_Sample2_8F_6ug_8486_F033899)	hypothetical protein [Eubacterium limosum]	WP_038352257.1	8486_09262016.fasta	55499.9	1	10	11	12	0.000114	0.238	483
31986_Sample2_8F_6ug_8486	31986_2_8Fractions_6ug_Merged (31986_Sample2_8F_6ug_8486_F033899)	serine/threonine protein phosphatase [Eubacterium limosum]	WP_038352966.1	8486_09262016.fasta	30181.2	1	2	2	3	2.86e-05	0.0906	265
31986_Sample2_8F_6ug_8486	31986_2_8Fractions_6ug_Merged (31986_Sample2_8F_6ug_8486_F033899)	aspartate carbamoyltransferase regulatory subunit [Eubacterium limosum]	WP_013382408.1	8486_09262016.fasta	16386.7	1	5	9	9	8.57e-05	0.51	143
31986_Sample2_8F_6ug_8486	31986_2_8Fractions_6ug_Merged (31986_Sample2_8F_6ug_8486_F033899)	hypothetical protein [Eubacterium limosum]	WP_052237267.1	8486_09262016.fasta	20943.4	1	2	2	3	2.86e-05	0.159	182
31986_Sample2_8F_6ug_8486	31986_2_8Fractions_6ug_Merged (31986_Sample2_8F_6ug_8486_F033899)	hypothetical protein [Eubacterium limosum]	WP_038350620.1	8486_09262016.fasta	23382.1	0.969	1	1	1	9.52e-06	0.0758	211
31986_Sample2_8F_6ug_8486	31986_2_8Fractions_6ug_Merged (31986_Sample2_8F_6ug_8486_F033899)	acetyl-CoA acetyltransferase [Eubacterium limosum]	WP_038350953.1	8486_09262016.fasta	40703.4	1	20	54	148	0.00141	0.715	393
31986_Sample2_8F_6ug_8486	31986_2_8Fractions_6ug_Merged (31986_Sample2_8F_6ug_8486_F033899)	hypothetical protein [Eubacterium limosum]	WP_038352590.1	8486_09262016.fasta	31605.8	0.969	1	2	2	1.9e-05	0.068	294
31986_Sample2_8F_6ug_8486	31986_2_8Fractions_6ug_Merged (31986_Sample2_8F_6ug_8486_F033899)	fructose-bisphosphate aldolase [Eubacterium limosum]	WP_038352673.1	8486_09262016.fasta	33325.4	1	16	20	23	0.000219	0.748	309
31986_Sample2_8F_6ug_8486	31986_2_8Fractions_6ug_Merged (31986_Sample2_8F_6ug_8486_F033899)	hypothetical protein [Eubacterium limosum]	WP_038351938.1	8486_09262016.fasta	69025.5	1	3	3	3	2.86e-05	0.0694	605
31986_Sample2_8F_6ug_8486	31986_2_8Fractions_6ug_Merged (31986_Sample2_8F_6ug_8486_F033899)	ornithine carbamoyltransferase [Eubacterium limosum]	WP_038350911.1	8486_09262016.fasta	37718.6	1	7	7	7	6.66e-05	0.29	341
31986_Sample2_8F_6ug_8486	31986_2_8Fractions_6ug_Merged (31986_Sample2_8F_6ug_8486_F033899)	30S ribosomal protein S18 [Eubacterium limosum]	WP_013382824.1	8486_09262016.fasta	8833.5	1	2	3	3	2.86e-05	0.333	75
31986_Sample2_8F_6ug_8486	31986_2_8Fractions_6ug_Merged (31986_Sample2_8F_6ug_8486_F033899)	transcription termination/antitermination protein NusG [Eubacterium limosum]	WP_038352881.1	8486_09262016.fasta	20347.7	1	3	3	3	2.86e-05	0.274	179
31986_Sample2_8F_6ug_8486	31986_2_8Fractions_6ug_Merged (31986_Sample2_8F_6ug_8486_F033899)	hypothetical protein [Eubacterium limosum]	WP_038353574.1	8486_09262016.fasta	61798.5	1	14	16	16	0.000152	0.366	574
31986_Sample2_8F_6ug_8486	31986_2_8Fractions_6ug_Merged (31986_Sample2_8F_6ug_8486_F033899)	hypothetical protein [Eubacterium limosum]	WP_038352839.1	8486_09262016.fasta	13294.9	1	2	2	3	2.86e-05	0.275	120
31986_Sample2_8F_6ug_8486	31986_2_8Fractions_6ug_Merged (31986_Sample2_8F_6ug_8486_F033899)	50S ribosomal protein L5 [Eubacterium limosum]	WP_038354267.1	8486_09262016.fasta	20269.4	1	5	5	10	9.52e-05	0.374	179
31986_Sample2_8F_6ug_8486	31986_2_8Fractions_6ug_Merged (31986_Sample2_8F_6ug_8486_F033899)	phosphatidylethanolamine-binding protein [Eubacterium limosum]	WP_038351083.1	8486_09262016.fasta	17568.5	0.969	1	1	1	9.52e-06	0.0881	159
31986_Sample2_8F_6ug_8486	31986_2_8Fractions_6ug_Merged (31986_Sample2_8F_6ug_8486_F033899)	adenylosuccinate synthetase [Eubacterium limosum]	WP_038353657.1	8486_09262016.fasta	46498	1	9	9	10	9.52e-05	0.411	421
31986_Sample2_8F_6ug_8486	31986_2_8Fractions_6ug_Merged (31986_Sample2_8F_6ug_8486_F033899)	dihydroxyacetone kinase [Eubacterium limosum]	WP_038352630.1	8486_09262016.fasta	59310.5	1	14	17	18	0.000171	0.479	539
31986_Sample2_8F_6ug_8486	31986_2_8Fractions_6ug_Merged (31986_Sample2_8F_6ug_8486_F033899)	CoA-disulfide reductase [Eubacterium limosum]	WP_038352798.1	8486_09262016.fasta	60599.9	1	5	5	5	4.76e-05	0.1	560
31986_Sample2_8F_6ug_8486	31986_2_8Fractions_6ug_Merged (31986_Sample2_8F_6ug_8486_F033899)	aspartate aminotransferase [Eubacterium limosum]	WP_038353865.1	8486_09262016.fasta	45784.1	1	13	18	21	0.0002	0.406	416
31986_Sample2_8F_6ug_8486	31986_2_8Fractions_6ug_Merged (31986_Sample2_8F_6ug_8486_F033899)	oxidoreductase [Eubacterium limosum]	WP_038352765.1	8486_09262016.fasta	65803.2	1	3	3	3	2.86e-05	0.0793	580
31986_Sample2_8F_6ug_8486	31986_2_8Fractions_6ug_Merged (31986_Sample2_8F_6ug_8486_F033899)	hypothetical protein [Eubacterium limosum]	WP_038351454.1	8486_09262016.fasta	20271.7	0.969	1	1	1	9.52e-06	0.0549	182
31986_Sample2_8F_6ug_8486	31986_2_8Fractions_6ug_Merged (31986_Sample2_8F_6ug_8486_F033899)	Fe-S cluster protein [Eubacterium limosum]	WP_038352192.1	8486_09262016.fasta	49875	1	4	4	4	3.81e-05	0.137	452
31986_Sample2_8F_6ug_8486	31986_2_8Fractions_6ug_Merged (31986_Sample2_8F_6ug_8486_F033899)	signal recognition particle protein [Eubacterium limosum]	WP_038354224.1	8486_09262016.fasta	50007.7	1	4	5	5	4.76e-05	0.158	448
31986_Sample2_8F_6ug_8486	31986_2_8Fractions_6ug_Merged (31986_Sample2_8F_6ug_8486_F033899)	30S ribosomal protein S13 [Eubacterium limosum]	WP_013382260.1	8486_09262016.fasta	13977	1	5	6	8	7.61e-05	0.311	122
31986_Sample2_8F_6ug_8486	31986_2_8Fractions_6ug_Merged (31986_Sample2_8F_6ug_8486_F033899)	preprotein translocase subunit SecA [Eubacterium limosum]	WP_038352921.1	8486_09262016.fasta	96850.6	1	15	20	20	0.00019	0.269	851
31986_Sample2_8F_6ug_8486	31986_2_8Fractions_6ug_Merged (31986_Sample2_8F_6ug_8486_F033899)	F420-0--gamma-glutamyl ligase [Eubacterium limosum]	WP_038353446.1	8486_09262016.fasta	43413.9	1	12	13	14	0.000133	0.499	397
31986_Sample2_8F_6ug_8486	31986_2_8Fractions_6ug_Merged (31986_Sample2_8F_6ug_8486_F033899)	hypothetical protein [Eubacterium limosum]	WP_038350847.1	8486_09262016.fasta	18263.3	0.969	1	1	1	9.52e-06	0.2	165
31986_Sample2_8F_6ug_8486	31986_2_8Fractions_6ug_Merged (31986_Sample2_8F_6ug_8486_F033899)	aspartate aminotransferase [Eubacterium limosum]	WP_038353455.1	8486_09262016.fasta	45382.3	1	8	9	9	8.57e-05	0.279	402
31986_Sample2_8F_6ug_8486	31986_2_8Fractions_6ug_Merged (31986_Sample2_8F_6ug_8486_F033899)	sporulation protein [Eubacterium limosum]	WP_038350972.1	8486_09262016.fasta	33310.4	1	5	5	5	4.76e-05	0.209	296
31986_Sample2_8F_6ug_8486	31986_2_8Fractions_6ug_Merged (31986_Sample2_8F_6ug_8486_F033899)	MBL fold metallo-hydrolase [Eubacterium limosum]	WP_038351665.1	8486_09262016.fasta	30181	0.969	1	1	1	9.52e-06	0.0593	270
31986_Sample2_8F_6ug_8486	31986_2_8Fractions_6ug_Merged (31986_Sample2_8F_6ug_8486_F033899)	peptide ABC transporter substrate-binding protein [Eubacterium limosum]	WP_038353467.1	8486_09262016.fasta	57176.5	1	11	14	15	0.000143	0.301	515
31986_Sample2_8F_6ug_8486	31986_2_8Fractions_6ug_Merged (31986_Sample2_8F_6ug_8486_F033899)	ribonuclease R [Eubacterium limosum]	WP_038350621.1	8486_09262016.fasta	82217.2	0.969	1	1	1	9.52e-06	0.0251	717
31986_Sample2_8F_6ug_8486	31986_2_8Fractions_6ug_Merged (31986_Sample2_8F_6ug_8486_F033899)	ferredoxin [Eubacterium limosum]	WP_050814047.1	8486_09262016.fasta	26903.5	1	7	7	8	7.61e-05	0.444	248
31986_Sample2_8F_6ug_8486	31986_2_8Fractions_6ug_Merged (31986_Sample2_8F_6ug_8486_F033899)	tungsten ABC transporter substrate-binding protein [Eubacterium limosum]	WP_038350721.1	8486_09262016.fasta	31317.1	1	12	18	22	0.000209	0.533	289
31986_Sample2_8F_6ug_8486	31986_2_8Fractions_6ug_Merged (31986_Sample2_8F_6ug_8486_F033899)	5-formyltetrahydrofolate cyclo-ligase [Eubacterium limosum]	WP_038350812.1	8486_09262016.fasta	21438.2	1	3	4	6	5.71e-05	0.225	187
31986_Sample2_8F_6ug_8486	31986_2_8Fractions_6ug_Merged (31986_Sample2_8F_6ug_8486_F033899)	hypothetical protein [Eubacterium limosum]	WP_038350818.1	8486_09262016.fasta	46818.3	1	9	13	17	0.000162	0.31	413
31986_Sample2_8F_6ug_8486	31986_2_8Fractions_6ug_Merged (31986_Sample2_8F_6ug_8486_F033899)	hypothetical protein [Eubacterium limosum]	WP_038350804.1	8486_09262016.fasta	33140.5	1	5	5	5	4.76e-05	0.215	297
31986_Sample2_8F_6ug_8486	31986_2_8Fractions_6ug_Merged (31986_Sample2_8F_6ug_8486_F033899)	hypothetical protein [Eubacterium limosum]	WP_038352774.1	8486_09262016.fasta	20520.9	1	6	8	14	0.000133	0.516	186
31986_Sample2_8F_6ug_8486	31986_2_8Fractions_6ug_Merged (31986_Sample2_8F_6ug_8486_F033899)	anaerobic sulfite reductase subunit B [Eubacterium limosum]	WP_038351622.1	8486_09262016.fasta	29906.3	1	6	7	7	6.66e-05	0.3	263
31986_Sample2_8F_6ug_8486	31986_2_8Fractions_6ug_Merged (31986_Sample2_8F_6ug_8486_F033899)	RNA helicase [Eubacterium limosum]	WP_038353050.1	8486_09262016.fasta	62310.7	0.999	2	2	2	1.9e-05	0.0439	547
31986_Sample2_8F_6ug_8486	31986_2_8Fractions_6ug_Merged (31986_Sample2_8F_6ug_8486_F033899)	pyridine nucleotide-disulfide oxidoreductase [Eubacterium limosum]	WP_038353008.1	8486_09262016.fasta	49467.1	1	13	15	15	0.000143	0.463	454
31986_Sample2_8F_6ug_8486	31986_2_8Fractions_6ug_Merged (31986_Sample2_8F_6ug_8486_F033899)	hypothetical protein [Eubacterium limosum]	WP_038350840.1	8486_09262016.fasta	39748.3	0.991	2	2	2	1.9e-05	0.0549	346
31986_Sample2_8F_6ug_8486	31986_2_8Fractions_6ug_Merged (31986_Sample2_8F_6ug_8486_F033899)	ABC transporter [Eubacterium limosum]	WP_038352440.1	8486_09262016.fasta	35341.5	1	2	2	2	1.9e-05	0.106	311
31986_Sample2_8F_6ug_8486	31986_2_8Fractions_6ug_Merged (31986_Sample2_8F_6ug_8486_F033899)	lysophospholipase [Eubacterium limosum]	WP_038350849.1	8486_09262016.fasta	29892.4	1	9	14	16	0.000152	0.455	268
31986_Sample2_8F_6ug_8486	31986_2_8Fractions_6ug_Merged (31986_Sample2_8F_6ug_8486_F033899)	triose-phosphate isomerase [Eubacterium limosum]	WP_038350858.1	8486_09262016.fasta	26456.4	1	7	12	15	0.000143	0.402	246
31986_Sample2_8F_6ug_8486	31986_2_8Fractions_6ug_Merged (31986_Sample2_8F_6ug_8486_F033899)	cobalamin adenosyltransferase [Eubacterium limosum]	WP_038352523.1	8486_09262016.fasta	36647.7	1	9	10	11	0.000105	0.436	335
31986_Sample2_8F_6ug_8486	31986_2_8Fractions_6ug_Merged (31986_Sample2_8F_6ug_8486_F033899)	type I glyceraldehyde-3-phosphate dehydrogenase [Eubacterium limosum]	WP_038350860.1	8486_09262016.fasta	35989	1	13	37	55	0.000523	0.499	337
31986_Sample2_8F_6ug_8486	31986_2_8Fractions_6ug_Merged (31986_Sample2_8F_6ug_8486_F033899)	ABC transporter ATP-binding protein [Eubacterium limosum]	WP_013381794.1	8486_09262016.fasta	25742.1	1	4	4	5	4.76e-05	0.256	234
31986_Sample2_8F_6ug_8486	31986_2_8Fractions_6ug_Merged (31986_Sample2_8F_6ug_8486_F033899)	DNA mismatch repair protein MutS [Eubacterium limosum]	WP_038352606.1	8486_09262016.fasta	88668.3	0.911	1	1	2	1.9e-05	0.0139	789
31986_Sample2_8F_6ug_8486	31986_2_8Fractions_6ug_Merged (31986_Sample2_8F_6ug_8486_F033899)	acetolactate synthase, large subunit, biosynthetic type [Eubacterium limosum]	WP_038351267.1	8486_09262016.fasta	61422.8	1	11	13	15	0.000143	0.292	555
31986_Sample2_8F_6ug_8486	31986_2_8Fractions_6ug_Merged (31986_Sample2_8F_6ug_8486_F033899)	hypothetical protein [Eubacterium limosum]	WP_038353883.1	8486_09262016.fasta	15889.6	1	2	2	2	1.9e-05	0.17	141
31986_Sample2_8F_6ug_8486	31986_2_8Fractions_6ug_Merged (31986_Sample2_8F_6ug_8486_F033899)	16S rRNA (cytosine(1402)-N(4))-methyltransferase [Eubacterium limosum]	WP_038351392.1	8486_09262016.fasta	34917	0.996	2	2	2	1.9e-05	0.138	311
31986_Sample2_8F_6ug_8486	31986_2_8Fractions_6ug_Merged (31986_Sample2_8F_6ug_8486_F033899)	hydrolase TatD [Eubacterium limosum]	WP_038353424.1	8486_09262016.fasta	28900.3	1	5	5	5	4.76e-05	0.379	256
31986_Sample2_8F_6ug_8486	31986_2_8Fractions_6ug_Merged (31986_Sample2_8F_6ug_8486_F033899)	HDIG domain-containing protein [Eubacterium limosum]	WP_038354117.1	8486_09262016.fasta	21855.5	1	5	6	6	5.71e-05	0.337	193
31986_Sample2_8F_6ug_8486	31986_2_8Fractions_6ug_Merged (31986_Sample2_8F_6ug_8486_F033899)	selenium metabolism protein [Eubacterium limosum]	WP_038351475.1	8486_09262016.fasta	22317.5	1	6	6	7	6.66e-05	0.409	203
[truncated: 3,410 more rows]
