# Supplementary material for: The MttB superfamily member MtyB from the human gut symbiont Eubacterium limosum is a cobalamin-dependent γ-butyrobetaine methyltransferase
Source: J Biol Chem. 2021 Oct 21;297(5):101327. doi: 10.1016/j.jbc.2021.101327 (PMC8604678; doi:10.1016/j.jbc.2021.101327)
Supplement: Supplemental Table S2 [file mmc2.xlsx]

## Sheet: Samples Report for Lactate plus
Table S2. Averaged quantification for identified proteins in g-butyrobetaine-grown cells and comparison to previously obtained lactate-grown cell dataset.
			Lactate-grown cells #				g-butyrobetaine-grown cells				g-butyrobetaine/Lactate Mol%		Notes
Accession Number	Identified Proteins (1718)	Mol. Mass	emPAI value*	emPAI SD**	%mol***	%mol SD	emPAI value	emPAI SD	%mol	%mol SD	Fold change	P-value****
WP_038353538.1	hypothetical protein [Eubacterium limosum]	8 kDa	604.923	459.801	3.70643	2.56979	1002.55	0.519615	5.7492	1.23816	1.7	0.13
WP_038352912.1	cysteine synthase A [Eubacterium limosum]	33 kDa	1000.24	0.413239	6.29282	1.56478	1001.05	0.7	5.7397	1.23044	1	0.11
WP_013379290.1	MULTISPECIES: ABC transporter substrate-binding protein [Clostridiales]	30 kDa	816.617	312.587	5.06415	2.23434	999.765	0.448293	5.73259	1.23068	1.2	0.29
WP_038352221.1	hypothetical protein [Eubacterium limosum]	17 kDa	62.673	63.0973	0.347568	0.280227	999.273	0.045	5.73011	1.23239	16	< 0.00010
WP_013381869.1	MULTISPECIES: carbon monoxide dehydrogenase [Clostridiales]	29 kDa	999.385	0.0635085	6.28792	1.56659	925.978	147.812	5.18353	0.474806	0.9	0.36			Footnotes
WP_038350953.1	acetyl-CoA acetyltransferase [Eubacterium limosum]	41 kDa	975.835	27.4299	6.11232	1.37645	884.92	155.702	5.01246	1.08043	0.9	0.29			# The lactate grown dataset is that previously described (Kountz) for comparison to the butyrobetaine dataset from this report.
WP_038350952.1	enoyl-CoA hydratase [Eubacterium limosum]	27 kDa	999.582	0.407952	6.28893	1.56511	878.31	242.28	4.82962	0.817007	0.9	0.36			*Average of n=4 biological replicates for both butyrobetaine and lactic acid grown samples.
WP_038352001.1	HPr family phosphocarrier protein [Eubacterium limosum]	9 kDa	405.487	420.235	2.16219	1.99089	839.007	320.899	4.53737	1.33864	2.1	0.15			**Standard deviation
WP_038351326.1	ubiquinone biosynthesis protein COQ7 [Eubacterium limosum]	13 kDa	25.7808	19.8277	0.139879	0.0934024	597.03	279.915	3.65924	2.38374	23	0.0066			***Calculated as (emPAI value/summed emPAI values of all identified proteins) x 100%
WP_038350951.1	electron transfer flavoprotein subunit beta [Eubacterium limosum]	28 kDa	882.87	232.66	5.30817	0.868727	680.005	379.476	3.5677	1.50495	0.8	0.4			****T-Test
WP_038351020.1	hypothetical protein [Eubacterium limosum]	13 kDa	115.519	111.378	0.623459	0.53696	659.575	309.416	3.51643	1.20859	5.7	0.016
WP_038352892.1	acetyl-CoA synthase subunit delta [Eubacterium limosum]	33 kDa	414.595	152.256	2.42957	0.459719	520.115	368.008	2.71248	1.52914	1.3	0.62
WP_013381848.1	MULTISPECIES: 50S ribosomal protein L7/L12 [Clostridiales]	13 kDa	546.7	386.742	3.20518	1.89867	463.583	385.665	2.39638	1.80975	0.8	0.77
WP_081571111.1	elongation factor Tu [Eubacterium limosum]	44 kDa	115.238	66.5539	0.649057	0.309144	364.587	61.0986	2.05081	0.31345	3.2	0.0015
WP_038351870.1	methyltetrahydrofolate--corrinoid methyltransferase [Eubacterium limosum]	30 kDa	17.2575	8.21901	0.10146	0.0322062	364.145	270.34	1.8674	1.15875	21	0.043	MtqA
WP_038352837.1	amino acid-binding protein [Eubacterium limosum]	41 kDa	502.855	280.712	2.91406	1.31055	324.485	157.572	1.81776	0.866986	0.6	0.31
WP_038354072.1	hypothetical protein [Eubacterium limosum]	10 kDa	64.1462	67.9916	0.350194	0.304059	354.381	390.298	1.81164	1.79847	5.5	0.19
WP_038351866.1	5,10-methylenetetrahydrofolate reductase [Eubacterium limosum]	24 kDa	245.473	199.156	1.49195	1.05959	253.07	44.3169	1.46717	0.515977	1	0.94
WP_013378878.1	MULTISPECIES: acyl-CoA dehydrogenase [Clostridiales]	41 kDa	165.012	95.4432	0.952063	0.365011	271.592	243.188	1.38002	1.07175	1.6	0.45
WP_038353335.1	transcriptional regulator [Eubacterium limosum]	8 kDa	614.388	199.732	3.65727	0.483798	223.02	144.511	1.16035	0.644236	0.4	0.019
WP_038351287.1	hypothetical protein [Eubacterium limosum]	15 kDa	28.9052	29.1792	0.174066	0.191353	197.16	226.052	1.15678	1.32556	6.8	0.19
WP_038354049.1	molecular chaperone GroEL [Eubacterium limosum]	58 kDa	281.73	146.076	1.66571	0.691536	186.662	90.1055	1.10359	0.616885	0.7	0.31
WP_038351864.1	glycine cleavage system protein H [Eubacterium limosum]	14 kDa	20.395	3.00453	0.129964	0.045433	171.17	34.3214	0.954022	0.0824218	8.4	0.00012
WP_013378877.1	MULTISPECIES: 3-hydroxybutyryl-CoA dehydrogenase [Clostridiales]	30 kDa	163.118	84.0035	0.928137	0.340529	173.787	73.4519	0.939512	0.31175	1.1	0.85
WP_038352387.1	methyltransferase [Eubacterium limosum]	23 kDa	0.29947	0.383104	0.00172776	0.00205377	137.81	155.328	0.931284	1.2101	460	0.13
WP_013382626.1	MULTISPECIES: trimethylamine methyltransferase [Clostridiales]	54 kDa	0	0	0	0	168.632	101.847	0.879867	0.413142	INF	0.016	MtyB
WP_081474285.1	MULTISPECIES: glutamine ABC transporter substrate-binding protein [Clostridiales]	26 kDa	12.0526	5.22243	0.0767518	0.0437699	152.025	64.7282	0.845443	0.286629	13	0.005
WP_038354050.1	molecular chaperone GroES [Eubacterium limosum]	10 kDa	13.6919	11.1817	0.0751804	0.047621	154.143	151.242	0.767387	0.719197	11	0.11
WP_038352891.1	acetyl-CoA synthase subunit gamma [Eubacterium limosum]	48 kDa	146.181	109.256	0.875353	0.559601	108.725	56.9604	0.588786	0.238306	0.7	0.57
WP_038353800.1	4Fe-4S ferredoxin [Eubacterium limosum]	17 kDa	3.52238	1.45015	0.0232448	0.012645	114.43	115.652	0.574468	0.545073	32	0.1
WP_038350860.1	type I glyceraldehyde-3-phosphate dehydrogenase [Eubacterium limosum]	36 kDa	788.745	279.2	4.95415	2.26964	85.3363	20.3267	0.482143	0.124095	0.1	0.0024
WP_038352545.1	MULTISPECIES: cobalamin-binding protein [Clostridiales]	22 kDa	1.44013	0.890872	0.00832308	0.00387589	85.8152	58.9651	0.455051	0.263068	60	0.029	MtqC
WP_038351188.1	dihydroxyacetone kinase subunit DhaK [Eubacterium limosum]	36 kDa	14.639	3.84428	0.0891975	0.0192106	81.8988	64.7921	0.428091	0.27756	5.6	0.084
WP_038352519.1	propanediol dehydratase [Eubacterium limosum]	19 kDa	14.009	7.14012	0.0811861	0.032075	76.0745	33.4233	0.411581	0.16434	5.4	0.011
WP_013382334.1	MULTISPECIES: carboxysome shell protein [Clostridiales]	9 kDa	17.8125	12.338	0.104401	0.0534051	79.6727	60.6308	0.411152	0.270997	4.5	0.092
WP_038353799.1	aldehyde ferredoxin oxidoreductase [Eubacterium limosum]	64 kDa	6.4784	1.84083	0.0392042	0.0081389	66.7792	58.1615	0.343787	0.266219	10	0.084
WP_038351869.1	formate--tetrahydrofolate ligase [Eubacterium limosum]	60 kDa	25.572	6.53576	0.155557	0.0320419	59.2062	34.5354	0.310894	0.134844	2.3	0.1
WP_038350668.1	dihydroxyacetone kinase subunit DhaK [Eubacterium limosum]	35 kDa	16.8188	4.69976	0.101502	0.0165971	49.186	14.794	0.2804	0.098521	2.9	0.0059
WP_013378528.1	MULTISPECIES: PTS sorbitol transporter subunit IIA [Clostridiales]	13 kDa	4.31797	0.75375	0.0268447	0.00604087	44.3442	21.2044	0.266618	0.156887	10	0.0093
WP_013382004.1	MULTISPECIES: hypothetical protein [Clostridiales]	10 kDa	25.5284	17.5342	0.144596	0.0747446	45.073	19.0986	0.257699	0.114977	1.8	0.18
WP_013379042.1	MULTISPECIES: rubrerythrin [Clostridiales]	22 kDa	57.47	35.8391	0.340193	0.194459	45.49	11.2281	0.25354	0.0384112	0.8	0.55
WP_038351390.1	hypothetical protein [Eubacterium limosum]	9 kDa	14.372	13.3629	0.0798859	0.0583551	47.4297	38.3268	0.250072	0.175055	3.3	0.15
WP_038352890.1	carbon-monoxide dehydrogenase catalytic subunit [Eubacterium limosum]	68 kDa	23.3278	6.76253	0.139048	0.0112575	42.8925	15.1099	0.238289	0.06167	1.8	0.056
WP_038351867.1	methylenetetrahydrofolate dehydrogenase [Eubacterium limosum]	32 kDa	19.8203	4.73845	0.120059	0.0144117	40.9795	17.3644	0.225327	0.0708991	2.1	0.057
WP_038353903.1	hypothetical protein [Eubacterium limosum]	12 kDa	6.04082	4.00504	0.0386483	0.0274316	39.0373	37.2925	0.222317	0.219037	6.5	0.13
WP_013378880.1	MULTISPECIES: electron transfer flavoprotein subunit alpha [Clostridiales]	36 kDa	110.412	108.734	0.594793	0.483179	40.7305	31.4597	0.209367	0.136742	0.4	0.26
WP_038351289.1	hypothetical protein [Eubacterium limosum]	8 kDa	3.6875	2.87278	0.0203307	0.0132812	34.846	51.762	0.205934	0.301103	9.4	0.27
WP_038351510.1	pyridoxamine 5'-phosphate oxidase [Eubacterium limosum]	11 kDa	0.091465	0.18293	0.000497103	0.000994207	35.7865	17.3785	0.190139	0.0631536	390	0.0063
WP_038351402.1	cell division protein FtsZ [Eubacterium limosum]	38 kDa	18.3446	6.15043	0.108628	0.0221528	33.41	15.1412	0.184551	0.0619224	1.8	0.11
WP_038351652.1	hypothetical protein [Eubacterium limosum]	11 kDa	13.197	4.74937	0.0826005	0.0318795	30.1212	14.1191	0.169875	0.0698587	2.3	0.063
WP_013382050.1	MULTISPECIES: transcriptional regulator [Clostridiales]	10 kDa	26.2425	10.535	0.164128	0.0810044	33.555	38.9354	0.169763	0.17597	1.3	0.73
WP_052237109.1	hypothetical protein [Eubacterium limosum]	22 kDa	164.281	89.229	1.00926	0.508286	31.3727	17.9402	0.165929	0.070182	0.2	0.027
WP_013382268.1	MULTISPECIES: 50S ribosomal protein L30 [Clostridiales]	7 kDa	21.3585	6.00387	0.13264	0.0394201	26.558	0	0.152292	0.0327574	1.2	0.13
WP_038352914.1	aminotransferase [Eubacterium limosum]	44 kDa	27.3757	13.8988	0.156324	0.0518027	27.2095	12.1514	0.149671	0.0528653	1	0.99
WP_038354165.1	disulfide oxidoreductase [Eubacterium limosum]	8 kDa	9.5737	2.55454	0.0627877	0.0303429	26.3115	5.173	0.146463	0.0148437	2.7	0.0011
WP_038353861.1	amino acid ABC transporter substrate-binding protein [Eubacterium limosum]	30 kDa	27.8822	9.40117	0.167872	0.0381626	24.8345	8.6548	0.1457	0.0647887	0.9	0.65
WP_038351670.1	basic amino acid ABC transporter substrate-binding protein [Eubacterium limosum]	30 kDa	7.9964	2.76681	0.0477014	0.0095284	25.1672	3.98892	0.142529	0.0269159	3.1	0.0004
WP_013382275.1	MULTISPECIES: 50S ribosomal protein L24 [Clostridiales]	12 kDa	117.946	31.0059	0.746933	0.312926	22.9565	14.0231	0.130228	0.0831918	0.2	0.0014
WP_038352579.1	hypothetical protein [Eubacterium limosum]	21 kDa	30.4346	15.1072	0.173865	0.0647735	24.63	18.9932	0.129563	0.0804176	0.8	0.65
WP_038352888.1	MULTISPECIES: bifunctional acetyl-CoA decarbonylase/synthase complex subunit alpha/beta [Clostridiales]	79 kDa	8.7579	3.59676	0.0508902	0.0131355	23.7372	12.9494	0.124569	0.0507475	2.7	0.067
WP_038351420.1	translation elongation factor Ts [Eubacterium limosum]	24 kDa	58.051	44.6943	0.317924	0.193362	21.3203	5.51836	0.122895	0.0467491	0.4	0.15
WP_038351648.1	ATP synthase subunit B [Eubacterium limosum]	52 kDa	8.02393	0.845247	0.0505378	0.014754	22.0853	6.40348	0.122378	0.0284607	2.8	0.0048
WP_038353045.1	rubrerythrin [Eubacterium limosum]	20 kDa	4.9326	1.62594	0.0299218	0.00930108	19.6579	11.2503	0.12149	0.087121	4	0.041
WP_013379911.1	MULTISPECIES: acyl carrier protein [Clostridiales]	8 kDa	20.3294	14.5995	0.121814	0.0910524	20.915	5.10262	0.117912	0.0272834	1	0.94
WP_081571264.1	methyltetrahydrofolate--corrinoid methyltransferase [Eubacterium limosum]	30 kDa	0.0667925	0.133585	0.000363011	0.000726021	16.0834	25.985	0.114865	0.19648	240	0.26
WP_081571099.1	5,10-methylenetetrahydrofolate reductase [Eubacterium limosum]	32 kDa	13.2067	1.5495	0.0815856	0.0131047	20.6209	11.3635	0.111972	0.0499359	1.6	0.24
WP_038352709.1	phosphate propanoyltransferase [Eubacterium limosum]	24 kDa	45.6198	22.5186	0.262078	0.0760768	19.642	4.95907	0.108199	0.00783854	0.4	0.065
WP_013382332.1	MULTISPECIES: propanediol dehydratase large subunit [Clostridiales]	60 kDa	2.8866	0.1142	0.0182107	0.00487436	18.3307	4.51683	0.108129	0.0463624	6.4	0.00048
WP_013382333.1	MULTISPECIES: microcompartment protein PduB [Clostridiales]	27 kDa	3.26838	1.45203	0.0190697	0.0044039	19.2952	5.21589	0.106595	0.0161271	5.9	0.001
WP_013380046.1	MULTISPECIES: DNA polymerase III subunit delta' [Clostridiales]	14 kDa	4.1536	2.01712	0.0262085	0.0120916	20.4811	23.3249	0.104231	0.104982	4.9	0.21
WP_038351217.1	butyryl-CoA:acetate CoA-transferase [Eubacterium limosum]	50 kDa	6.08577	2.37504	0.0356587	0.00768531	18.652	4.42916	0.103224	0.0122314	3.1	0.0024
WP_038351430.1	ribosome-recycling factor [Eubacterium limosum]	21 kDa	20.8857	6.05471	0.131786	0.0452325	19.2257	11.2691	0.101355	0.0439853	0.9	0.8
WP_038352046.1	hypothetical protein [Eubacterium limosum]	30 kDa	4.97123	2.56326	0.029195	0.00993956	18.429	8.09876	0.101229	0.0316565	3.7	0.019
WP_038351071.1	amino acid ABC transporter substrate-binding protein [Eubacterium limosum]	29 kDa	31.2142	15.8767	0.184795	0.0645018	17.4605	3.33952	0.0998747	0.026213	0.6	0.14
WP_038352187.1	ferredoxin [Eubacterium limosum]	64 kDa	13.3668	5.489	0.0780264	0.0157305	18.211	6.79803	0.0986943	0.0215284	1.4	0.31
WP_038351865.1	dihydrolipoyl dehydrogenase [Eubacterium limosum]	48 kDa	16.9255	2.88218	0.10317	0.00714851	17.8347	5.99681	0.0971763	0.0169607	1.1	0.79
WP_038352188.1	ferredoxin [Eubacterium limosum]	15 kDa	12.7361	3.67062	0.0790677	0.0238781	17.7846	10.6677	0.0967175	0.0473998	1.4	0.41
WP_038354167.1	pyruvate:ferredoxin (flavodoxin) oxidoreductase [Eubacterium limosum]	129 kDa	424.465	262.019	2.44599	1.27204	17.8747	9.60236	0.0955113	0.0376402	0.04	0.021
WP_013381967.1	MULTISPECIES: hypothetical protein [Clostridiales]	15 kDa	19.4986	18.2619	0.108446	0.0790703	16.7443	5.16293	0.0945017	0.026093	0.9	0.78
WP_038350669.1	glycerol kinase [Eubacterium limosum]	55 kDa	22.2882	11.7165	0.131099	0.0539038	17.1112	5.47733	0.0934696	0.0143628	0.8	0.45
WP_013382058.1	MULTISPECIES: septation protein SpoVG [Clostridiales]	12 kDa	4.81147	1.4441	0.0286181	0.00299547	18.2466	20.1832	0.0923017	0.0910378	3.8	0.23
WP_038351650.1	hypothetical protein [Eubacterium limosum]	23 kDa	7.4072	2.31765	0.0449259	0.0111927	15.4895	2.09094	0.0894784	0.0248196	2.1	0.0021
WP_013382826.1	MULTISPECIES: 30S ribosomal protein S6 [Clostridiales]	11 kDa	12.632	2.38908	0.0781702	0.0171821	15.945	8.23957	0.0880831	0.0367698	1.3	0.47
WP_038353181.1	phosphopyruvate hydratase [Eubacterium limosum]	47 kDa	3.67783	1.69828	0.0214476	0.00891369	14.782	1.96981	0.0845529	0.0195718	4	0.00014
WP_038353267.1	ABC transporter substrate-binding protein [Eubacterium limosum]	35 kDa	16.7885	0.929	0.105231	0.024206	15.5336	8.34036	0.0840586	0.0325767	0.9	0.77
WP_052237360.1	iron ABC transporter substrate-binding protein [Eubacterium limosum]	39 kDa	69.4478	9.44692	0.443122	0.1524	14.3595	4.90788	0.0824217	0.0359209	0.2	< 0.00010
WP_050814036.1	MULTISPECIES: NADH dehydrogenase [Clostridiales]	18 kDa	4.35455	2.10244	0.0258393	0.00894088	15.7029	11.4448	0.0822476	0.0505829	3.6	0.099
WP_052237193.1	hypothetical protein [Eubacterium limosum]	51 kDa	0.37082	0.0553448	0.00227782	0.000310681	14.825	6.74621	0.0802716	0.0267121	40	0.0052
WP_038352273.1	nitrogen fixation protein NifU [Eubacterium limosum]	25 kDa	38.4575	17.0103	0.225884	0.0632272	13.7272	3.0602	0.0801328	0.0305181	0.4	0.029
WP_038352913.1	cystathionine gamma-synthase [Eubacterium limosum]	41 kDa	33.2825	13.9215	0.199426	0.0717014	14.1617	2.96191	0.0788338	0.00662986	0.4	0.036
WP_013379692.1	MULTISPECIES: cold-shock protein [Clostridiales]	7 kDa	39.5255	37.0653	0.215373	0.162448	14.1662	7.29412	0.0775514	0.0403765	0.4	0.23
WP_038350686.1	hypothetical protein [Eubacterium limosum]	16 kDa	7.37763	2.56145	0.0445552	0.0129258	12.8711	7.16614	0.0764068	0.0517611	1.7	0.2
WP_038352847.1	molecular chaperone DnaK [Eubacterium limosum]	65 kDa	14.5653	3.92202	0.0876705	0.0108386	13.8123	5.15022	0.0760413	0.0194649	0.9	0.82
WP_013379182.1	MULTISPECIES: NADH dehydrogenase [Clostridiales]	65 kDa	6.72113	2.14991	0.039774	0.00572398	13.791	4.29977	0.07589	0.0145571	2.1	0.026
WP_013382278.1	MULTISPECIES: 50S ribosomal protein L29 [Clostridiales]	8 kDa	12.9567	6.4609	0.0750654	0.0245173	12.3713	4.61827	0.0719737	0.0320583	1	0.89
WP_038351809.1	MULTISPECIES: ATP synthase subunit A [Clostridiales]	66 kDa	3.29105	0.612766	0.0206451	0.00559452	12.9335	3.46622	0.0716828	0.0109675	3.9	0.0015
WP_013379145.1	MULTISPECIES: anti-sigma B factor antagonist [Clostridiales]	12 kDa	16.6463	8.40356	0.0963385	0.0321044	12.5311	4.45512	0.0693416	0.0229159	0.8	0.42
WP_038353337.1	pyridine nucleotide-disulfide oxidoreductase [Eubacterium limosum]	45 kDa	13.4733	3.44436	0.0818824	0.0124848	12.7427	6.76639	0.0678888	0.0251279	0.9	0.85
WP_038351325.1	bacteriocin [Eubacterium limosum]	30 kDa	14.576	3.83981	0.0878167	0.00975818	11.8987	4.15386	0.0666705	0.0214118	0.8	0.38
WP_038354235.1	phosphocarrier protein HPr [Eubacterium limosum]	10 kDa	6.4017	2.54371	0.0400504	0.0175393	11.747	6.02354	0.0651824	0.0282321	1.8	0.15
WP_038352032.1	rubrerythrin [Eubacterium limosum]	23 kDa	3.14703	1.04995	0.0186921	0.00261561	10.7417	5.64752	0.0648335	0.0480638	3.4	0.038
WP_013382272.1	MULTISPECIES: 30S ribosomal protein S8 [Clostridiales]	14 kDa	25.7157	9.29354	0.152434	0.038499	10.8206	2.55704	0.0606676	0.0122618	0.4	0.021
WP_013381613.1	MULTISPECIES: cell division protein SepF [Clostridiales]	18 kDa	4.46373	1.85541	0.0262017	0.00527728	10.9172	6.417	0.0581148	0.0274545	2.4	0.1
WP_038354268.1	30S ribosomal protein S3 [Eubacterium limosum]	27 kDa	16.3021	5.87466	0.107336	0.0612561	10.5077	5.02258	0.056813	0.019903	0.6	0.18
WP_013381742.1	MULTISPECIES: hypothetical protein [Clostridiales]	11 kDa	6.46075	3.81876	0.0373249	0.0143381	8.89525	6.79782	0.055089	0.0454008	1.4	0.56
WP_038353298.1	pyridoxal 5'-phosphate synthase lyase subunit PdxS [Eubacterium limosum]	31 kDa	11.1606	4.97789	0.0658709	0.0178455	9.16555	2.46984	0.0547273	0.0271456	0.8	0.5
WP_038352504.1	transketolase [Eubacterium limosum]	33 kDa	21.4028	5.65524	0.128459	0.0157919	10.0379	6.14499	0.0541385	0.0250918	0.5	0.035
WP_038354266.1	30S ribosomal protein S5 [Eubacterium limosum]	18 kDa	15.0462	5.722	0.0900283	0.0213555	9.78603	3.8464	0.0538703	0.0148264	0.7	0.18
WP_038351868.1	sugar ABC transporter substrate-binding protein [Eubacterium limosum]	23 kDa	3.95637	1.49687	0.0240039	0.00798038	9.9094	3.81005	0.0538552	0.0124027	2.5	0.027
WP_038354043.1	glutamate dehydrogenase [Eubacterium limosum]	46 kDa	34.6242	8.01245	0.210494	0.0300786	9.33538	1.91768	0.0537567	0.0161869	0.3	0.00086
WP_038351682.1	hypothetical protein [Eubacterium limosum]	8 kDa	0.9666	0.6444	0.00635769	0.00463712	9.82322	5.61153	0.0532526	0.0258008	10	0.02
WP_038350819.1	3-phosphoglycerate dehydrogenase [Eubacterium limosum]	42 kDa	34.736	16.9247	0.208829	0.0856006	9.4791	2.68668	0.0530562	0.011861	0.3	0.026
WP_013382257.1	MULTISPECIES: DNA-directed RNA polymerase subunit alpha [Clostridiales]	36 kDa	11.2435	1.40931	0.0703325	0.0161901	9.04655	1.34762	0.0509204	0.00672751	0.8	0.065
WP_038352386.1	methanol--corrinoid methyltransferase [Eubacterium limosum]	50 kDa	0.612332	0.499148	0.00363729	0.00255621	8.07692	5.60643	0.0508846	0.0476675	13	0.038
WP_038352991.1	hypothetical protein [Eubacterium limosum]	14 kDa	6.24983	3.72297	0.0358251	0.0139513	9.35248	6.85315	0.0506751	0.0296331	1.5	0.46
WP_038350859.1	phosphoglycerate kinase [Eubacterium limosum]	42 kDa	42.6298	23.0094	0.246934	0.0810937	9.04435	2.70815	0.0497518	0.00746511	0.2	0.027
WP_038353857.1	pyruvate, phosphate dikinase [Eubacterium limosum]	97 kDa	7.97525	1.98347	0.0484837	0.00792388	9.20245	4.71147	0.0497442	0.0179566	1.2	0.65
WP_038352212.1	histidine kinase [Eubacterium limosum]	16 kDa	5.91093	3.10083	0.033886	0.0108369	8.53347	1.89451	0.0493894	0.0180599	1.4	0.2
WP_038352804.1	exodeoxyribonuclease VII small subunit [Eubacterium limosum]	8 kDa	4.16617	2.76932	0.0243026	0.0152947	8.4054	2.16345	0.0490558	0.0200581	2	0.052
WP_038352021.1	30S ribosomal protein S7 [Eubacterium limosum]	17 kDa	28.0635	6.77946	0.173713	0.0503724	8.87047	4.94288	0.0475645	0.0203948	0.3	0.0038
WP_038354071.1	formate dehydrogenase subunit alpha [Eubacterium limosum]	99 kDa	4.3844	0.434865	0.0275044	0.00687148	8.29263	3.90529	0.0470378	0.0239702	1.9	0.094
WP_038353654.1	transcription elongation factor GreA [Eubacterium limosum]	18 kDa	11.9746	6.58699	0.0702268	0.0304716	8.34415	1.04287	0.0470354	0.0056518	0.7	0.32
WP_038353420.1	cysteine synthase A [Eubacterium limosum]	33 kDa	24.1033	9.96346	0.140167	0.0391055	8.04188	1.48253	0.0469192	0.0177315	0.3	0.019
WP_038352834.1	trigger factor [Eubacterium limosum]	48 kDa	7.66897	2.7855	0.0455197	0.0110793	8.17797	1.36517	0.0468883	0.0122052	1.1	0.75
WP_038353976.1	hypothetical protein [Eubacterium limosum]	8 kDa	2.07563	1.94696	0.0124878	0.012285	8.66835	4.57401	0.0467801	0.023362	4.2	0.038
WP_013382542.1	MULTISPECIES: ribose-5-phosphate isomerase [Clostridiales]	16 kDa	9.00652	2.1146	0.056153	0.0166432	7.98853	1.74236	0.045865	0.0129708	0.9	0.49
WP_038352274.1	GGGtGRT protein [Eubacterium limosum]	35 kDa	35.5775	5.64204	0.218163	0.0281227	8.4187	3.52464	0.0456644	0.0126142	0.2	0.00018
WP_013381358.1	MULTISPECIES: pyruvate kinase [Clostridiales]	62 kDa	26.34	18.2487	0.160298	0.0977355	8.1897	3.51178	0.0453401	0.0149435	0.3	0.099
WP_013381849.1	MULTISPECIES: 50S ribosomal protein L10 [Clostridiales]	19 kDa	17.5745	7.90595	0.103774	0.0328877	7.73795	1.7827	0.0444539	0.013709	0.4	0.051
WP_038353074.1	aconitate hydratase [Eubacterium limosum]	69 kDa	6.69273	1.85098	0.0402338	0.00511405	7.53655	1.24031	0.0436943	0.0142522	1.1	0.48
WP_013379276.1	MULTISPECIES: aspartyl/glutamyl-tRNA(Asn/Gln) amidotransferase subunit C [Clostridiales]	11 kDa	8.78213	4.44694	0.050093	0.0192719	7.23888	3.99092	0.0435774	0.0274906	0.8	0.62
WP_038352211.1	elongation factor G [Eubacterium limosum]	76 kDa	12.095	4.72884	0.07127	0.0126545	7.73365	2.03672	0.0433242	0.00910518	0.6	0.14
WP_013381037.1	MULTISPECIES: 3-isopropylmalate dehydratase small subunit [Clostridiales]	18 kDa	13.4597	9.14114	0.0845104	0.0612132	7.3569	1.62487	0.0413615	0.0074338	0.5	0.24
WP_038353081.1	glucose-1-phosphate adenylyltransferase subunit GlgD [Eubacterium limosum]	42 kDa	4.19655	0.734338	0.0265105	0.00773468	7.25953	0.684891	0.0411708	0.00635308	1.7	0.00088
WP_038352889.1	carbon monoxide dehydrogenase [Eubacterium limosum]	28 kDa	3.48428	1.10636	0.0207025	0.00275476	7.2482	1.01562	0.0410497	0.00680179	2.1	0.0024
WP_038354154.1	hypothetical protein [Eubacterium limosum]	40 kDa	0.568525	0.114767	0.00351273	0.00082065	7.72762	4.05023	0.0409981	0.0191633	14	0.012
WP_038352417.1	indolepyruvate ferredoxin oxidoreductase subunit alpha [Eubacterium limosum]	65 kDa	8.18788	3.66673	0.0478956	0.0129931	7.32645	2.05302	0.0408324	0.00759835	0.9	0.7
WP_038352620.1	molybdopterin oxidoreductase [Eubacterium limosum]	127 kDa	6.57177	1.14695	0.0400557	0.00299027	7.1143	1.53771	0.0394913	0.00286374	1.1	0.59
WP_038354261.1	30S ribosomal protein S4 [Eubacterium limosum]	24 kDa	6.17675	1.70963	0.0378987	0.0101379	7.11388	2.32351	0.0387582	0.00695329	1.2	0.54
WP_013381006.1	MULTISPECIES: glutaredoxin [Clostridiales]	10 kDa	4.87625	1.66597	0.0292829	0.00689882	6.7299	2.71489	0.0384677	0.0159155	1.4	0.29
WP_038351388.1	hypothetical protein [Eubacterium limosum]	8 kDa	0.957775	1.2104	0.00517434	0.00616114	6.34583	3.85456	0.0364597	0.0224407	6.6	0.037
WP_038353563.1	dihydrodipicolinate reductase [Eubacterium limosum]	38 kDa	1.7175	0.598562	0.0105848	0.00375623	6.33957	1.03828	0.0359681	0.00684281	3.7	0.00025
WP_038351200.1	hypothetical protein [Eubacterium limosum]	12 kDa	2.12282	1.58666	0.0129276	0.0103413	6.23353	1.65026	0.0355115	0.0101412	2.9	0.011
WP_013380482.1	MULTISPECIES: argininosuccinate synthase [Clostridiales]	46 kDa	11.2825	2.79488	0.0687745	0.0122448	6.35353	2.02116	0.035324	0.00823784	0.6	0.029
WP_052237017.1	hypothetical protein [Eubacterium limosum]	45 kDa	0.50534	0.282053	0.00328611	0.00231444	6.08993	0.544845	0.0351819	0.00939207	12	< 0.00010
WP_052237081.1	hypothetical protein [Eubacterium limosum]	61 kDa	12.6833	3.99753	0.0754788	0.0142563	6.23675	1.15971	0.0350682	0.00572928	0.5	0.021
WP_038352245.1	preprotein translocase subunit SecA [Eubacterium limosum]	20 kDa	3.46655	1.2062	0.0213854	0.00774557	6.27592	1.98105	0.0348655	0.00780222	1.8	0.052
WP_038351264.1	ketol-acid reductoisomerase [Eubacterium limosum]	36 kDa	16.415	10.1464	0.0922431	0.0410009	5.99198	1.84569	0.0347245	0.0134264	0.4	0.09
WP_038351358.1	nickel ABC transporter, nickel/metallophore periplasmic binding protein [Eubacterium limosum]	59 kDa	5.24223	1.58957	0.0316354	0.00626151	6.2425	1.66418	0.0346876	0.00601508	1.2	0.42
WP_013382282.1	MULTISPECIES: 30S ribosomal protein S19 [Clostridiales]	11 kDa	3.64363	3.307	0.0222912	0.0218378	6.52037	4.64098	0.0344598	0.0219359	1.8	0.35
WP_038350837.1	membrane protein [Eubacterium limosum]	21 kDa	3.28015	0.928811	0.0197893	0.00328301	6.4092	2.88727	0.0344562	0.0103887	2	0.085
WP_013381190.1	MULTISPECIES: acyl carrier protein [Clostridiales]	8 kDa	3.72495	1.90941	0.0230369	0.01247	6.53627	3.99936	0.0340807	0.016396	1.8	0.25
WP_013382540.1	MULTISPECIES: dihydroxyacetone kinase [Clostridiales]	14 kDa	4.08732	1.97759	0.0242176	0.0100587	5.53255	2.53936	0.0338058	0.0221	1.4	0.4
WP_013379530.1	MULTISPECIES: hypothetical protein [Clostridiales]	58 kDa	6.93785	2.12913	0.0418061	0.00890735	6.16452	2.14177	0.0336752	0.00646623	0.9	0.63
WP_038352008.1	hypothetical protein [Eubacterium limosum]	12 kDa	2.45112	1.32174	0.0148946	0.00703259	5.57052	6.65938	0.0326843	0.0389156	2.3	0.39
WP_052237089.1	MULTISPECIES: hypothetical protein [Eubacterium]	17 kDa	3.58272	2.25727	0.0233027	0.016064	5.37655	3.00316	0.0325405	0.0214401	1.5	0.38
WP_038350655.1	methionine adenosyltransferase [Eubacterium limosum]	43 kDa	4.064	1.62973	0.0236938	0.00530415	5.71297	1.17313	0.0325159	0.00857932	1.4	0.15
WP_038352673.1	fructose-1,6-bisphosphate aldolase, class II [Eubacterium limosum]	33 kDa	5.01917	2.21085	0.0292589	0.00891455	5.50497	2.39384	0.0324427	0.0168101	1.1	0.78
WP_038354231.1	acetate kinase [Eubacterium limosum]	43 kDa	10.98	1.83498	0.0678582	0.0136306	6.0185	2.81803	0.0324317	0.0106303	0.5	0.026
WP_038350849.1	lysophospholipase [Eubacterium limosum]	30 kDa	1.24107	0.260708	0.00774654	0.00226858	5.81198	1.46602	0.0321379	0.0034854	4.7	0.00085
WP_038352585.1	aspartate-semialdehyde dehydrogenase [Eubacterium limosum]	37 kDa	3.9883	0.623852	0.0245174	0.00356354	5.80625	1.82974	0.0319234	0.00516198	1.5	0.11
WP_052237404.1	hypothetical protein [Eubacterium limosum]	52 kDa	0.453572	0.259979	0.00255942	0.00131781	5.83885	2.60613	0.0317559	0.00961182	13	0.0063
WP_038351346.1	peroxiredoxin [Eubacterium limosum]	16 kDa	0.324485	0.256739	0.00182322	0.00150185	5.29785	3.04342	0.0316887	0.0204518	16	0.017
WP_038352666.1	hypothetical protein [Eubacterium limosum]	10 kDa	0.69189	0.329829	0.0042575	0.00194715	5.44603	3.04608	0.0316678	0.0189672	7.9	0.021
WP_038352894.1	carbon monoxide dehydrogenase [Eubacterium limosum]	28 kDa	4.95383	0.996215	0.030012	0.00180215	5.55045	2.32014	0.0313742	0.0136208	1.1	0.65
WP_038352641.1	DNA-directed RNA polymerase subunit omega [Eubacterium limosum]	12 kDa	9.88375	8.64553	0.0551617	0.0412408	5.32705	1.02439	0.031345	0.0121274	0.5	0.34
WP_013382370.1	MULTISPECIES: phosphoglucomutase [Clostridiales]	62 kDa	5.56605	1.10949	0.0337871	0.00235328	5.52907	0.781669	0.0313162	0.0056894	1	0.96
WP_038353419.1	homoserine O-succinyltransferase [Eubacterium limosum]	36 kDa	5.10882	2.19018	0.0305546	0.00964983	5.6323	1.788	0.0307191	0.00602203	1.1	0.72
WP_038352020.1	elongation factor G [Eubacterium limosum]	77 kDa	13.0734	6.7556	0.0746449	0.0248861	5.53995	1.23622	0.0306355	0.00121786	0.4	0.071
WP_013379100.1	MULTISPECIES: fructose-1,6-bisphosphate aldolase, class II [Clostridiales]	31 kDa	16.798	7.63542	0.0967531	0.0273308	5.32468	0.594041	0.0303652	0.00640074	0.3	0.024
WP_038351073.1	dihydroxyacetone kinase subunit L [Eubacterium limosum]	23 kDa	3.84832	1.57676	0.0237129	0.0104464	5.35905	0.885087	0.0301428	0.00433483	1.4	0.15
WP_038352617.1	flavodoxin [Eubacterium limosum]	17 kDa	3.31668	0.730296	0.0202328	0.00310532	5.44523	2.40357	0.0299986	0.0103336	1.6	0.14
WP_013380493.1	MULTISPECIES: V-type ATP synthase subunit F [Clostridiales]	11 kDa	2.24092	1.09293	0.0128809	0.00433548	5.44083	2.30594	0.0296588	0.0110915	2.4	0.046
WP_038354264.1	adenylate kinase [Eubacterium limosum]	23 kDa	9.4295	0.908172	0.0590646	0.01349	5.14587	1.94932	0.0295551	0.0118919	0.5	0.0073
WP_038354114.1	glutamate decarboxylase [Eubacterium limosum]	54 kDa	2.13987	0.679003	0.0128776	0.00340962	5.01018	0.821283	0.0293696	0.010639	2.3	0.0017
WP_013379244.1	MULTISPECIES: histidine triad nucleotide-binding protein [Clostridiales]	12 kDa	0.662675	0.458039	0.00453046	0.00425149	5.57437	2.98506	0.0293026	0.0117411	8.4	0.017
WP_038353421.1	O-acetylhomoserine aminocarboxypropyltransferase [Eubacterium limosum]	46 kDa	14.5107	10.0205	0.0862474	0.0624939	5.1269	1.15102	0.0284964	0.00324401	0.4	0.11
WP_013379508.1	MULTISPECIES: phosphoribosylaminoimidazolesuccinocarboxamide synthase [Clostridiales]	27 kDa	7.90038	2.54312	0.0471894	0.0063971	5.06883	1.03677	0.0284622	0.00487953	0.6	0.085
WP_038353006.1	Hpt domain-containing protein [Eubacterium limosum]	13 kDa	4.04475	3.75266	0.0221579	0.0164125	4.89887	0.72145	0.0283776	0.00863786	1.2	0.67
WP_050814047.1	MULTISPECIES: ferredoxin [Clostridiales]	27 kDa	2.15371	1.66503	0.0131812	0.0109671	4.81285	2.23892	0.0276665	0.0153138	2.2	0.11
WP_038354123.1	nitroreductase [Eubacterium limosum]	23 kDa	3.18128	1.25229	0.0185517	0.00389818	4.61175	1.41417	0.0275816	0.0144307	1.4	0.18
WP_052237020.1	dihydroxyacetone kinase subunit L [Eubacterium limosum]	22 kDa	9.70535	3.74484	0.0571442	0.0150821	4.88793	0.85341	0.027514	0.00437176	0.5	0.046
WP_038352421.1	hypothetical protein [Eubacterium limosum]	8 kDa	1.28612	0.733158	0.00732681	0.00286577	4.61278	1.91563	0.027382	0.0148142	3.6	0.018
WP_038351822.1	GMP synthase (glutamine-hydrolyzing) [Eubacterium limosum]	48 kDa	6.12718	2.11472	0.0363169	0.00553571	4.76617	0.841997	0.0273297	0.00740794	0.8	0.28
WP_038353604.1	hypothetical protein [Eubacterium limosum]	62 kDa	0	0	0	0	4.83882	1.39131	0.0271098	0.00712967	INF	0.00044
WP_038351649.1	hypothetical protein [Eubacterium limosum]	36 kDa	4.63725	0.951993	0.0296974	0.0117652	4.777	0.996884	0.026833	0.00440334	1	0.85
WP_052237101.1	flavin reductase [Eubacterium limosum]	27 kDa	3.07445	0.519966	0.0192853	0.00518118	4.32765	2.61634	0.0267915	0.0226154	1.4	0.38
WP_038351488.1	hypothetical protein [Eubacterium limosum]	50 kDa	0.120375	0.145795	0.000698583	0.00078277	4.71255	1.33347	0.0267089	0.00808651	39	0.00048
WP_013382270.1	MULTISPECIES: 50S ribosomal protein L18 [Clostridiales]	13 kDa	14.5701	9.01954	0.0995909	0.0863987	4.49495	1.79389	0.0266885	0.0135731	0.3	0.071
WP_038353047.1	desulfoferrodoxin [Eubacterium limosum]	14 kDa	0.865065	0.263889	0.00551935	0.00256815	5.1142	3.54886	0.0264208	0.0151684	5.9	0.054
WP_038351871.1	activating enzyme [Eubacterium limosum]	64 kDa	1.61803	0.833002	0.00942513	0.00335463	4.72465	1.03561	0.026396	0.00374006	2.9	0.0034
WP_038353796.1	NADH dehydrogenase [Eubacterium limosum]	65 kDa	2.47623	0.966988	0.0144961	0.00392873	4.55919	2.70723	0.0260637	0.0171675	1.8	0.2
WP_038351639.1	nucleoside hydrolase [Eubacterium limosum]	36 kDa	7.72338	1.55097	0.0472297	0.00743072	4.61078	1.01106	0.0259743	0.00519258	0.6	0.015
WP_038352587.1	4-hydroxy-tetrahydrodipicolinate reductase [Eubacterium limosum]	27 kDa	3.16465	1.41304	0.0182598	0.005517	4.36472	1.02469	0.0258205	0.0108926	1.4	0.22
WP_038353070.1	dTDP-glucose 4,6-dehydratase [Eubacterium limosum]	42 kDa	5.41993	1.57848	0.032661	0.00576471	4.66363	2.0381	0.0257652	0.00885367	0.9	0.58
WP_038352252.1	precorrin-4 C(11)-methyltransferase [Eubacterium limosum]	28 kDa	1.06115	0.473809	0.00613317	0.00169811	4.674	2.10711	0.0255417	0.0079453	4.4	0.016
WP_013382287.1	MULTISPECIES: 30S ribosomal protein S10 [Clostridiales]	12 kDa	13.2305	7.56096	0.076736	0.0296737	4.75353	2.33716	0.0252501	0.00856859	0.4	0.076
WP_038351996.1	hypothetical protein [Eubacterium limosum]	18 kDa	1.7027	0.601137	0.0105386	0.00369098	4.31973	0.93475	0.0247276	0.00783089	2.5	0.0033
WP_038352418.1	indolepyruvate oxidoreductase subunit beta [Eubacterium limosum]	21 kDa	6.3549	1.22636	0.0409226	0.0177019	4.50223	2.35188	0.0246888	0.0098099	0.7	0.21
WP_038352503.1	transketolase [Eubacterium limosum]	29 kDa	6.90605	2.71339	0.0407474	0.00750014	4.29885	0.837872	0.0245672	0.00687415	0.6	0.12
WP_038354169.1	isocitrate dehydrogenase [Eubacterium limosum]	44 kDa	2.9534	1.2266	0.0174828	0.00644739	4.47125	1.49315	0.0244704	0.00423705	1.5	0.17
WP_038353071.1	dTDP-4-dehydrorhamnose 3,5-epimerase [Eubacterium limosum]	21 kDa	2.06487	0.24305	0.012734	0.00181222	4.10283	0.99935	0.023841	0.00851904	2	0.0074
WP_038350671.1	pyridine nucleotide-disulfide oxidoreductase [Eubacterium limosum]	46 kDa	6.50742	2.30642	0.0383147	0.00551737	4.2556	0.918836	0.0236641	0.00199324	0.7	0.12
WP_038352923.1	preprotein translocase subunit YajC [Eubacterium limosum]	17 kDa	3.43458	0.824251	0.0224283	0.0101138	4.26593	1.65299	0.0236034	0.00647822	1.2	0.4
WP_038351334.1	hypothetical protein [Eubacterium limosum]	21 kDa	0.897025	0.314634	0.00551628	0.00169994	4.08498	1.3121	0.0235986	0.00899363	4.6	0.0032
WP_038352278.1	hypothetical protein [Eubacterium limosum]	10 kDa	0.101562	0.203125	0.000657976	0.00131595	4.26345	1.80888	0.0235225	0.0073781	42	0.0038
WP_038351261.1	foldase [Eubacterium limosum]	29 kDa	5.47915	2.36173	0.0320454	0.0115948	4.24097	1.85302	0.0234483	0.0080586	0.8	0.44
WP_052237498.1	iron-dependent transcriptional regulator [Eubacterium limosum]	15 kDa	2.37502	1.60893	0.0143264	0.00974902	4.39765	2.40718	0.0234378	0.0104861	1.9	0.21
WP_052237323.1	hypothetical protein [Eubacterium limosum]	58 kDa	2.75595	0.644568	0.016884	0.00320392	4.1741	0.664829	0.023407	0.0022267	1.5	0.022
WP_038353320.1	PTS galactitol transporter subunit IIB [Eubacterium limosum]	10 kDa	2.74292	1.28633	0.0162659	0.00565004	4.3782	2.02664	0.0233836	0.00781815	1.6	0.22
WP_038353878.1	50S ribosomal protein L21 [Eubacterium limosum]	12 kDa	18.4065	6.37106	0.117658	0.0589494	4.263	1.956	0.0232676	0.00780495	0.2	0.0054
WP_038352717.1	hypothetical protein [Eubacterium limosum]	8 kDa	1.42019	1.35176	0.00773024	0.00664013	4.24522	2.26083	0.0231827	0.00946114	3	0.076
WP_038352915.1	inorganic diphosphatase [Eubacterium limosum]	60 kDa	3.8226	1.4259	0.0228173	0.00758914	4.21448	1.83302	0.0231712	0.00770174	1.1	0.75
WP_038353072.1	MULTISPECIES: glucose-1-phosphate thymidylyltransferase [Eubacterium]	32 kDa	1.35617	0.312321	0.00822186	0.00112622	4.06372	0.542896	0.0230893	0.00418411	3	0.00013
WP_081571291.1	hypothetical protein [Eubacterium limosum]	48 kDa	0.187582	0.114845	0.00131014	0.00112241	4.16905	1.42528	0.022997	0.00666545	22	0.0014
WP_038352050.1	B12 lower ligand biosynthesis ThiC-like protein BzaB [Eubacterium limosum]	46 kDa	2.35383	1.20153	0.0141089	0.00575745	3.97317	0.635826	0.0229704	0.00669275	1.7	0.055
WP_013379248.1	MULTISPECIES: aspartyl-tRNA amidotransferase subunit B [Clostridiales]	16 kDa	3.18412	1.51879	0.0183048	0.00567446	3.90905	0.596922	0.0228807	0.0080378	1.2	0.41
WP_013379099.1	MULTISPECIES: acetolactate synthase [Clostridiales]	16 kDa	6.76915	2.28736	0.0410088	0.0102604	4.01928	1.47765	0.0225911	0.00700306	0.6	0.09
WP_081571343.1	hypothetical protein [Eubacterium limosum]	19 kDa	3.02705	0.42926	0.0194743	0.00727667	3.92957	1.17109	0.0225009	0.00769996	1.3	0.2
WP_013382408.1	MULTISPECIES: aspartate carbamoyltransferase regulatory subunit [Clostridiales]	16 kDa	0.38082	0.167905	0.00230415	0.000900986	4.01913	1.35874	0.0224827	0.00736393	11	0.0018
WP_038353603.1	hypothetical protein [Eubacterium limosum]	19 kDa	0	0	0	0	4.14075	1.67707	0.0222336	0.00545317	INF	0.0026
WP_038354041.1	MULTISPECIES: hypothetical protein [Clostridiales]	8 kDa	1.50097	1.59428	0.00846523	0.00833717	4.02845	1.61261	0.0219647	0.00617022	2.7	0.067
WP_052237434.1	hypothetical protein [Eubacterium limosum]	13 kDa	1.83177	0.766866	0.0107885	0.00237376	3.77228	0.60145	0.0218697	0.00684582	2.1	0.0073
WP_038354121.1	orotate phosphoribosyltransferase [Eubacterium limosum]	25 kDa	2.35583	1.36248	0.0134645	0.00581033	3.76898	1.21267	0.021583	0.00749656	1.6	0.17
WP_013382251.1	MULTISPECIES: 50S ribosomal protein L13 [Clostridiales]	16 kDa	3.74503	0.53465	0.0241297	0.00970378	3.56353	1.97589	0.0214601	0.0157453	1	0.87
WP_038353427.1	CRISPR-associated protein [Eubacterium limosum]	35 kDa	1.45948	0.36884	0.00952399	0.00444369	3.6891	0.961804	0.0213859	0.00741491	2.5	0.0049
WP_038352887.1	hypothetical protein [Eubacterium limosum]	15 kDa	3.79335	1.87655	0.0217346	0.00719493	3.83602	1.11075	0.0212027	0.00332119	1	0.97
WP_038353057.1	hypothetical protein [Eubacterium limosum]	22 kDa	3.19775	0.983068	0.0193934	0.0049466	3.71315	0.977899	0.0211872	0.00682643	1.2	0.49
WP_013379825.1	MULTISPECIES: hypothetical protein [Clostridiales]	25 kDa	1.28797	0.387649	0.00800001	0.00282701	3.8086	1.74778	0.0211323	0.0078071	3	0.031
WP_013378529.1	MULTISPECIES: HPr family phosphocarrier protein [Clostridiales]	10 kDa	0.701505	0.335123	0.00423032	0.00179966	3.78275	0.941947	0.0209576	0.00248087	5.4	0.00084
WP_013382260.1	MULTISPECIES: 30S ribosomal protein S13 [Clostridiales]	14 kDa	10.5958	4.03422	0.063759	0.020509	3.68902	0.61205	0.0209114	0.00396817	0.3	0.015
WP_038352601.1	peptidyl-prolyl cis-trans isomerase [Eubacterium limosum]	18 kDa	19.0043	11.4981	0.108369	0.0536229	3.46247	1.12261	0.0208242	0.0112006	0.2	0.036
WP_038352220.1	hypothetical protein [Eubacterium limosum]	14 kDa	4.64813	2.51572	0.0277296	0.0122932	3.81417	2.14322	0.0207163	0.011794	0.8	0.63
WP_013380366.1	MULTISPECIES: 30S ribosomal protein S15 [Clostridiales]	10 kDa	3.77059	3.74964	0.0198977	0.0173306	4.02906	3.58873	0.0205921	0.0167071	1.1	0.92
WP_038353007.1	thiol reductase thioredoxin [Eubacterium limosum]	12 kDa	1.9628	1.11072	0.011137	0.00411894	3.3542	1.78289	0.0205754	0.0140004	1.7	0.23
WP_038353865.1	aspartate aminotransferase [Eubacterium limosum]	46 kDa	4.7438	1.39262	0.0284238	0.00518539	3.6363	0.660558	0.020549	0.00388907	0.8	0.2
WP_038350858.1	triose-phosphate isomerase [Eubacterium limosum]	26 kDa	9.87385	3.51866	0.0595278	0.017668	3.78955	1.96196	0.0204612	0.00793968	0.4	0.023
WP_038352792.1	glycerol dehydrogenase [Eubacterium limosum]	39 kDa	1.05266	0.278268	0.00631317	0.00048297	3.70593	1.48392	0.0204328	0.00575064	3.5	0.013
WP_038352621.1	NADH dehydrogenase [Eubacterium limosum]	63 kDa	7.28737	2.15754	0.0444901	0.0118515	3.5974	0.640041	0.0202986	0.00336101	0.5	0.017
WP_038352588.1	2,3,4,5-tetrahydropyridine-2,6-dicarboxylate N-acetyltransferase [Eubacterium limosum]	26 kDa	3.75705	1.48223	0.0232084	0.00892124	3.597	1.57881	0.0198725	0.00654838	1	0.89
WP_038351419.1	30S ribosomal protein S2 [Eubacterium limosum]	29 kDa	6.56242	3.04899	0.0385212	0.0106634	3.52515	0.51784	0.0198685	0.00279789	0.5	0.097
WP_013382271.1	MULTISPECIES: 50S ribosomal protein L6 [Clostridiales]	19 kDa	8.26295	3.0228	0.0525031	0.0243966	3.58448	1.11394	0.0197751	0.00342152	0.4	0.027
WP_038352692.1	FMN reductase [Eubacterium limosum]	22 kDa	2.24711	1.43679	0.0126058	0.00660451	3.30162	0.889369	0.0197181	0.00984941	1.5	0.26
WP_038351387.1	arylesterase [Eubacterium limosum]	24 kDa	1.68838	1.1748	0.00970026	0.00482625	3.53043	1.21195	0.019629	0.00545627	2.1	0.072
WP_013382259.1	MULTISPECIES: 30S ribosomal protein S11 [Clostridiales]	14 kDa	4.64813	2.51572	0.0303226	0.0189044	3.44982	0.893686	0.0195178	0.00528941	0.7	0.4
WP_038350820.1	phosphoserine transaminase [Eubacterium limosum]	40 kDa	13.1522	6.65382	0.0778304	0.0301814	3.481	0.658445	0.0193796	0.00135951	0.3	0.028
WP_052237311.1	hypothetical protein [Eubacterium limosum]	29 kDa	0.64365	0.231079	0.00381882	0.000721239	3.66868	2.3415	0.0192535	0.00979665	5.7	0.042
WP_013379507.1	MULTISPECIES: 5-(carboxyamino)imidazole ribonucleotide mutase [Clostridiales]	17 kDa	1.47907	1.06443	0.00841139	0.00429352	3.6489	2.14187	0.0191301	0.00863529	2.5	0.12
WP_038354270.1	50S ribosomal protein L4 [Eubacterium limosum]	23 kDa	14.8715	4.8875	0.0890846	0.0235476	3.48728	1.08044	0.0190877	0.0036316	0.2	0.0039
WP_013381712.1	MULTISPECIES: spore coat-associated protein [Clostridiales]	22 kDa	3.3893	1.64202	0.0199221	0.0059417	3.39525	0.645957	0.0190799	0.00315417	1	0.99
WP_038350630.1	xylulokinase [Eubacterium limosum]	55 kDa	1.05575	0.183337	0.0068131	0.00263178	3.2395	0.659813	0.0190541	0.0074582	3.1	0.0007
WP_038353073.1	NAD(P)-dependent oxidoreductase [Eubacterium limosum]	32 kDa	3.89987	2.95949	0.022966	0.0150669	3.4204	0.807252	0.0189982	0.00256955	0.9	0.77
WP_038352586.1	4-hydroxy-tetrahydrodipicolinate synthase [Eubacterium limosum]	32 kDa	4.81997	0.950536	0.0292693	0.0020621	3.18407	0.820027	0.018912	0.00901463	0.7	0.04
WP_038350884.1	fatty acid-binding protein DegV [Eubacterium limosum]	31 kDa	0.852573	0.280871	0.00525532	0.00167037	3.23112	0.965052	0.0187204	0.00709512	3.8	0.0032
WP_038352643.1	hypothetical protein [Eubacterium limosum]	34 kDa	3.69082	1.51586	0.0218927	0.00611872	3.22195	0.718188	0.0186794	0.00615331	0.9	0.6
WP_081571093.1	hypothetical protein [Eubacterium limosum]	85 kDa	2.2644	0.607071	0.0137751	0.00334122	3.29688	0.307574	0.0186672	0.00254645	1.5	0.023
WP_052237036.1	hypothetical protein [Eubacterium limosum]	41 kDa	0.966132	0.640043	0.00537731	0.00273377	3.31265	1.82623	0.0186416	0.0105657	3.4	0.051
WP_013381377.1	MULTISPECIES: molybdopterin oxidoreductase [Clostridiales]	13 kDa	14.181	4.59571	0.0846319	0.0135907	3.56475	2.30681	0.0185185	0.00963437	0.3	0.0062
WP_038353864.1	catabolite control protein A [Eubacterium limosum]	38 kDa	1.12059	0.514187	0.00667277	0.00215902	3.15755	0.711891	0.0184667	0.00759598	2.8	0.0035
WP_038352848.1	nucleotide exchange factor GrpE [Eubacterium limosum]	21 kDa	2.95525	0.603801	0.017899	0.000901669	3.36587	1.70563	0.0183659	0.00745398	1.1	0.67
WP_013382277.1	MULTISPECIES: 30S ribosomal protein S17 [Clostridiales]	10 kDa	8.95593	5.2171	0.0504555	0.0245136	3.60356	4.19801	0.0182842	0.0189765	0.4	0.16
WP_038354269.1	50S ribosomal protein L2 [Eubacterium limosum]	30 kDa	9.80625	1.65644	0.0605003	0.010568	3.28138	1.03068	0.0182736	0.00422916	0.3	0.00054
WP_013382281.1	MULTISPECIES: 50S ribosomal protein L22 [Clostridiales]	13 kDa	17.4692	2.3275	0.107445	0.0143086	3.17082	0.60145	0.0182102	0.0051037	0.2	< 0.00010
WP_038352049.1	phosphomethylpyrimidine synthase [Eubacterium limosum]	47 kDa	3.64945	1.03622	0.0217768	0.00130992	3.11945	0.768611	0.0182101	0.00685556	0.9	0.44
WP_038352263.1	precorrin-8X methylmutase [Eubacterium limosum]	23 kDa	2.12256	0.896859	0.0125679	0.00490988	3.26358	0.59725	0.0182046	0.00173859	1.5	0.079
WP_052237108.1	electron transporter RnfB [Eubacterium limosum]	37 kDa	1.08734	0.261813	0.00659953	0.000962941	3.23243	1.12268	0.0181774	0.00628123	3	0.0098
WP_038350726.1	bifunctional phosphoribosylaminoimidazolecarboxamide formyltransferase/inosine monophosphate cyclohydrolase [Eubacterium limosum]	56 kDa	6.70062	3.12478	0.039688	0.0136575	3.3947	1.54694	0.0181591	0.00528845	0.5	0.11
WP_013382284.1	MULTISPECIES: 50S ribosomal protein L23 [Clostridiales]	11 kDa	10.3074	2.76788	0.0675197	0.0348169	3.30085	1.2969	0.0180924	0.00489308	0.3	0.0038
WP_081571095.1	short-chain dehydrogenase [Eubacterium limosum]	27 kDa	1.41268	0.306645	0.0088091	0.00249438	3.06722	0.632247	0.0180732	0.00727883	2.2	0.0033
WP_038352630.1	dihydroxyacetone kinase [Eubacterium limosum]	59 kDa	1.77307	0.292544	0.0109683	0.00205347	3.05825	0.934645	0.0177449	0.0077737	1.7	0.039
WP_038352851.1	protein-tyrosine-phosphatase [Eubacterium limosum]	37 kDa	2.41132	1.10898	0.0140439	0.00438786	3.09112	0.510173	0.017431	0.00288544	1.3	0.31
WP_038351651.1	MFS transporter [Eubacterium limosum]	70 kDa	1.09607	0.437677	0.00649451	0.00163047	3.1108	0.482943	0.0173933	0.000784562	2.8	0.00082
WP_038352791.1	class I fructose-bisphosphate aldolase [Eubacterium limosum]	33 kDa	1.99283	0.267071	0.0124796	0.00319981	3.04727	0.432399	0.0171607	0.00213502	1.5	0.006
WP_038352675.1	S-ribosylhomocysteine lyase [Eubacterium limosum]	18 kDa	4.70295	3.11929	0.0275611	0.0152668	2.92715	0.863543	0.0171271	0.00756538	0.6	0.31
WP_013380000.1	MULTISPECIES: DNA-binding response regulator [Clostridiales]	26 kDa	2.59802	1.16006	0.0154973	0.00515696	2.8957	0.644267	0.0170484	0.00707923	1.1	0.67
WP_038351202.1	glycerol kinase [Eubacterium limosum]	55 kDa	1.49941	0.651262	0.00867164	0.00251514	2.88145	0.646752	0.0170116	0.00713851	1.9	0.024
WP_038351654.1	acetylglutamate kinase [Eubacterium limosum]	33 kDa	8.58512	3.95811	0.0525154	0.0220755	3.067	0.873194	0.0169029	0.0027625	0.4	0.035
WP_013379990.1	MULTISPECIES: 50S ribosomal protein L27 [Clostridiales]	10 kDa	2.0639	1.37183	0.0127101	0.00905852	3.00588	0.69975	0.0168844	0.00314377	1.5	0.27
WP_013381850.1	MULTISPECIES: 50S ribosomal protein L1 [Clostridiales]	25 kDa	13.6731	5.36513	0.0824406	0.0250213	2.81427	1.2183	0.0168706	0.0108569	0.2	0.0076
WP_013382256.1	MULTISPECIES: 50S ribosomal protein L17 [Clostridiales]	13 kDa	2.46277	1.17514	0.0157733	0.00815789	2.75152	1.40122	0.0168301	0.0111303	1.1	0.76
WP_038352631.1	Asp23/Gls24 family envelope stress response protein [Eubacterium limosum]	12 kDa	3.39933	2.13738	0.0194414	0.00879352	2.89898	1.22563	0.0167991	0.00739902	0.9	0.7
WP_038352381.1	nitroreductase [Eubacterium limosum]	19 kDa	0.64574	0.14144	0.00416542	0.00163666	2.88992	1.2847	0.0167917	0.0080726	4.5	0.013
WP_038353051.1	hypothetical protein [Eubacterium limosum]	30 kDa	1.98635	1.00055	0.0121465	0.00592228	2.95932	0.45219	0.0166423	0.00201522	1.5	0.13
WP_038352438.1	hypothetical protein [Eubacterium limosum]	12 kDa	0.163085	0.188314	0.000923048	0.00108791	2.74185	1.34419	0.016358	0.00953888	17	0.009
WP_038352622.1	NADH dehydrogenase [Eubacterium limosum]	19 kDa	2.79395	1.1369	0.0163734	0.0053216	3.04913	1.69451	0.0161747	0.00641052	1.1	0.81
WP_013381757.1	MULTISPECIES: 50S ribosomal protein L31 [Clostridiales]	8 kDa	8.27362	3.28714	0.050624	0.021108	2.8774	1.37446	0.0159611	0.00647875	0.3	0.023
WP_013381783.1	MULTISPECIES: adenine phosphoribosyltransferase [Clostridiales]	19 kDa	2.77207	1.70881	0.0158447	0.00733547	2.8122	0.3668	0.0159414	0.00272069	1	0.96
WP_038351481.1	molybdate ABC transporter substrate-binding protein [Eubacterium limosum]	29 kDa	1.13256	0.396518	0.00685654	0.00180151	2.80657	0.22905	0.0158983	0.00213406	2.5	0.00033
WP_052237137.1	hypothetical protein [Eubacterium limosum]	15 kDa	1.91971	1.28193	0.0115504	0.00666124	2.73798	0.969914	0.0158586	0.00627686	1.4	0.35
WP_038353546.1	hypothetical protein [Eubacterium limosum]	17 kDa	0.314642	0.248738	0.0016939	0.00125845	2.5275	1.4818	0.0158033	0.0121753	8	0.026
WP_038350818.1	hypothetical protein [Eubacterium limosum]	47 kDa	7.95182	1.61878	0.0492273	0.0112155	2.81585	0.839171	0.0157845	0.00430022	0.4	0.0013
WP_038354271.1	50S ribosomal protein L3 [Eubacterium limosum]	23 kDa	16.6061	6.00948	0.0982018	0.0253392	2.8059	0.6388	0.0157684	0.00290654	0.2	0.0038
WP_038354119.1	ABC transporter [Eubacterium limosum]	38 kDa	2.04305	0.717817	0.0124069	0.00375421	2.91622	1.23979	0.015768	0.00454273	1.4	0.27
WP_038352774.1	hypothetical protein [Eubacterium limosum]	21 kDa	1.18195	0.84655	0.00668597	0.00355372	2.89093	1.08453	0.0157403	0.00472692	2.4	0.048
WP_038353512.1	glyoxalase/bleomycin resistance/dioxygenase family protein [Eubacterium limosum]	14 kDa	2.00537	0.687636	0.0124978	0.00453219	2.71935	1.15803	0.0156392	0.00685562	1.4	0.33
WP_038352535.1	GntR family transcriptional regulator [Eubacterium limosum]	26 kDa	3.72205	1.62711	0.0227742	0.00863225	2.792	1.59246	0.0155839	0.00915762	0.8	0.45
WP_038353526.1	ribulokinase [Eubacterium limosum]	61 kDa	0.975545	0.150417	0.00596788	0.000553918	2.86115	1.25842	0.0154978	0.00437347	2.9	0.025
WP_038353227.1	formylmethanofuran dehydrogenase [Eubacterium limosum]	20 kDa	12.1914	3.58173	0.0735386	0.0132528	2.91218	1.94616	0.0154866	0.0084637	0.2	0.0039
WP_081571133.1	glucose-1-phosphate adenylyltransferase [Eubacterium limosum]	42 kDa	2.1843	0.817282	0.0131013	0.00342048	2.70125	0.297936	0.0153376	0.00277339	1.2	0.28
WP_013381369.1	MULTISPECIES: PTS-dependent dihydroxyacetone kinase phosphotransferase subunit DhaM [Clostridiales]	13 kDa	3.35577	1.44398	0.0203905	0.00887312	2.7305	0.790627	0.0153242	0.00439635	0.8	0.48
WP_038352950.1	(4Fe-4S)-binding protein [Eubacterium limosum]	14 kDa	5.02518	1.98279	0.0320289	0.0152903	2.59537	0.46195	0.015277	0.00623066	0.5	0.054
WP_038352626.1	hypothetical protein [Eubacterium limosum]	17 kDa	1.97187	0.555647	0.0119333	0.00261576	2.45754	1.34746	0.0152254	0.0112883	1.2	0.53
WP_038352561.1	aldehyde dehydrogenase [Eubacterium limosum]	50 kDa	1.2285	0.3438	0.00776153	0.00287915	2.6119	0.385873	0.0151169	0.00473578	2.1	0.0017
WP_013381440.1	MULTISPECIES: aspartate kinase [Clostridiales]	44 kDa	2.97922	0.399449	0.0183451	0.00254117	2.69037	0.62688	0.0149424	0.00163657	0.9	0.47
WP_038350882.1	ABC transporter ATP-binding protein [Eubacterium limosum]	26 kDa	2.36682	0.369266	0.0149411	0.00428423	2.57305	0.926203	0.0149317	0.0063	1.1	0.69
WP_013379247.1	MULTISPECIES: 30S ribosomal protein S21 [Clostridiales]	7 kDa	22.0832	10.6568	0.151316	0.111553	2.54887	0.71265	0.0148984	0.0060046	0.1	0.011
WP_052237373.1	pyridoxal 5'-phosphate synthase glutaminase subunit PdxT [Eubacterium limosum]	23 kDa	1.01512	0.39503	0.00676422	0.0041486	2.78747	1.73237	0.0147374	0.00702784	2.7	0.093
WP_081571117.1	hypothetical protein [Eubacterium limosum]	57 kDa	4.06405	1.06771	0.0245462	0.00344979	2.68305	1.05892	0.0145605	0.00349949	0.7	0.12
WP_013379420.1	MULTISPECIES: DNA-binding transcriptional regulator [Clostridiales]	11 kDa	0.756185	0.534615	0.00437081	0.00237129	2.78686	3.05613	0.0145414	0.0145489	3.7	0.24
WP_038352773.1	hypothetical protein [Eubacterium limosum]	26 kDa	5.89848	1.53662	0.0362647	0.00942529	2.69063	1.19459	0.0145137	0.00464116	0.5	0.016
WP_038352795.1	thioredoxin-disulfide reductase [Eubacterium limosum]	34 kDa	1.67767	0.427698	0.0101249	0.00110273	2.51455	0.764562	0.014496	0.00568827	1.5	0.1
WP_013382371.1	MULTISPECIES: UTP--glucose-1-phosphate uridylyltransferase [Clostridiales]	32 kDa	2.46338	0.356208	0.0152574	0.00315505	2.56215	0.4131	0.0144842	0.00246605	1	0.73
WP_038352797.1	glycine--tRNA ligase [Eubacterium limosum]	53 kDa	3.0954	0.857769	0.0191053	0.00491467	2.67553	1.24992	0.0143921	0.00435366	0.9	0.6
WP_013381912.1	MULTISPECIES: ribosome-associated translation inhibitor RaiA [Clostridiales]	21 kDa	7.20828	3.92431	0.0414161	0.0183647	2.359	0.869365	0.0142113	0.00852913	0.3	0.052
WP_038353019.1	enoyl-CoA hydratase [Eubacterium limosum]	28 kDa	0.42842	0.17868	0.00252183	0.000549737	2.54194	1.17895	0.0141787	0.00620891	5.9	0.012
WP_038353523.1	tellurium resistance protein [Eubacterium limosum]	43 kDa	3.3047	0.771098	0.0199122	0.00186895	2.40897	0.492962	0.0141766	0.00594872	0.7	0.098
WP_038352919.1	4Fe-4S ferredoxin [Eubacterium limosum]	15 kDa	1.73291	1.05398	0.0100488	0.00517884	2.4965	0.439	0.0141417	0.0027155	1.4	0.23
WP_038353690.1	hypothetical protein [Eubacterium limosum]	40 kDa	1.56535	0.928576	0.00913547	0.0043105	2.36272	3.51481	0.014114	0.020415	1.5	0.68
WP_052237107.1	electron transporter [Eubacterium limosum]	22 kDa	2.14305	0.767004	0.0133936	0.00549157	2.57667	1.02461	0.0140672	0.00376123	1.2	0.52
WP_013382825.1	MULTISPECIES: single-stranded DNA-binding protein [Clostridiales]	17 kDa	1.16367	0.21006	0.00747387	0.00273559	2.45317	0.576923	0.0139972	0.00382832	2.1	0.0057
WP_038352517.1	histidine kinase [Eubacterium limosum]	47 kDa	1.71103	0.730979	0.0101352	0.00285991	2.44693	0.13365	0.0139785	0.00271905	1.4	0.095
WP_038353467.1	peptide ABC transporter substrate-binding protein [Eubacterium limosum]	57 kDa	9.4906	4.38274	0.0560866	0.0156303	2.53798	1.15232	0.0139456	0.00478915	0.3	0.022
WP_052237488.1	hypothetical protein [Eubacterium limosum]	18 kDa	0	0	0	0	2.37355	2.19349	0.0139046	0.0130116	INF	0.074
WP_038351482.1	hypothetical protein [Eubacterium limosum]	12 kDa	3.1863	2.58649	0.0175848	0.0115508	2.55167	1.51013	0.0138908	0.00676001	0.8	0.69
WP_038351486.1	ATP synthase subunit A [Eubacterium limosum]	67 kDa	1.7598	0.685021	0.0103137	0.00177844	2.49825	0.835226	0.0138728	0.0032463	1.4	0.22
WP_081571045.1	hypothetical protein [Eubacterium limosum]	22 kDa	1.05767	0.299655	0.00633691	0.00115326	2.389	0.950643	0.0136041	0.00533608	2.3	0.037
WP_038351462.1	putative selenate reductase subunit YgfK [Eubacterium limosum]	111 kDa	0.998165	0.644548	0.00571181	0.00302867	2.4611	0.677813	0.0135609	0.00168907	2.5	0.02
WP_038352605.1	transcriptional repressor [Eubacterium limosum]	16 kDa	1.39613	0.421334	0.00867587	0.00274032	2.36848	0.929541	0.0135563	0.00585413	1.7	0.11
WP_038351909.1	electron transfer flavoprotein subunit beta [Eubacterium limosum]	28 kDa	2.09684	1.12864	0.0122	0.00517397	2.18467	1.12289	0.0135493	0.00973807	1	0.92
WP_013380809.1	MULTISPECIES: 4-hydroxy-3-methylbut-2-enyl diphosphate reductase [Clostridiales]	81 kDa	4.0227	1.17443	0.0241834	0.00534263	2.43887	0.609376	0.013468	0.00137917	0.6	0.054
WP_038351447.1	NimC/NimA family protein [Eubacterium limosum]	15 kDa	1.68643	1.09876	0.00954043	0.00505893	2.41745	0.714884	0.0133957	0.00308021	1.4	0.31
WP_038354267.1	50S ribosomal protein L5 [Eubacterium limosum]	20 kDa	8.5736	3.38989	0.0517118	0.0157259	2.4946	1.08803	0.0133937	0.00358858	0.3	0.014
WP_038353438.1	peptidase S1 [Eubacterium limosum]	38 kDa	1.16495	0.554173	0.00669137	0.00205268	2.40755	0.643425	0.0133273	0.00235475	2.1	0.026
WP_038353269.1	thiol reductase thioredoxin [Eubacterium limosum]	12 kDa	2.78648	1.37173	0.0166561	0.00696583	2.251	1.04096	0.0133201	0.00787073	0.8	0.56
WP_013382056.1	MULTISPECIES: ribose-phosphate pyrophosphokinase [Clostridiales]	35 kDa	2.33122	0.944663	0.0138993	0.00392291	2.18213	0.93883	0.0133042	0.00823629	0.9	0.83
WP_038350670.1	FAD/NAD(P)-binding oxidoreductase [Eubacterium limosum]	54 kDa	3.93815	0.951159	0.0239759	0.00357384	2.4472	1.49906	0.0132573	0.00640918	0.6	0.14
WP_038351618.1	hypothetical protein [Eubacterium limosum]	8 kDa	0.757815	0.42259	0.00458694	0.00213885	2.12804	2.004	0.0132175	0.0125814	2.8	0.23
WP_038351445.1	NAD(P)-dependent oxidoreductase [Eubacterium limosum]	46 kDa	1.28895	0.421698	0.00769352	0.00165502	2.23557	0.567636	0.013214	0.0062742	1.7	0.037
WP_038353229.1	SAM-dependent methyltransferase [Eubacterium limosum]	22 kDa	14.2782	3.57779	0.0858753	0.00615508	2.4619	1.43924	0.0131731	0.00596438	0.2	0.00086
WP_038354116.1	nicotinate-nucleotide--dimethylbenzimidazole phosphoribosyltransferase [Eubacterium limosum]	37 kDa	2.45749	1.21963	0.014047	0.00505897	2.37343	0.526821	0.0131447	0.00114778	1	0.9
WP_038353446.1	F420-0--gamma-glutamyl ligase [Eubacterium limosum]	43 kDa	3.56217	1.45428	0.0213873	0.00646683	2.17583	0.757462	0.0130208	0.0070217	0.6	0.14
WP_038350721.1	tungsten ABC transporter substrate-binding protein [Eubacterium limosum]	31 kDa	0.372403	0.152321	0.00230708	0.000953399	2.22898	4.29812	0.0130025	0.0250329	6	0.42
WP_013381359.1	MULTISPECIES: 6-phosphofructokinase [Clostridiales]	34 kDa	7.51035	1.14172	0.0459704	0.00445797	2.3387	1.03222	0.0129827	0.00472867	0.3	0.00053
WP_052237336.1	iron-sulfur cluster assembly scaffold protein NifU [Eubacterium limosum]	13 kDa	3.43573	1.896	0.020451	0.0110245	2.09095	1.07621	0.012942	0.00966528	0.6	0.26
WP_038354117.1	HDIG domain-containing protein [Eubacterium limosum]	22 kDa	2.09973	0.406491	0.0128536	0.00188365	2.14305	0.767004	0.0128672	0.00757141	1	0.92
WP_013380496.1	MULTISPECIES: V-type ATP synthase subunit D [Clostridiales]	24 kDa	1.94844	0.960382	0.0111783	0.00444703	2.27705	0.552351	0.0128386	0.00295947	1.2	0.57
WP_038350926.1	Asp23/Gls24 family envelope stress response protein [Eubacterium limosum]	19 kDa	1.33885	0.552537	0.00805806	0.00275003	2.05987	1.16484	0.0128225	0.00950219	1.5	0.31
WP_038352557.1	CTP synthetase [Eubacterium limosum]	60 kDa	2.4083	0.572099	0.0145721	0.00202193	2.28858	0.407817	0.0128075	0.00130111	1	0.74
WP_038354093.1	major capsid protein [Eubacterium limosum]	31 kDa	0.207107	0.258099	0.00126002	0.00171054	2.19075	0.488414	0.0127587	0.00472016	11	0.00037
WP_038351329.1	electron transporter RnfC [Eubacterium limosum]	48 kDa	1.85345	0.751867	0.0112167	0.0037717	2.18708	0.390018	0.0126078	0.00370157	1.2	0.46
WP_038353400.1	hypothetical protein [Eubacterium limosum]	54 kDa	0	0	0	0	2.11688	0.631635	0.0125717	0.00653494	INF	0.00054	MtpB
WP_052237342.1	arsenical resistance operon transcriptional repressor ArsD [Eubacterium limosum]	12 kDa	0.34309	0	0.00215864	0.000537736	2.11753	0.922652	0.0125421	0.00664437	6.2	0.0085
WP_038352416.1	UDP-glucose 4-epimerase GalE [Eubacterium limosum]	37 kDa	2.19678	0.750274	0.0135115	0.00419009	2.21117	0.744047	0.0124166	0.00404745	1	0.98
WP_038352610.1	serine hydroxymethyltransferase [Eubacterium limosum]	45 kDa	0.920387	0.315045	0.00544715	0.00107488	2.2228	0.445599	0.0123991	0.00125669	2.4	0.0031
WP_052237353.1	cell division protein FtsH [Eubacterium limosum]	68 kDa	1.53731	0.42819	0.00921836	0.00163494	2.23185	0.666441	0.0123724	0.00222446	1.5	0.13
WP_013380490.1	MULTISPECIES: V-type ATP synthase subunit K [Clostridiales]	16 kDa	1.17205	0.274651	0.00752451	0.0031622	2.28937	0.903455	0.0123568	0.00383202	2	0.056
WP_013381362.1	MULTISPECIES: transcriptional regulator [Clostridiales]	34 kDa	2.27145	0.724899	0.013735	0.00309707	2.19425	0.760253	0.0123422	0.00385507	1	0.89
WP_038352885.1	hypothetical protein [Eubacterium limosum]	8 kDa	1.31025	0.749845	0.00790737	0.00481967	2.17063	1.28132	0.0122294	0.00657208	1.7	0.29
WP_038352538.1	histidine--tRNA ligase [Eubacterium limosum]	46 kDa	3.03915	0.915006	0.0184098	0.00404488	2.1412	0.318659	0.0122001	0.00258527	0.7	0.11
WP_038351986.1	cysteine--tRNA ligase [Eubacterium limosum]	53 kDa	2.07395	0.828707	0.012186	0.00275056	2.14698	0.173106	0.0121689	0.00170115	1	0.87
WP_038351265.1	3-isopropylmalate dehydrogenase [Eubacterium limosum]	38 kDa	5.87595	3.27363	0.0333381	0.0124403	2.05145	0.501916	0.012051	0.00488193	0.3	0.06
WP_013382824.1	MULTISPECIES: 30S ribosomal protein S18 [Clostridiales]	9 kDa	5.04207	1.02745	0.0306341	0.00384186	2.0901	0	0.0119853	0.00257799	0.4	0.0012
WP_038354089.1	hypothetical protein [Eubacterium limosum]	20 kDa	0.225355	0.333629	0.00127566	0.00180992	2.12787	0.844693	0.0119791	0.0047176	9.4	0.0058
WP_038351061.1	FAD/NAD(P)-binding oxidoreductase [Eubacterium limosum]	54 kDa	1.7636	0.453802	0.010701	0.00181263	2.16403	0.546306	0.0119682	0.00134953	1.2	0.3
WP_013379147.1	MULTISPECIES: DNA-directed RNA polymerase sigma-70 factor [Clostridiales]	29 kDa	1.43402	0.480323	0.00863641	0.00226077	2.08558	0.50665	0.011936	0.00402349	1.5	0.11
WP_038350678.1	hypothetical protein [Eubacterium limosum]	16 kDa	4.00437	1.00066	0.0243446	0.00478988	2.03905	0.545087	0.011827	0.00431318	0.5	0.014
WP_038351805.1	repressor LexA [Eubacterium limosum]	24 kDa	2.7391	1.15135	0.0160213	0.00420375	2.00545	0.253515	0.0116974	0.00383225	0.7	0.26
WP_038351882.1	1-(5-phosphoribosyl)-5-((5-phosphoribosylamino)methylideneamino)imidazole-4-carboxamide isomerase [Eubacterium limosum]	26 kDa	2.7924	0.506565	0.0175126	0.00481061	2.14044	1.135	0.0116908	0.00626777	0.8	0.33
WP_052237212.1	DNA-directed RNA polymerase subunit beta [Eubacterium limosum]	137 kDa	2.6619	0.601551	0.0164185	0.00409048	2.09165	0.598706	0.0116548	0.00235543	0.8	0.23
WP_013381038.1	MULTISPECIES: 3-isopropylmalate dehydratase large subunit [Clostridiales]	45 kDa	3.4022	1.00917	0.0205817	0.00484537	2.02165	0.3839	0.0116104	0.00325562	0.6	0.043
WP_038352426.1	polyribonucleotide nucleotidyltransferase [Eubacterium limosum]	76 kDa	2.19665	0.636229	0.0131201	0.00222159	2.01058	0.351583	0.0115384	0.00301445	0.9	0.63
WP_038351418.1	ATP-dependent protease ATP-binding subunit HslU [Eubacterium limosum]	54 kDa	1.9768	1.03693	0.0113411	0.00481573	2.0541	0.588063	0.0115021	0.00279945	1	0.9
WP_038352906.1	fructose-6-phosphate aldolase [Eubacterium limosum]	23 kDa	3.86583	1.88394	0.0255217	0.018439	2.0957	0.763224	0.0114968	0.00317297	0.5	0.13
WP_013382276.1	MULTISPECIES: 50S ribosomal protein L14 [Clostridiales]	13 kDa	3.57143	1.34566	0.0211705	0.00565152	2.05883	0.710133	0.0113451	0.00316171	0.6	0.094
WP_038352528.1	ATPase [Eubacterium limosum]	35 kDa	2.16547	0.656814	0.0135594	0.00470024	1.871	0.693189	0.0112351	0.00605333	0.9	0.56
WP_038352223.1	phosphoenolpyruvate--protein phosphotransferase [Eubacterium limosum]	63 kDa	5.5337	1.81721	0.0332588	0.00574745	1.9612	0.275383	0.0111682	0.00243563	0.4	0.0081
WP_038351592.1	hypothetical protein [Eubacterium limosum]	31 kDa	0.127885	0.147669	0.000657086	0.000761265	1.83205	0.584503	0.0110197	0.00578473	14	0.0013
WP_038350672.1	hypothetical protein [Eubacterium limosum]	23 kDa	0.800795	0.397422	0.00459814	0.00148811	1.83932	0.626633	0.0110132	0.00566973	2.3	0.031
WP_038352023.1	DNA-directed RNA polymerase subunit beta' [Eubacterium limosum]	140 kDa	3.59262	0.575643	0.0220215	0.00271582	2.01825	1.05236	0.0110007	0.00416494	0.6	0.039
WP_038353056.1	hypothetical protein [Eubacterium limosum]	57 kDa	1.20011	0.228938	0.00731389	0.000876528	2.022	0.692731	0.0109864	0.0025437	1.7	0.065
WP_038353017.1	acyl-CoA dehydrogenase [Eubacterium limosum]	41 kDa	0.767937	0.279024	0.0047189	0.00156029	2.02195	0.802701	0.0109509	0.002714	2.6	0.026
WP_038353297.1	molecular chaperone Hsp33 [Eubacterium limosum]	33 kDa	1.59055	0.79517	0.0091315	0.00298442	1.85064	0.71146	0.0108862	0.00508005	1.2	0.64
WP_013382318.1	MULTISPECIES: propanediol utilization: polyhedral bodies pduT [Clostridiales]	19 kDa	1.62891	1.76339	0.00874686	0.00791752	1.9951	0.987632	0.0108643	0.00394553	1.2	0.73
WP_038352669.1	GTP cyclohydrolase I FolE [Eubacterium limosum]	21 kDa	2.08916	0.800697	0.0129552	0.00555903	1.88285	0.2537	0.0108085	0.00268234	0.9	0.64
WP_038352254.1	delta-aminolevulinic acid dehydratase [Eubacterium limosum]	36 kDa	1.00594	0.162281	0.00618437	0.000904275	1.93352	0.510894	0.0107913	0.00206352	1.9	0.013
WP_052237339.1	3-dehydroquinate synthase [Eubacterium limosum]	35 kDa	1.24215	0.184154	0.00761598	0.000848903	1.89433	0.375244	0.0107678	0.00244355	1.5	0.021
WP_081571116.1	hypothetical protein [Eubacterium limosum]	49 kDa	1.45815	0.60177	0.00850864	0.00169422	1.89082	0.21885	0.0107558	0.00199035	1.3	0.23
WP_038354129.1	aspartyl/glutamyl-tRNA amidotransferase subunit A [Eubacterium limosum]	53 kDa	1.56612	0.378404	0.00944613	0.000887648	1.86755	0.11241	0.0107536	0.00270371	1.2	0.18
WP_038350724.1	hypothetical protein [Eubacterium limosum]	63 kDa	0.295055	0.0428798	0.00183295	0.000388018	1.94105	0.602321	0.010739	0.00284852	6.6	0.0016
WP_013380902.1	MULTISPECIES: hypothetical protein [Clostridiales]	8 kDa	0.120773	0.241545	0.000584696	0.00116939	1.85923	1.31925	0.0107221	0.00789966	15	0.041
WP_038353329.1	haloacid dehalogenase [Eubacterium limosum]	29 kDa	3.14435	2.16566	0.0179104	0.0122627	2.04834	1.17412	0.0107139	0.00474352	0.7	0.41
WP_052237281.1	zinc ribbon domain-containing protein [Eubacterium limosum]	23 kDa	2.7338	0.332669	0.0170184	0.0035954	1.84625	0.2115	0.0106708	0.00300753	0.7	0.0041
WP_038352225.1	nucleoid-associated protein, YbaB/EbfC family [Eubacterium limosum]	12 kDa	2.55812	1.10325	0.015295	0.00420618	1.82567	0.36165	0.0106123	0.00362058	0.7	0.25
WP_013381533.1	MULTISPECIES: aspartate kinase [Clostridiales]	18 kDa	1.21029	0.881974	0.00661637	0.00395706	1.71677	0.809834	0.0105868	0.00748686	1.4	0.43
WP_038353137.1	MULTISPECIES: ATP-dependent Clp protease proteolytic subunit [Clostridiales]	21 kDa	0.591852	0.259938	0.0036584	0.00169639	1.84035	0.433541	0.0105236	0.00298648	3.1	0.0026
WP_038354171.1	FprA family A-type flavoprotein [Eubacterium limosum]	46 kDa	0.193596	0.0873634	0.00125259	0.00073121	1.70335	0.886113	0.0104522	0.00703727	8.8	0.015
WP_038352537.1	tyrosine--tRNA ligase [Eubacterium limosum]	46 kDa	4.36687	1.9542	0.0257474	0.00653601	1.90175	0.86996	0.0104257	0.00358053	0.4	0.061
WP_038352191.1	AraC family transcriptional regulator [Eubacterium limosum]	12 kDa	0.794002	0.412807	0.00476745	0.00207377	1.75951	0.66719	0.0104253	0.00504735	2.2	0.049
WP_052237197.1	glutamine synthetase [Eubacterium limosum]	79 kDa	5.8157	1.8905	0.0344653	0.00532985	1.78992	0.263831	0.0103962	0.0035638	0.3	0.0056
WP_038352481.1	glutamine amidotransferase [Eubacterium limosum]	19 kDa	1.16398	0.64284	0.0066419	0.00345724	2.00924	1.48086	0.0103679	0.00642889	1.7	0.34
WP_038353428.1	type I-B CRISPR-associated protein Cas5 [Eubacterium limosum]	29 kDa	0.806585	0.10869	0.0051214	0.00165854	1.82322	0.531514	0.0103464	0.00318686	2.3	0.0095
WP_038352189.1	ATP-binding protein [Eubacterium limosum]	20 kDa	0.619768	0.274424	0.00370246	0.001131	1.86607	0.750019	0.0103111	0.0029509	3	0.021
WP_038350958.1	fuculose phosphate aldolase [Eubacterium limosum]	25 kDa	2.21113	0.696691	0.0134422	0.00322627	1.75048	0.322809	0.010291	0.00408912	0.8	0.28
WP_038352051.1	nicotinate-nucleotide--dimethylbenzimidazole phosphoribosyltransferase [Eubacterium limosum]	37 kDa	1.72734	0.949143	0.00978164	0.00365906	1.796	0.259942	0.0102724	0.00252605	1	0.89
WP_038352268.1	ABC transporter substrate-binding protein [Eubacterium limosum]	34 kDa	0.342923	0.138779	0.00224429	0.00119984	1.83342	0.48405	0.0102698	0.00204987	5.3	0.001
WP_038351460.1	selenium-dependent xanthine dehydrogenase [Eubacterium limosum]	93 kDa	1.30427	0.244976	0.0081323	0.0023362	1.82607	0.270078	0.0102352	0.000787738	1.4	0.029
WP_081571245.1	acyl-CoA dehydrogenase [Eubacterium limosum]	69 kDa	0.787767	0.171099	0.00494705	0.00168056	1.72097	0.564626	0.0102224	0.0048276	2.2	0.019
WP_013379874.1	MULTISPECIES: hypothetical protein [Clostridiales]	8 kDa	0.268855	0.310447	0.0013814	0.00160042	1.68237	0.63575	0.0101899	0.00631714	6.3	0.0072
WP_038352452.1	hydroxylamine reductase [Eubacterium limosum]	57 kDa	0.761975	0.321803	0.00448586	0.00167791	1.86515	0.804113	0.01018	0.00314764	2.4	0.044
WP_013382229.1	MULTISPECIES: hypothetical protein [Clostridiales]	10 kDa	0	0	0	0	1.88091	1.49022	0.0101797	0.00691734	INF	0.045
WP_013381182.1	MULTISPECIES: 30S ribosomal protein S16 [Clostridiales]	9 kDa	17.5259	10.5668	0.107232	0.0595475	1.88425	1.0715	0.010051	0.00413652	0.1	0.026
WP_013381601.1	MULTISPECIES: peptide deformylase [Clostridiales]	17 kDa	1.07168	0.687643	0.00621175	0.00375796	1.98455	1.84843	0.0100151	0.0082739	1.9	0.39
WP_013382081.1	MULTISPECIES: peptide ABC transporter ATP-binding protein [Clostridiales]	26 kDa	2.45195	0.427625	0.0149345	0.00104217	1.74772	0.471283	0.0100115	0.00321825	0.7	0.069
WP_038352473.1	hydrolase [Eubacterium limosum]	32 kDa	1.83481	0.676145	0.0109334	0.00323238	1.7882	0.400728	0.010003	0.00152315	1	0.91
WP_038352258.1	phenylacetate--CoA ligase [Eubacterium limosum]	49 kDa	0.871522	0.40723	0.0053336	0.00230616	1.82975	0.732037	0.0099947	0.00270036	2.1	0.062
WP_013382369.1	MULTISPECIES: TIGR00266 family protein [Clostridiales]	25 kDa	1.15465	0.408848	0.00772702	0.0047569	1.78102	0.603381	0.00989967	0.00236633	1.5	0.14
WP_038353700.1	hypothetical protein [Eubacterium limosum]	9 kDa	0.114138	0.228275	0.000739444	0.00147889	1.71635	1.1897	0.00989688	0.00713562	15	0.038
WP_038352022.1	50S ribosomal protein L7 [Eubacterium limosum]	8 kDa	3.72495	1.90941	0.0230369	0.01247	1.76505	0.628561	0.00987244	0.0031252	0.5	0.099
WP_038353542.1	flavin reductase [Eubacterium limosum]	19 kDa	1.34275	0.717248	0.00773163	0.00282337	1.7184	0.283479	0.00976785	0.00200795	1.3	0.37
WP_038354066.1	hypothetical protein [Eubacterium limosum]	10 kDa	1.845	1.04824	0.0121819	0.00864023	1.845	1.04824	0.00976314	0.00414773	1	1
WP_038351511.1	amino acid-binding protein [Eubacterium limosum]	16 kDa	1.63645	0.32476	0.00997168	0.00117442	1.66357	0.50826	0.00974084	0.00412232	1	0.93
WP_038352430.1	DNA recombination/repair protein RecA [Eubacterium limosum]	42 kDa	1.96636	0.941852	0.0116379	0.00551662	1.68318	0.420032	0.00972529	0.00372414	0.9	0.6
WP_038351622.1	anaerobic sulfite reductase subunit B [Eubacterium limosum]	30 kDa	0.874915	0.207744	0.00532498	0.000993027	1.67792	0.296756	0.00968968	0.00316637	1.9	0.0044
WP_038354178.1	glucose-6-phosphate isomerase [Eubacterium limosum]	50 kDa	2.45185	0.572096	0.0148549	0.00173398	1.74173	0.550712	0.0096089	0.00183976	0.7	0.12
WP_013380838.1	MULTISPECIES: hypothetical protein [Clostridiales]	10 kDa	1.33006	1.16464	0.00855632	0.00729956	1.60694	0.877118	0.0095874	0.0059414	1.2	0.72
WP_038352271.1	5'-methylthioadenosine phosphorylase [Eubacterium limosum]	27 kDa	1.54728	1.11118	0.00893115	0.00545059	1.6491	0.3196	0.0095831	0.00323907	1.1	0.87
WP_038353008.1	pyridine nucleotide-disulfide oxidoreductase [Eubacterium limosum]	49 kDa	0.755958	0.062565	0.00475046	0.00126778	1.60805	0.495092	0.00956451	0.00447452	2.1	0.014
WP_013379294.1	MULTISPECIES: amino acid-binding protein [Clostridiales]	16 kDa	3.44132	0.765904	0.0209868	0.00323958	1.62313	1.19773	0.0095547	0.00730249	0.5	0.043
WP_038353528.1	glycerol-1-phosphate dehydrogenase [Eubacterium limosum]	51 kDa	0.866422	0.3234	0.00521412	0.0012595	1.70667	0.555914	0.00951992	0.00234313	2	0.04
WP_038350631.1	glycerol-3-phosphate dehydrogenase [Eubacterium limosum]	38 kDa	0.572828	0.180208	0.00342425	0.000693808	1.7054	0.328667	0.00951141	0.000794218	3	0.00093
WP_038352521.1	glycerol dehydratase [Eubacterium limosum]	13 kDa	0	0	0	0	1.69303	0.693823	0.00943309	0.00315024	INF	0.0028
WP_038352495.1	ribose-5-phosphate isomerase [Eubacterium limosum]	16 kDa	5.48765	3.44937	0.03103	0.0139286	1.54054	0.727433	0.00935379	0.00661445	0.3	0.066
WP_038350873.1	thioredoxin-disulfide reductase [Eubacterium limosum]	34 kDa	0.490437	0.076985	0.0031187	0.00105601	1.60106	0.650993	0.00930006	0.0042416	3.3	0.015
WP_038353600.1	N-acetyltransferase [Eubacterium limosum]	18 kDa	4.15538	2.23247	0.0238454	0.00779798	1.58544	1.37553	0.00928237	0.00816824	0.4	0.098
WP_038351413.1	amidophosphoribosyltransferase [Eubacterium limosum]	53 kDa	2.0481	0.711757	0.012175	0.00218094	1.66222	0.684048	0.00921431	0.00290336	0.8	0.46
WP_052237180.1	hypothetical protein [Eubacterium limosum]	13 kDa	0.74991	0.386091	0.0043086	0.00144096	1.542	0.82079	0.0091676	0.00553354	2.1	0.13
WP_013382279.1	MULTISPECIES: 50S ribosomal protein L16 [Clostridiales]	16 kDa	1.81954	1.04697	0.0106623	0.0049087	1.74684	1.35345	0.009135	0.00580263	1	0.94
WP_038351669.1	hypothetical protein [Eubacterium limosum]	23 kDa	0.13033	0.169655	0.000973758	0.00141506	1.68207	0.85805	0.00912229	0.0032884	13	0.012
WP_038352867.1	hypothetical protein [Eubacterium limosum]	19 kDa	0.7867	0.576897	0.00443309	0.00253158	1.62605	0.630699	0.00910353	0.00306361	2.1	0.097
WP_038352222.1	phosphocarrier protein HPr [Eubacterium limosum]	9 kDa	1.9411	0	0.0122129	0.00304235	1.66014	1.20671	0.00908135	0.00689002	0.9	0.66
WP_038350938.1	isoleucine--tRNA ligase [Eubacterium limosum]	119 kDa	2.13905	0.674088	0.0127223	0.00252529	1.57913	0.335146	0.00907088	0.00280476	0.7	0.19
WP_052237478.1	transcriptional regulator [Eubacterium limosum]	13 kDa	2.24835	0.484801	0.0136617	0.00158268	1.54183	0.573335	0.00906855	0.00431145	0.7	0.11
WP_038350965.1	pyridine nucleotide-disulfide oxidoreductase [Eubacterium limosum]	90 kDa	1.74383	0.523352	0.0105812	0.00226859	1.60882	0.213298	0.00904238	0.000816929	0.9	0.65
WP_013381181.1	MULTISPECIES: hypothetical protein [Clostridiales]	8 kDa	1.00508	1.00383	0.00588389	0.0065164	1.49287	0.54435	0.00902523	0.00547082	1.5	0.43
WP_038351328.1	aminopeptidase [Eubacterium limosum]	53 kDa	1.837	0.58053	0.010934	0.00110417	1.66585	0.612665	0.00901644	0.00174622	0.9	0.7
WP_013382267.1	MULTISPECIES: 50S ribosomal protein L15 [Clostridiales]	16 kDa	1.41017	0.4266	0.00841682	0.000955642	1.52632	0.28865	0.00899879	0.00377835	1.1	0.67
WP_038353456.1	hypothetical protein [Eubacterium limosum]	36 kDa	1.48442	0.334206	0.0090584	0.00170431	1.55635	0.42289	0.00898658	0.00321671	1	0.8
WP_013381008.1	MULTISPECIES: uracil phosphoribosyltransferase [Clostridiales]	23 kDa	1.87315	0.779658	0.0111389	0.00324972	1.63087	0.530728	0.00897722	0.00164394	0.9	0.63
WP_038352344.1	2-deoxyribose-5-phosphate aldolase [Eubacterium limosum]	25 kDa	0.3299	0	0.00207565	0.000517063	1.5323	0.208077	0.00894879	0.00300737	4.6	< 0.00010
WP_038351104.1	fatty acid-binding protein DegV [Eubacterium limosum]	33 kDa	1.39803	0.213305	0.00868468	0.0020301	1.6124	0.344092	0.00894595	0.000688167	1.2	0.33
WP_038353426.1	hypothetical protein [Eubacterium limosum]	68 kDa	0.240118	0.107498	0.00145118	0.000667971	1.519	0.362692	0.00894217	0.00363061	6.3	0.00051
WP_013380741.1	MULTISPECIES: hypothetical protein [Clostridiales]	24 kDa	1.23764	0.30072	0.00775885	0.00280264	1.65637	0.797516	0.00883988	0.00286043	1.3	0.36
WP_038352776.1	VWA domain-containing protein [Eubacterium limosum]	74 kDa	0.886927	0.167264	0.00540861	0.000583717	1.56607	0.585467	0.00879811	0.00336754	1.8	0.067
WP_038352466.1	RNA polymerase sigma factor RpoD [Eubacterium limosum]	44 kDa	1.67957	0.636016	0.010178	0.00325705	1.51758	0.10535	0.00879216	0.00254817	0.9	0.63
WP_038351656.1	N-acetyl-gamma-glutamyl-phosphate reductase [Eubacterium limosum]	39 kDa	4.40172	0.646222	0.0279118	0.0085392	1.56112	0.577084	0.0087794	0.0030588	0.4	0.0006
WP_038353452.1	haloacid dehalogenase [Eubacterium limosum]	30 kDa	0.752343	0.419647	0.00461924	0.0023673	1.5676	0.452122	0.00876686	0.00221039	2.1	0.038
WP_038352921.1	preprotein translocase subunit SecA [Eubacterium limosum]	97 kDa	1.16708	0.442285	0.00695115	0.0022322	1.53442	0.309548	0.00875433	0.00247635	1.3	0.22
WP_038351103.1	fructose-bisphosphatase class III [Eubacterium limosum]	76 kDa	0.633228	0.190004	0.00378615	0.000576687	1.5541	0.209551	0.0087451	0.000924069	2.5	0.00063
WP_038352685.1	thymidylate synthase (FAD) [Eubacterium limosum]	29 kDa	5.18412	2.12241	0.0309196	0.00891032	1.43225	0.935756	0.00866647	0.00690521	0.3	0.018
WP_038351634.1	phenylalanine--tRNA ligase subunit beta [Eubacterium limosum]	89 kDa	1.58155	0.0999088	0.00997955	0.00277917	1.48772	0.266923	0.00864841	0.00309481	0.9	0.53
WP_038352560.1	phosphate propanoyltransferase [Eubacterium limosum]	22 kDa	0.338762	0.213097	0.00207814	0.00119898	1.39935	0.624269	0.00855388	0.00541368	4.1	0.018
WP_038352009.1	glycerol kinase [Eubacterium limosum]	35 kDa	0.765415	0.563462	0.00423637	0.00266658	1.40268	0.568921	0.00852584	0.00511615	1.8	0.16
WP_038352229.1	2-oxoacid ferredoxin oxidoreductase [Eubacterium limosum]	31 kDa	1.38087	0.657203	0.00794403	0.00229385	1.4661	0.343394	0.00851713	0.0029934	1.1	0.83
WP_038352993.1	hypothetical protein [Eubacterium limosum]	11 kDa	1.6306	0.4156	0.00995794	0.00186678	1.47588	0.595165	0.00845417	0.0033387	0.9	0.68
WP_013379295.1	MULTISPECIES: TetR family transcriptional regulator [Clostridiales]	25 kDa	0.638575	0.24295	0.00391367	0.0012729	1.497	0.4463	0.00838749	0.00239735	2.3	0.015
WP_038352818.1	aspartate--tRNA ligase [Eubacterium limosum]	67 kDa	1.33693	0.433901	0.00808449	0.0018705	1.4408	0.16997	0.00836894	0.00267204	1.1	0.67
WP_038352612.1	serine--tRNA ligase [Eubacterium limosum]	49 kDa	2.75425	0.902843	0.0166386	0.0038005	1.43625	0.403574	0.0083663	0.0032235	0.5	0.037
WP_013382331.1	MULTISPECIES: propanediol dehydratase medium subunit [Clostridiales]	23 kDa	2.1882	1.42093	0.015288	0.0139108	1.51611	0.495419	0.00834759	0.00217956	0.7	0.41
WP_038352031.1	transaldolase [Eubacterium limosum]	24 kDa	1.6704	0.37916	0.0101417	0.00117556	1.47123	0.18485	0.00834342	0.00142783	0.9	0.38
WP_038351148.1	gamma-glutamyl-phosphate reductase [Eubacterium limosum]	46 kDa	1.0955	0.26554	0.00661828	0.000929159	1.44645	0.343405	0.00834283	0.00273144	1.3	0.16
WP_038352120.1	hypothetical protein [Eubacterium limosum]	43 kDa	0.956455	0.220522	0.0058061	0.00095703	1.3902	0.521187	0.00832332	0.00436459	1.5	0.18
WP_038353221.1	2-hydroxyacid dehydrogenase [Eubacterium limosum]	34 kDa	2.91347	1.27641	0.0170348	0.00424706	1.5022	0.382213	0.00827946	0.000660462	0.5	0.078
WP_038350910.1	phosphoglucomutase [Eubacterium limosum]	54 kDa	2.8623	0.773455	0.0172528	0.00334798	1.46713	0.212218	0.00822948	0.000634587	0.5	0.013
WP_038353936.1	alcohol dehydrogenase [Eubacterium limosum]	44 kDa	1.0397	0.161057	0.00638442	0.000878454	1.41925	0.405882	0.0081823	0.00311115	1.4	0.13
WP_038353902.1	1-deoxy-D-xylulose-5-phosphate reductoisomerase [Eubacterium limosum]	41 kDa	0.60918	0.0801478	0.00391289	0.00142666	1.38455	0.303203	0.00817495	0.00361638	2.3	0.0026
WP_038353033.1	peptidylprolyl isomerase [Eubacterium limosum]	57 kDa	2.20437	0.563268	0.0139444	0.00491593	1.4256	0.1252	0.00816447	0.00181251	0.6	0.036
WP_013380723.1	MULTISPECIES: hypothetical protein [Clostridiales]	11 kDa	0.958625	0.30945	0.00635954	0.00377902	1.4228	0	0.00815877	0.00175492	1.5	0.024
WP_038353579.1	MOSC domain-containing protein [Eubacterium limosum]	16 kDa	1.29095	0.847498	0.00727558	0.00367215	1.54497	0.915973	0.00814944	0.00374037	1.2	0.7
WP_038352401.1	hypothetical protein [Eubacterium limosum]	10 kDa	3.15688	1.63401	0.0183701	0.00866726	1.35776	0.454998	0.00814029	0.00418299	0.4	0.078
WP_038351555.1	endoribonuclease L-PSP [Eubacterium limosum]	13 kDa	0.361577	0.546326	0.00186986	0.0026353	1.34729	0.541001	0.0081048	0.00454416	3.7	0.043
WP_038351335.1	hypothetical protein [Eubacterium limosum]	29 kDa	0.889855	0.519898	0.00507932	0.00213914	1.3242	0.581306	0.00810195	0.00514844	1.5	0.31
WP_038352523.1	cobalamin adenosyltransferase [Eubacterium limosum]	37 kDa	0.192225	0.140891	0.00105047	0.000726552	1.37194	0.402826	0.00809806	0.00361197	7.1	0.0015
WP_038353913.1	anthranilate phosphoribosyltransferase [Eubacterium limosum]	39 kDa	1.27003	0.431901	0.00831105	0.00458456	1.39716	0.577478	0.00809355	0.00399309	1.1	0.74
WP_038350688.1	hypothetical protein [Eubacterium limosum]	53 kDa	1.75924	0.695318	0.0106155	0.00328878	1.46016	0.432699	0.00807715	0.00154348	0.8	0.49
WP_038352193.1	hypothetical protein [Eubacterium limosum]	91 kDa	2.31517	0.79072	0.0138543	0.0029001	1.3946	0.182	0.00806919	0.00236189	0.6	0.064
WP_038354128.1	aspartyl/glutamyl-tRNA amidotransferase subunit B [Eubacterium limosum]	54 kDa	1.75805	0.41618	0.0107402	0.00190236	1.4532	0.37043	0.00805381	0.00105386	0.8	0.32
WP_038353309.1	DNA-binding protein [Eubacterium limosum]	23 kDa	2.02873	0.425302	0.0124688	0.00253652	1.41282	0.360452	0.00804965	0.00236201	0.7	0.069
WP_013378701.1	MULTISPECIES: ATP phosphoribosyltransferase [Clostridiales]	23 kDa	1.34705	0.460077	0.00816738	0.00225922	1.42285	0.363634	0.00801575	0.00178357	1.1	0.8
WP_038351250.1	hypothetical protein [Eubacterium limosum]	37 kDa	0.472685	0.162126	0.00281204	0.000493236	1.34533	0.797594	0.00800521	0.00521032	2.8	0.076
WP_052237013.1	hypothetical protein [Eubacterium limosum]	20 kDa	0.98985	0.620136	0.00559557	0.00237016	1.34717	0.591314	0.00799752	0.00452051	1.4	0.44
WP_038352754.1	hypothetical protein [Eubacterium limosum]	27 kDa	1.07995	0.159175	0.00663575	0.000911779	1.51631	1.00795	0.00798473	0.00433818	1.4	0.43
WP_081571279.1	hypothetical protein [Eubacterium limosum]	35 kDa	1.08553	0.430244	0.00632583	0.00139459	1.40558	0.317672	0.00797949	0.00190835	1.3	0.28
WP_038351405.1	diaminopimelate decarboxylase [Eubacterium limosum]	47 kDa	1.54584	0.501711	0.0093903	0.0024654	1.39473	0.413732	0.00795734	0.00264255	0.9	0.66
WP_038352195.1	phosphate butyryltransferase [Eubacterium limosum]	33 kDa	3.09642	1.32838	0.0180006	0.00585702	1.35507	0.441814	0.00794961	0.00358166	0.4	0.047
WP_013381453.1	MULTISPECIES: tRNA 2-thiouridine(34) synthase MnmA [Clostridiales]	40 kDa	1.31767	0.19525	0.00827226	0.00246472	1.37332	0.254947	0.00789642	0.00224439	1	0.74
WP_081571251.1	hypothetical protein [Eubacterium limosum]	35 kDa	2.94735	0.514936	0.018204	0.00371958	1.37948	0.3104	0.00787036	0.00201824	0.5	0.002
WP_038352415.1	Nif3-like dinuclear metal center hexameric protein [Eubacterium limosum]	41 kDa	1.4595	0.96424	0.00815722	0.00390006	1.3709	0	0.00786116	0.00169091	0.9	0.86
WP_013380522.1	MULTISPECIES: 50S ribosomal protein L20 [Clostridiales]	14 kDa	3.91965	0.6631	0.0247234	0.00734303	1.54029	1.42319	0.00785291	0.00637267	0.4	0.023
WP_052237198.1	lysophospholipase [Eubacterium limosum]	30 kDa	0.163045	0.12709	0.000915831	0.000743529	1.4212	0.8038	0.00783106	0.00361662	8.7	0.021
WP_038351779.1	hypothetical protein [Eubacterium limosum]	8 kDa	0.53771	0	0.00338314	0.000842771	1.3645	0	0.00782446	0.00168302	2.5	1
WP_038353202.1	hypothetical protein [Eubacterium limosum]	57 kDa	0.542938	0.1708	0.00344253	0.00135	1.36538	0.193999	0.00780696	0.00174622	2.5	0.00071
WP_038353148.1	hypothetical protein [Eubacterium limosum]	42 kDa	1.40526	0.457709	0.00842408	0.00164141	1.39171	0.334612	0.00779587	0.0016934	1	0.96
WP_038354159.1	branched chain amino acid aminotransferase [Eubacterium limosum]	40 kDa	1.99065	0.688038	0.011897	0.00250915	1.3548	0.272077	0.00778584	0.00232155	0.7	0.14
WP_081571156.1	transcription antitermination factor NusB [Eubacterium limosum]	17 kDa	2.00785	0.827228	0.0123069	0.00458235	1.43491	1.17266	0.0077635	0.00542959	0.7	0.46
WP_038353536.1	hypothetical protein [Eubacterium limosum]	10 kDa	1.84555	1.7319	0.0103177	0.0089815	1.2927	0.8618	0.00775426	0.00551489	0.7	0.59
WP_038353951.1	cyclase [Eubacterium limosum]	25 kDa	0.0383025	0.076605	0.000248144	0.000496288	1.3521	0	0.00775336	0.00166772	35	< 0.00010
WP_038352832.1	glutamate--tRNA ligase [Eubacterium limosum]	57 kDa	1.21862	0.366749	0.0073125	0.000933231	1.39967	0.385495	0.00775157	0.00119405	1.1	0.52
WP_038352079.1	hypothetical protein [Eubacterium limosum]	13 kDa	0.400707	0.196835	0.00253954	0.00139521	1.41429	0.573066	0.00773854	0.00265525	3.5	0.016
WP_013380785.1	MULTISPECIES: UMP kinase [Clostridiales]	26 kDa	1.99537	0.533653	0.0125935	0.00518705	1.34672	0.295342	0.00773713	0.00221454	0.7	0.078
WP_038352475.1	dihydroorotase [Eubacterium limosum]	43 kDa	0.398822	0.0953225	0.00256852	0.00119975	1.31593	0.261694	0.00770636	0.00287302	3.3	0.00059
WP_038351859.1	ubiquinone biosynthesis protein COQ7 [Eubacterium limosum]	13 kDa	1.77619	1.00734	0.0100701	0.0041054	1.32722	0.31885	0.0076254	0.00240677	0.7	0.43
WP_038353305.1	chromosome partitioning protein ParB [Eubacterium limosum]	31 kDa	1.46752	0.579095	0.00864625	0.0017532	1.29325	0.243834	0.00758361	0.0028339	0.9	0.6
WP_052237324.1	hypothetical protein [Eubacterium limosum]	63 kDa	2.03193	0.603038	0.0120842	0.0013895	1.3185	0.228686	0.00750964	0.00180862	0.6	0.069
WP_038351621.1	anaerobic sulfite reductase subunit A [Eubacterium limosum]	40 kDa	0.799635	0.207926	0.00482308	0.000624617	1.2293	0.499177	0.00750951	0.00479086	1.5	0.16
WP_038353888.1	indole-3-glycerol-phosphate synthase [Eubacterium limosum]	29 kDa	0.517103	0.305821	0.00293022	0.00144424	1.24974	0.357073	0.00747094	0.00372104	2.4	0.021
WP_038350863.1	3-dehydroquinase [Eubacterium limosum]	27 kDa	0.91126	0.513568	0.00525837	0.00220617	1.19258	0.707434	0.00746071	0.00620371	1.3	0.54
WP_038353424.1	hydrolase TatD [Eubacterium limosum]	29 kDa	0.604988	0.288777	0.00365044	0.00165916	1.31113	0.341326	0.00744537	0.00225098	2.2	0.02
WP_038351653.1	aspartate aminotransferase family protein [Eubacterium limosum]	43 kDa	2.42512	0.598562	0.0148359	0.00318812	1.24569	0.37278	0.00740662	0.00380066	0.5	0.016
WP_038351343.1	peptidase [Eubacterium limosum]	35 kDa	1.29253	0.542248	0.00752251	0.00177207	1.32054	0.732089	0.00740285	0.00349718	1	0.95
WP_052237062.1	phosphoglycolate phosphatase [Eubacterium limosum]	28 kDa	1.17202	0.448441	0.00712839	0.00237115	1.28185	0.166566	0.00740104	0.00219915	1.1	0.66
WP_052237152.1	translation initiation factor IF-3 [Eubacterium limosum]	22 kDa	3.17962	1.3851	0.0184282	0.00429947	1.23523	0.405381	0.00739901	0.00375702	0.4	0.036
WP_081571137.1	hypothetical protein [Eubacterium limosum]	104 kDa	3.18712	0.788987	0.0194485	0.00362601	1.25774	0.349861	0.00737215	0.00300882	0.4	0.0042
WP_038351551.1	pyridoxal kinase [Eubacterium limosum]	32 kDa	0.91968	0.4356	0.00602146	0.00406215	1.2266	0.627191	0.00736181	0.00523881	1.3	0.45
WP_013382250.1	MULTISPECIES: 30S ribosomal protein S9 [Clostridiales]	14 kDa	1.46413	0.27675	0.00918608	0.00296774	1.32575	0.319563	0.00735329	0.000839787	0.9	0.54
WP_038350644.1	leucine--tRNA ligase [Eubacterium limosum]	92 kDa	3.03265	0.925076	0.0181255	0.00328212	1.30625	0.185369	0.00733153	0.000618124	0.4	0.011
WP_038352999.1	cysteine desulfurase NifS [Eubacterium limosum]	44 kDa	1.18687	0.292015	0.00721607	0.00149977	1.22885	0.2891	0.00729336	0.00342434	1	0.84
WP_038352608.1	peptidase M16 [Eubacterium limosum]	111 kDa	1.63638	0.555635	0.00971645	0.00221677	1.25503	0.105272	0.00727773	0.00218121	0.8	0.23
WP_038353198.1	ArsC family transcriptional regulator [Eubacterium limosum]	14 kDa	1.93502	1.29457	0.0107743	0.00533714	1.18378	0.617672	0.00726937	0.00490463	0.6	0.34
WP_038352880.1	50S ribosomal protein L11 [Eubacterium limosum]	15 kDa	1.45185	0.571409	0.00868382	0.00240044	1.31885	0.6021	0.00725965	0.0024063	0.9	0.76
WP_038350680.1	threonine synthase [Eubacterium limosum]	56 kDa	1.42165	0.445649	0.00851954	0.00195611	1.21971	0.321834	0.00722578	0.00340264	0.9	0.49
WP_038350751.1	UDP-N-acetylenolpyruvoylglucosamine reductase [Eubacterium limosum]	33 kDa	1.77137	0.31155	0.0109191	0.00199356	1.23754	0.22611	0.00718607	0.00237033	0.7	0.032
WP_013379467.1	MULTISPECIES: inosine 5-monophosphate dehydrogenase [Clostridiales]	55 kDa	3.5736	0.725037	0.0221334	0.00550282	1.233	0.301454	0.00717955	0.00263383	0.3	0.001
WP_038352071.1	transcriptional regulator [Eubacterium limosum]	9 kDa	0.324563	0.216375	0.00181265	0.00124342	1.27487	0.44415	0.00713451	0.00201537	3.9	0.0085
WP_038350717.1	adenylosuccinate lyase [Eubacterium limosum]	54 kDa	1.71484	0.766061	0.00997941	0.00291926	1.17894	0.397646	0.00712746	0.00402281	0.7	0.26
WP_038351880.1	imidazoleglycerol-phosphate dehydratase [Eubacterium limosum]	22 kDa	1.90345	0.602462	0.0114945	0.00249373	1.25677	0.297406	0.00710012	0.00175059	0.7	0.1
WP_038353052.1	peptidase [Eubacterium limosum]	34 kDa	1.46928	0.692988	0.00883225	0.00375325	1.24628	0.471961	0.00708611	0.00272091	0.8	0.61
WP_038353574.1	hypothetical protein [Eubacterium limosum]	62 kDa	0.232105	0.140532	0.00140364	0.000736732	1.19019	0.373927	0.00703474	0.00321629	5.1	0.003
WP_052237335.1	hypothetical protein [Eubacterium limosum]	54 kDa	1.38855	0.415504	0.0082541	0.00103766	1.25087	0.191271	0.00703429	0.00081185	0.9	0.57
WP_038351574.1	6,7-dimethyl-8-ribityllumazine synthase [Eubacterium limosum]	17 kDa	8.92005	6.68677	0.0488571	0.0315906	1.33706	1.97908	0.00696999	0.00918962	0.1	0.073
WP_038352478.1	dihydroorotate dehydrogenase [Eubacterium limosum]	32 kDa	1.1056	0.225735	0.0067364	0.000798571	1.24357	0.404454	0.0069536	0.00199459	1.1	0.57
WP_038350857.1	2,3-bisphosphoglycerate-independent phosphoglycerate mutase [Eubacterium limosum]	56 kDa	2.5451	0.834612	0.0152602	0.00318749	1.28792	0.658282	0.00694408	0.00264406	0.5	0.056
WP_038353059.1	UDP-glucose 4-epimerase GalE [Eubacterium limosum]	36 kDa	2.9231	0.920667	0.0175419	0.0030922	1.26063	0.51572	0.00693491	0.00200415	0.4	0.02
WP_038351655.1	bifunctional ornithine acetyltransferase/N-acetylglutamate synthase [Eubacterium limosum]	43 kDa	1.53208	0.514425	0.0090922	0.00129595	1.207	0.1908	0.0069301	0.00180762	0.8	0.28
WP_038352803.1	farnesyl-diphosphate synthase [Eubacterium limosum]	33 kDa	1.12517	0.457732	0.00657303	0.00152444	1.2058	0.1234	0.00692011	0.00161536	1.1	0.75
WP_038353998.1	amino acid ABC transporter ATPase [Eubacterium limosum]	28 kDa	1.25836	0.899751	0.00712465	0.00361643	1.21645	0.1453	0.00690237	0.00118645	1	0.93
WP_038354170.1	hypothetical protein [Eubacterium limosum]	19 kDa	1.48292	0.545487	0.00918045	0.00367972	1.26507	0.566924	0.00685831	0.0020208	0.9	0.6
WP_038351433.1	translation initiation factor IF-2 [Eubacterium limosum]	89 kDa	1.58173	0.177096	0.00974489	0.00125022	1.2016	0.256292	0.00683257	0.00186915	0.8	0.05
WP_038350825.1	pyruvate carboxylase [Eubacterium limosum]	128 kDa	2.33482	0.303178	0.0145212	0.00292349	1.14428	0.28934	0.00681661	0.00326977	0.5	0.0013
WP_038352103.1	hypothetical protein [Eubacterium limosum]	8 kDa	1.83003	1.94987	0.0109414	0.0129674	1.1578	0.413395	0.00680302	0.00315463	0.6	0.53
WP_038353188.1	butanol dehydrogenase [Eubacterium limosum]	42 kDa	0.739912	0.402232	0.0045541	0.00256251	1.15647	0.211108	0.00679605	0.00256983	1.6	0.12
WP_038352893.1	ferredoxin [Eubacterium limosum]	70 kDa	1.47913	0.640166	0.00908967	0.00350294	1.19625	0.221908	0.00678807	0.00147485	0.8	0.44
WP_038353797.1	hydrogenase [Eubacterium limosum]	18 kDa	1.11367	0.47959	0.00665852	0.0028148	1.09407	0.836476	0.00678718	0.00665918	1	0.97
WP_038350687.1	aminoacyl-histidine dipeptidase [Eubacterium limosum]	53 kDa	1.38115	0.280748	0.00871828	0.00272565	1.21974	0.520891	0.00677225	0.0023486	0.9	0.61
WP_038352839.1	hypothetical protein [Eubacterium limosum]	13 kDa	0.29421	0	0.0018511	0.000461125	1.20402	0.463428	0.0067665	0.00244467	4.1	0.0077
WP_038353885.1	tryptophan synthase subunit alpha [Eubacterium limosum]	28 kDa	2.01292	1.098	0.0114553	0.00533942	1.20471	0.257924	0.00673603	0.00109898	0.6	0.2
WP_038353018.1	3-oxoacid CoA-transferase [Eubacterium limosum]	56 kDa	0.21446	0.0897433	0.00132329	0.000535954	1.22708	0.450512	0.00671123	0.00154431	5.7	0.0045
WP_038351544.1	ferredoxin [Eubacterium limosum]	30 kDa	0.517362	0.22805	0.00310052	0.00114879	1.21584	0.311687	0.00670039	0.00074172	2.4	0.011
WP_038352815.1	MBL fold metallo-hydrolase [Eubacterium limosum]	26 kDa	1.87548	0.464401	0.0116133	0.00346521	1.14123	0.454663	0.0066681	0.00299746	0.6	0.065
WP_038351631.1	threonine--tRNA ligase [Eubacterium limosum]	73 kDa	1.74208	0.482055	0.0104179	0.00112974	1.17485	0.1663	0.00665325	0.00113106	0.7	0.068
WP_052237452.1	phosphoenolpyruvate synthase regulatory protein [Eubacterium limosum]	31 kDa	1.30667	0.246936	0.00793665	0.000463443	1.12454	0.313766	0.00664926	0.0031613	0.9	0.4
WP_038350962.1	exodeoxyribonuclease III [Eubacterium limosum]	29 kDa	1.58572	0.458603	0.010141	0.00458314	1.14096	0.241492	0.00663585	0.00241168	0.7	0.14
WP_052237377.1	hypothetical protein [Eubacterium limosum]	22 kDa	1.17517	0.170065	0.00721356	0.000922222	1.118	0.443792	0.00663042	0.00338384	1	0.82
WP_038351487.1	MULTISPECIES: ATP synthase subunit B [Eubacterium]	52 kDa	1.33245	0.628612	0.00766398	0.00235068	1.15859	0.244937	0.00661832	0.00175236	0.9	0.62
WP_038354013.1	valine--tRNA ligase [Eubacterium limosum]	101 kDa	1.04482	0.424998	0.0062606	0.00208174	1.14628	0.172002	0.00659368	0.00179176	1.1	0.67
WP_013382418.1	MULTISPECIES: GntR family transcriptional regulator [Clostridiales]	26 kDa	1.18114	0.349534	0.00708503	0.00131081	1.2026	0.522459	0.00659221	0.0020574	1	0.95
WP_038350725.1	phosphoribosylamine--glycine ligase [Eubacterium limosum]	45 kDa	3.41485	1.5997	0.0204544	0.00757678	1.1235	0.215945	0.0065452	0.00250102	0.3	0.03
WP_052237026.1	hypothetical protein [Eubacterium limosum]	125 kDa	1.22545	0.186215	0.00755897	0.00122653	1.13946	0.401281	0.00652317	0.00244936	0.9	0.71
WP_038353451.1	3-dehydroquinate synthase [Eubacterium limosum]	43 kDa	0.614008	0.130065	0.00381088	0.000886402	1.16763	0.298065	0.00652116	0.00145285	1.9	0.014
WP_038351688.1	secondary thiamine-phosphate synthase enzyme [Eubacterium limosum]	16 kDa	0.838738	0.190905	0.00507472	0.000693614	1.07659	0.415237	0.00648357	0.00353742	1.3	0.34
WP_038352569.1	hypothetical protein [Eubacterium limosum]	13 kDa	0.924935	0.711395	0.0053391	0.00361261	1.1603	0.585003	0.00642131	0.00267656	1.3	0.63
WP_038351657.1	argininosuccinate lyase [Eubacterium limosum]	51 kDa	2.26118	0.47256	0.0145744	0.00623926	1.04927	0.441978	0.00640539	0.00416825	0.5	0.0096
WP_038350856.1	V-type H(+)-translocating pyrophosphatase [Eubacterium limosum]	67 kDa	2.03178	0.800738	0.0119979	0.00304234	1.15302	0.258305	0.00640233	0.000534836	0.6	0.082
WP_038352210.1	xanthine phosphoribosyltransferase [Eubacterium limosum]	22 kDa	1.57822	0.414577	0.00959789	0.00177443	1.118	0.443792	0.0063631	0.00269652	0.7	0.18
WP_038352755.1	peroxiredoxin [Eubacterium limosum]	17 kDa	0.872528	0.473927	0.00493935	0.00212349	1.06303	0.528328	0.00635359	0.00375849	1.2	0.61
WP_013378671.1	MULTISPECIES: microcompartment protein EutL [Clostridiales]	24 kDa	1.01861	0.799539	0.0062369	0.005272	1.06965	0.243955	0.00633992	0.00280521	1.1	0.91
WP_038352348.1	ATP-binding protein [Eubacterium limosum]	30 kDa	6.66162	2.3254	0.0402662	0.0103326	1.11577	0.13035	0.00633259	0.00109088	0.2	0.0031
WP_038353882.1	malate dehydrogenase [Eubacterium limosum]	41 kDa	1.80458	1.02643	0.010228	0.00419005	1.09708	0.18975	0.00629971	0.00169895	0.6	0.22
WP_038350654.1	cell division ATP-binding protein FtsE [Eubacterium limosum]	26 kDa	2.43541	1.06661	0.0144358	0.00592564	1.1972	0.697009	0.00628581	0.0027309	0.5	0.1
WP_038353884.1	hypothetical protein [Eubacterium limosum]	29 kDa	1.2395	0.159811	0.00763897	0.00113315	1.05514	0.305691	0.00625992	0.00298118	0.9	0.33
WP_038351102.1	cobalamin-binding protein [Eubacterium limosum]	23 kDa	1.06742	0.639434	0.00625304	0.00273614	1.10569	0.385119	0.00623677	0.00221968	1	0.92
WP_038352879.1	proline--tRNA ligase [Eubacterium limosum]	55 kDa	1.84282	0.336407	0.0114541	0.00270095	1.14153	0.421825	0.0062251	0.00132137	0.6	0.041
WP_038352228.1	2-oxoacid:ferredoxin oxidoreductase subunit alpha [Eubacterium limosum]	60 kDa	0.653865	0.267392	0.0038271	0.000920122	1.08757	0.208821	0.00621953	0.00178502	1.7	0.043
WP_038353866.1	fumarate hydratase [Eubacterium limosum]	20 kDa	0.433105	0.282688	0.00287968	0.00225437	1.02361	0.399168	0.00618068	0.00347219	2.4	0.052
WP_038352745.1	TrpB-like pyridoxal-phosphate dependent enzyme [Eubacterium limosum]	51 kDa	2.71555	1.22888	0.0167489	0.00661658	1.04139	0.23611	0.00615681	0.00270423	0.4	0.037
WP_038351088.1	RNA degradosome polyphosphate kinase [Eubacterium limosum]	82 kDa	0.64104	0.150356	0.00391276	0.000668263	1.06282	0.151723	0.00612214	0.00168049	1.7	0.0075
WP_038352250.1	precorrin-3B C(17)-methyltransferase [Eubacterium limosum]	27 kDa	0.85053	0.500881	0.0048871	0.00234658	1.06514	0.286905	0.00612107	0.00206786	1.3	0.49
WP_038352520.1	diol dehydratase reactivase subunit alpha [Eubacterium limosum]	64 kDa	0.256947	0.128706	0.00148478	0.000519878	1.08255	0.191043	0.00611919	0.00119616	4.2	0.00037
WP_038351878.1	histidinol dehydrogenase [Eubacterium limosum]	47 kDa	2.25188	0.35365	0.0143198	0.00484949	1.08612	0.207171	0.00608476	0.000790091	0.5	0.0013
WP_038350969.1	CarD family transcriptional regulator [Eubacterium limosum]	18 kDa	2.0834	1.17012	0.0120808	0.00428992	0.969592	0.614192	0.00605438	0.00486957	0.5	0.14
WP_038351256.1	NAD-dependent protein deacylase [Eubacterium limosum]	27 kDa	0.880585	0.242953	0.00569061	0.00246265	1.02389	0.35961	0.00605232	0.00280024	1.2	0.53
WP_038353455.1	aspartate aminotransferase [Eubacterium limosum]	45 kDa	2.20375	1.12372	0.013117	0.00523403	1.0818	0.212243	0.0060501	0.00067369	0.5	0.097
WP_038353691.1	hypothetical protein [Eubacterium limosum]	31 kDa	1.43515	0.334575	0.00869684	0.00120441	0.980228	0.570277	0.0060357	0.00489762	0.7	0.22
WP_013381177.1	MULTISPECIES: 50S ribosomal protein L19 [Clostridiales]	13 kDa	3.2616	0.640974	0.0203352	0.00508836	1.10611	0.551547	0.00598497	0.00221905	0.3	0.0022
WP_038352257.1	hypothetical protein [Eubacterium limosum]	55 kDa	2.03795	0.837496	0.0120499	0.00275151	1.04635	0.216193	0.00597823	0.00157159	0.5	0.062
WP_038350911.1	ornithine carbamoyltransferase [Eubacterium limosum]	38 kDa	1.83502	0.218739	0.0114985	0.00291852	1.03415	0.110915	0.00597403	0.00170425	0.6	0.00062
WP_013381454.1	MULTISPECIES: flavodoxin [Clostridiales]	44 kDa	2.43197	0.357826	0.0151637	0.00359668	1.09254	0.386201	0.00596408	0.00119628	0.4	0.0022
WP_038353294.1	50S ribosomal protein L9 [Eubacterium limosum]	16 kDa	4.74115	1.01614	0.0287448	0.00226699	1.03354	0.232305	0.00593735	0.0018069	0.2	0.00039
WP_038353653.1	lysine--tRNA ligase [Eubacterium limosum]	56 kDa	3.9272	2.06985	0.0224204	0.0084479	1.03856	0.19166	0.00593288	0.00150643	0.3	0.032
WP_038352900.1	fatty acid-binding protein DegV [Eubacterium limosum]	32 kDa	0.656565	0.17379	0.00411472	0.00155467	1.02455	0.341004	0.00588669	0.00233678	1.6	0.1
WP_038351404.1	NUDIX domain-containing protein [Eubacterium limosum]	20 kDa	0.92956	0.6825	0.00519775	0.00280501	1.03155	0.290579	0.00588222	0.00177419	1.1	0.79
WP_038350785.1	ribonuclease Y [Eubacterium limosum]	57 kDa	1.01447	0.315453	0.00602993	0.00107982	1.00374	0.229006	0.00586903	0.00241964	1	0.96
WP_038352499.1	arginine--tRNA ligase [Eubacterium limosum]	64 kDa	2.34227	0.783101	0.0138735	0.00162872	1.00279	0.170772	0.00585321	0.00199826	0.4	0.016
WP_038353313.1	DNA polymerase III subunit beta [Eubacterium limosum]	41 kDa	1.84967	0.364278	0.0119967	0.0054182	1.00975	0.200866	0.00585111	0.00206033	0.5	0.0068
WP_038353657.1	adenylosuccinate synthetase [Eubacterium limosum]	46 kDa	3.1257	1.1283	0.0183751	0.00316724	1.04861	0.22279	0.00582286	0.000646864	0.3	0.011
WP_038351794.1	formylmethanofuran dehydrogenase [Eubacterium limosum]	20 kDa	0.539518	0.436742	0.00313819	0.00282973	1.11177	0.671206	0.00581354	0.00267128	2.1	0.2
WP_038351475.1	sulfurtransferase-like selenium metabolism protein YedF [Eubacterium limosum]	22 kDa	0.636188	0.391147	0.00371322	0.00159795	1.03102	0.634781	0.00580122	0.00333598	1.6	0.33
WP_038351022.1	1-(5-phosphoribosyl)-5-amino-4-imidazole-carboxylate carboxylase [Eubacterium limosum]	27 kDa	1.49885	0.587776	0.00931266	0.00337073	1.0589	0.567069	0.00577779	0.00229477	0.7	0.32
WP_038353723.1	2-isopropylmalate synthase [Eubacterium limosum]	62 kDa	1.55077	0.959667	0.00881704	0.00419135	1.04187	0.264986	0.00575985	0.000569957	0.7	0.35
WP_038352423.1	CsbD family protein [Eubacterium limosum]	7 kDa	0.535007	0.729332	0.00283377	0.00359085	1.06249	1.36059	0.00575415	0.00652676	2	0.52
WP_038352431.1	hypothetical protein [Eubacterium limosum]	7 kDa	3.48367	4.09306	0.0209138	0.0270445	1.07002	0.548234	0.00570868	0.00207419	0.3	0.29
WP_013380547.1	MULTISPECIES: citrate synthase [Clostridiales]	52 kDa	1.42155	0.518721	0.00865838	0.00309435	1.01614	0.298505	0.00570858	0.00140283	0.7	0.22
WP_038353605.1	1-(5-phosphoribosyl)-5-amino-4-imidazole-carboxylate carboxylase [Eubacterium limosum]	27 kDa	0	0	0	0	1.00536	0.136895	0.00569613	0.000969777	INF	< 0.00010
WP_038351881.1	imidazole glycerol phosphate synthase subunit HisH [Eubacterium limosum]	23 kDa	1.12856	0.394523	0.00665656	0.00121879	1.08417	0.577054	0.00569545	0.00229495	1	0.9
WP_013381582.1	MULTISPECIES: acetolactate synthase small subunit [Clostridiales]	18 kDa	0.739893	0.476764	0.0041289	0.00209416	0.95702	0.214636	0.00565506	0.00235001	1.3	0.44
WP_013379001.1	MULTISPECIES: preprotein translocase subunit SecG [Clostridiales]	8 kDa	1.11505	0.3961	0.00697863	0.00315937	0.917	0.457377	0.00561469	0.00367889	0.8	0.54
WP_038352703.1	DNA-binding response regulator [Eubacterium limosum]	23 kDa	0.91211	0.532625	0.00526428	0.00218508	0.944988	0.278083	0.00561119	0.0026165	1	0.92
WP_038353912.1	hypothetical protein [Eubacterium limosum]	37 kDa	0.656157	0.455833	0.00363904	0.00196238	1.01785	0.388901	0.00559568	0.00138574	1.6	0.27
WP_038350812.1	5-formyltetrahydrofolate cyclo-ligase [Eubacterium limosum]	21 kDa	2.20972	1.35866	0.0137527	0.00784666	0.9393	0.259376	0.00559035	0.00273139	0.4	0.12
WP_038350728.1	phosphoribosylformylglycinamidine synthase [Eubacterium limosum]	135 kDa	2.3792	0.758571	0.0141379	0.00178954	0.99719	0.158227	0.00558311	0.00041736	0.4	0.012
WP_038351463.1	chlorohydrolase [Eubacterium limosum]	49 kDa	0.361105	0.299661	0.00207013	0.00151055	0.966357	0.135102	0.00557159	0.00165585	2.7	0.01
WP_038353030.1	RNA-binding protein S4 [Eubacterium limosum]	9 kDa	1.21848	0.686901	0.00815995	0.00665376	0.970802	0.338595	0.00555128	0.00236498	0.8	0.54
WP_013382606.1 (+1)	MULTISPECIES: transcriptional regulator [Clostridiales]	13 kDa	1.97942	0.652037	0.0122289	0.00415656	1.0146	0.607865	0.0055121	0.00250718	0.5	0.074
WP_038352809.1	elongation factor P [Eubacterium limosum]	21 kDa	2.80556	1.51334	0.0159017	0.00590427	1.03645	0.618221	0.00544805	0.00256356	0.4	0.074
WP_052237018.1	hypothetical protein [Eubacterium limosum]	26 kDa	2.686	1.46051	0.0155705	0.00518507	0.97794	0.218745	0.00544472	0.000674675	0.4	0.06
WP_038353914.1	hypothetical protein [Eubacterium limosum]	8 kDa	0	0	0	0	0.917	0.457377	0.00543947	0.0033916	INF	0.007
WP_038351268.1	cytidylate kinase [Eubacterium limosum]	24 kDa	1.93365	0.952203	0.0111699	0.00472361	1.044	1.13059	0.00543266	0.00506976	0.5	0.27
WP_038352886.1	hypothetical protein [Eubacterium limosum]	15 kDa	2.64492	2.08577	0.0161056	0.0113483	0.930713	0.215375	0.00542234	0.00198524	0.4	0.15
WP_038351225.1	GTPase Era [Eubacterium limosum]	34 kDa	0.790338	0.2992	0.00505738	0.00280172	0.988357	0.381074	0.00541775	0.00131016	1.3	0.44
WP_013382362.1	MULTISPECIES: hypothetical protein [Clostridiales]	13 kDa	0.41268	0.20372	0.00281248	0.00216341	0.88342	0.457272	0.00540855	0.00355093	2.1	0.11
WP_038353082.1	starch synthase [Eubacterium limosum]	55 kDa	0.95783	0.212918	0.00579846	0.000567435	0.955925	0.19237	0.0053898	0.000990707	1	0.99
WP_038351311.1	molybdenum cofactor biosynthesis protein [Eubacterium limosum]	18 kDa	0.73881	0.338086	0.00504068	0.00356737	0.916725	0.344138	0.0053888	0.00269531	1.2	0.49
WP_038353521.1	2-hydroxyacid dehydrogenase [Eubacterium limosum]	34 kDa	1.37423	0.761135	0.00852931	0.00436837	0.925632	0.260475	0.00536401	0.00197323	0.7	0.31
WP_052237268.1	5'-methylthioadenosine/S-adenosylhomocysteine nucleosidase [Eubacterium limosum]	24 kDa	2.71667	1.13971	0.0161844	0.00478486	0.89147	0.417906	0.00534243	0.00351995	0.3	0.024
WP_052237340.1	UDP-N-acetylmuramate--L-alanine ligase [Eubacterium limosum]	53 kDa	1.5049	0.280089	0.00938094	0.00267835	0.98015	0.527587	0.00533608	0.00224742	0.7	0.13
WP_038351267.1	acetolactate synthase, large subunit, biosynthetic type [Eubacterium limosum]	61 kDa	3.4018	1.35931	0.0201293	0.00705474	0.938805	0.171513	0.00533514	0.00119823	0.3	0.011
WP_038354094.1	hypothetical protein [Eubacterium limosum]	14 kDa	0	0	0	0	0.894825	1.01385	0.00533089	0.00596198	INF	0.13
WP_038353454.1	PTS sorbitol transporter subunit IIB [Eubacterium limosum]	33 kDa	0.909745	0.566881	0.00520005	0.00228577	0.963348	0.273629	0.00532824	0.000800276	1.1	0.87
WP_038352139.1	glutathione peroxidase [Eubacterium limosum]	21 kDa	0.42782	0.309732	0.00239895	0.00181024	0.897025	0.314634	0.00528841	0.00245588	2.1	0.078
WP_038351974.1	hypothetical protein [Eubacterium limosum]	68 kDa	1.20875	0.449374	0.00740075	0.00246178	0.938952	0.191101	0.00528588	0.00103311	0.8	0.31
WP_038350829.1	3-dehydroquinate synthase [Eubacterium limosum]	40 kDa	1.19085	0.491626	0.00691857	0.00154645	0.940418	0.352285	0.00527479	0.00167447	0.8	0.44
WP_038352054.1	B12-binding domain-containing radical SAM protein [Eubacterium limosum]	56 kDa	0.783288	0.206956	0.00474785	0.000811436	0.908068	0.290287	0.00526769	0.00236657	1.2	0.51
WP_038352427.1	30S ribosomal protein S12 methylthiotransferase RimO [Eubacterium limosum]	50 kDa	0.483772	0.136198	0.00291754	0.000484194	0.919485	0.340768	0.0052112	0.00198742	1.9	0.055
WP_038351079.1	ferredoxin [Eubacterium limosum]	19 kDa	1.93518	0.537637	0.0116555	0.00145045	0.953085	0.463983	0.00519167	0.0019041	0.5	0.033
WP_052237042.1	hypothetical protein [Eubacterium limosum]	25 kDa	0.846225	0.13745	0.00522456	0.000962921	0.91495	0.158714	0.00518376	0.00101722	1.1	0.54
WP_038350957.1	aldolase [Eubacterium limosum]	24 kDa	0.973025	0.57146	0.00678558	0.00562196	0.920455	0.159863	0.00515363	0.000525296	0.9	0.87
WP_052237509.1	hypothetical protein [Eubacterium limosum]	35 kDa	0	0	0	0	0.823248	0.460917	0.00514569	0.00404433	INF	0.012
WP_038351623.1	sulfite reductase subunit C [Eubacterium limosum]	39 kDa	1.1448	0.297434	0.00690315	0.000759536	0.838935	0.349951	0.00510601	0.00320562	0.7	0.23
WP_038351434.1	ribosome-binding factor A [Eubacterium limosum]	14 kDa	0.63639	0.3191	0.00409786	0.00235199	0.85428	0.38944	0.00509471	0.00276697	1.3	0.42
WP_038352202.1	CopG family transcriptional regulator [Eubacterium limosum]	9 kDa	1.64572	1.44048	0.00905013	0.00624982	0.82764	0.405831	0.00506212	0.00328059	0.5	0.32
WP_038352775.1	hypothetical protein [Eubacterium limosum]	23 kDa	0.481895	0.133293	0.00289879	0.000378605	0.903342	0.450445	0.0050551	0.0021646	1.9	0.12
WP_038352831.1	protein translocase subunit SecD [Eubacterium limosum]	44 kDa	0.639808	0.270265	0.00430861	0.00265126	0.868765	0.07379	0.0050189	0.00133925	1.4	0.15
WP_038350729.1	hydrolase [Eubacterium limosum]	27 kDa	0.509877	0.301076	0.00308	0.00153057	0.906373	0.36982	0.00501663	0.00183684	1.8	0.15
WP_038353656.1	carbamoyl-phosphate synthase small subunit [Eubacterium limosum]	42 kDa	1.48737	0.442603	0.00893747	0.00153195	0.834692	0.256451	0.00498843	0.00259058	0.6	0.043
WP_038351640.1	phosphoglucosamine mutase [Eubacterium limosum]	48 kDa	1.99005	0.562673	0.0120868	0.00300078	0.913125	0.391674	0.00498804	0.00146081	0.5	0.02
WP_013381354.1	MULTISPECIES: DNA-binding response regulator [Clostridiales]	26 kDa	2.72403	1.77676	0.0152238	0.00720656	0.865982	0.326656	0.0049808	0.00207483	0.3	0.085
WP_038352494.1	threonylcarbamoyl-AMP synthase [Eubacterium limosum]	37 kDa	0.82356	0.163518	0.00499308	0.000262213	0.86809	0.17	0.00497006	0.00149903	1.1	0.72
WP_038350712.1	dipeptide epimerase [Eubacterium limosum]	38 kDa	1.34424	0.397985	0.00810802	0.00147154	0.888675	0.214621	0.00496033	0.00101577	0.7	0.091
WP_038353924.1	beta-ketoacyl-[acyl-carrier-protein] synthase II [Eubacterium limosum]	44 kDa	1.51303	0.597717	0.00924438	0.00331727	0.892513	0.18906	0.00495274	0.000377763	0.6	0.095
WP_038351149.1	ABC transporter permease [Eubacterium limosum]	33 kDa	1.67033	0.520828	0.0102152	0.00278502	0.863298	0.195766	0.00492998	0.0014188	0.5	0.027
WP_038351403.1	MULTISPECIES: transcriptional regulator NrdR [Clostridiales]	18 kDa	2.63862	0.910019	0.0155923	0.00193294	0.770918	0.587455	0.00492209	0.00491978	0.3	0.014
WP_013378694.1	MULTISPECIES: bifunctional phosphoribosyl-AMP cyclohydrolase/phosphoribosyl-ATP diphosphatase [Clostridiales]	24 kDa	3.58465	0.3525	0.0222981	0.00449459	0.904062	0.373251	0.00492031	0.00128098	0.3	< 0.00010
WP_038351266.1	dihydroxy-acid dehydratase [Eubacterium limosum]	59 kDa	1.64305	0.282524	0.0101567	0.00190556	0.858692	0.214175	0.00491414	0.00168171	0.5	0.0044
WP_038351363.1	serine acetyltransferase [Eubacterium limosum]	35 kDa	1.25672	0.634938	0.00731795	0.00265903	0.916215	0.387891	0.00491076	0.00156709	0.7	0.4
WP_038351567.1	secernin-2 [Eubacterium limosum]	53 kDa	0.289983	0.042975	0.00184291	0.000613175	0.874992	0.119936	0.00490792	0.000326787	3	< 0.00010
WP_013382320.1	MULTISPECIES: ethanolamine utilization Fe-S center protein [Clostridiales]	48 kDa	0.41225	0.193016	0.00246513	0.000821327	0.875138	0.282288	0.00490351	0.00127195	2.1	0.035
WP_052237499.1	NADP-dependent glyceraldehyde-3-phosphate dehydrogenase [Eubacterium limosum]	54 kDa	0.30367	0.271274	0.00176122	0.00139112	0.862457	0.188055	0.00487615	0.00102982	2.8	0.015
WP_038351883.1	imidazole glycerol phosphate synthase cyclase subunit [Eubacterium limosum]	27 kDa	3.01222	0.25055	0.0186865	0.00315072	0.8492	0.11548	0.00486425	0.00127637	0.3	< 0.00010
WP_013379511.1	MULTISPECIES: phosphoribosylformylglycinamidine cyclo-ligase [Clostridiales]	36 kDa	1.52543	0.560701	0.00900408	0.00137206	0.815242	0.239367	0.00482221	0.00218592	0.5	0.059
WP_038352248.1	cobyric acid synthase CobQ [Eubacterium limosum]	55 kDa	0.30226	0.0983343	0.00184794	0.000543353	0.839343	0.181984	0.00482165	0.00152139	2.8	0.002
WP_038351262.1	endonuclease VII [Eubacterium limosum]	36 kDa	1.14646	0.444222	0.00689713	0.0019892	0.916963	0.508404	0.00481443	0.0019771	0.8	0.52
WP_038350923.1	lactate utilization protein [Eubacterium limosum]	23 kDa	1.13397	0.481654	0.00660128	0.00157907	0.884195	0.335331	0.004809	0.00108289	0.8	0.43
WP_038350679.1	homoserine dehydrogenase [Eubacterium limosum]	46 kDa	0.968165	0.320997	0.00573404	0.000658414	0.838262	0.070715	0.0048036	0.00113431	0.9	0.46
WP_038352658.1	hydroxymethylpyrimidine/phosphomethylpyrimidine kinase [Eubacterium limosum]	28 kDa	0.339877	0.159105	0.00195514	0.000602538	0.79378	0.294596	0.00476375	0.00269927	2.3	0.035
WP_038353425.1	CRISPR-associated endoribonuclease Cas6 [Eubacterium limosum]	27 kDa	0.448575	0.227744	0.00259653	0.00110831	0.837518	0.380308	0.00473465	0.00224417	1.9	0.13
WP_038351565.1	hypothetical protein [Eubacterium limosum]	15 kDa	0.064875	0.12975	0.000314079	0.000628159	0.792155	0.237666	0.00472762	0.00228318	12	0.0017
WP_038352194.1	serine/threonine protein phosphatase [Eubacterium limosum]	42 kDa	1.06907	0.47442	0.00636002	0.00210933	0.799568	0.271713	0.00472606	0.00220438	0.7	0.36
WP_013380719.1	MULTISPECIES: V-type ATP synthase subunit D [Clostridiales]	24 kDa	0.41065	0.273937	0.00255198	0.0014879	0.810285	0.21721	0.00471494	0.00174154	2	0.062
WP_052237368.1	thiol reductase thioredoxin [Eubacterium limosum]	12 kDa	1.20396	0.291075	0.00726642	0.00106141	0.803405	0.418522	0.00470715	0.00268395	0.7	0.17
WP_038352659.1	thiamine phosphate synthase [Eubacterium limosum]	23 kDa	1.01512	0.39503	0.00602508	0.00151002	0.757945	0.476395	0.00470425	0.0035166	0.7	0.44
WP_013379436.1	MULTISPECIES: GMP synthase (glutamine-hydrolyzing) [Clostridiales]	58 kDa	1.66304	0.888358	0.00953971	0.00321154	0.795005	0.233696	0.0046921	0.00212552	0.5	0.11
WP_038351075.1	triose-phosphate isomerase [Eubacterium limosum]	29 kDa	1.69275	0.492823	0.0103155	0.0023184	0.831465	0.461429	0.004662	0.00254075	0.5	0.043
WP_038353423.1	prephenate dehydrogenase [Eubacterium limosum]	33 kDa	1.8504	0.532702	0.0111891	0.00205598	0.80013	0.1808	0.00465984	0.00168689	0.4	0.0097
WP_038352208.1	tryptophan--tRNA ligase [Eubacterium limosum]	38 kDa	1.17982	0.562411	0.00693254	0.00277898	0.867748	0.821831	0.00465221	0.00367672	0.7	0.55
WP_081571317.1	hypothetical protein [Eubacterium limosum]	34 kDa	2.59862	0.962867	0.0155718	0.00383634	0.825065	0.09281	0.00465196	0.000512322	0.3	0.01
WP_038350645.1	alanine racemase [Eubacterium limosum]	39 kDa	0.489443	0.225804	0.00321814	0.00189749	0.815975	0.095996	0.00464993	0.000901791	1.7	0.037
WP_038352671.1	dihydropteroate synthase [Eubacterium limosum]	30 kDa	1.47967	0.773378	0.00852456	0.00285392	0.843852	0.330985	0.00464797	0.00131295	0.6	0.18
WP_038352474.1	aspartate carbamoyltransferase [Eubacterium limosum]	35 kDa	1.45047	0.592659	0.00848176	0.00172179	0.817255	0.226396	0.00463869	0.00146279	0.6	0.093
WP_038353036.1	bifunctional N-acetylglucosamine-1-phosphate uridyltransferase/glucosamine-1-phosphate acetyltransferase [Eubacterium limosum]	49 kDa	1.31175	0.216408	0.00828998	0.00243601	0.835213	0.27126	0.00460479	0.000960701	0.6	0.033
WP_038352030.1	molecular chaperone HtpG [Eubacterium limosum]	73 kDa	1.38392	0.526799	0.00815785	0.00174773	0.757845	0.296963	0.0046016	0.00291237	0.5	0.084
WP_038352409.1	cyclase [Eubacterium limosum]	28 kDa	0.862293	0.711862	0.00473859	0.00358525	0.826335	0.2249	0.00457577	0.000656697	1	0.93
WP_038351858.1	bacteriocin [Eubacterium limosum]	30 kDa	1.46845	0.707405	0.00888359	0.00382735	0.856285	0.403813	0.00456854	0.00140686	0.6	0.18
WP_052237048.1	hypothetical protein [Eubacterium limosum]	41 kDa	2.80693	0.966507	0.0166819	0.00299622	0.82025	0.278996	0.00454205	0.00108782	0.3	0.0075
WP_038353571.1	carbohydrate kinase [Eubacterium limosum]	55 kDa	0.813922	0.245063	0.00490283	0.00109793	0.75503	0.238513	0.00452911	0.0023952	0.9	0.74
WP_038350929.1	ABC transporter substrate-binding protein [Eubacterium limosum]	36 kDa	4.44503	2.91599	0.027404	0.0191498	0.820037	0.291634	0.00448765	0.00105393	0.2	0.048
WP_038352995.1	alanine--tRNA ligase [Eubacterium limosum]	98 kDa	1.10833	0.332726	0.00662403	0.000705596	0.758088	0.144871	0.00447875	0.00184241	0.7	0.1
WP_038351879.1	histidinol-phosphate transaminase [Eubacterium limosum]	39 kDa	2.1842	0.281072	0.0136293	0.00296152	0.82633	0.343725	0.00444882	0.00112219	0.4	0.00087
WP_038353163.1	ribonuclease J [Eubacterium limosum]	61 kDa	2.53793	0.760416	0.015296	0.00276598	0.71948	0.433762	0.00441591	0.00358862	0.3	0.006
WP_013379431.1	MULTISPECIES: pyruvate dehydrogenase E1 subunit alpha [Clostridiales]	35 kDa	0.798515	0.266475	0.00480404	0.00109738	0.759885	0.326389	0.00441067	0.00213548	1	0.86
WP_052237322.1	hypothetical protein [Eubacterium limosum]	25 kDa	1.29634	0.390668	0.00832006	0.00417487	0.76865	0	0.00440767	0.000948076	0.6	0.036
WP_038354132.1	hypothetical protein [Eubacterium limosum]	82 kDa	0.695115	0.251376	0.00426939	0.00163119	0.79377	0.414088	0.00440491	0.0020392	1.1	0.7
WP_038353970.1	hypothetical protein [Eubacterium limosum]	26 kDa	1.16591	0.385486	0.00716506	0.00245439	0.747478	0.197317	0.00439122	0.00203871	0.6	0.1
WP_038352821.1	competence protein TfoX [Eubacterium limosum]	9 kDa	0.479575	0.433191	0.00265513	0.00236575	0.742775	0.357986	0.00436788	0.00263102	1.5	0.39
WP_013380675.1	MULTISPECIES: molybdenum-pterin-binding protein [Clostridiales]	7 kDa	0	0	0	0	0.801038	0.452575	0.00436561	0.00185204	INF	0.012
WP_038352681.1	[FeFe] hydrogenase H-cluster radical SAM maturase HydG [Eubacterium limosum]	54 kDa	1.8349	0.858058	0.0106875	0.00314031	0.752097	0.248073	0.0043641	0.00178107	0.4	0.052
WP_038351513.1	glutamine--tRNA ligase [Eubacterium limosum]	64 kDa	1.24457	0.380903	0.00758238	0.0018558	0.78128	0.167162	0.00435106	0.000528092	0.6	0.067
WP_038352642.1	guanylate kinase [Eubacterium limosum]	24 kDa	1.5212	0.590608	0.00888657	0.00167506	0.828742	0.476591	0.00435089	0.00185735	0.5	0.12
WP_013382809.1	MULTISPECIES: transcriptional regulator [Clostridiales]	13 kDa	0.75835	0.391182	0.0044368	0.00184081	0.75835	0.391182	0.00434504	0.00208191	1	1
WP_038354186.1	ATP-dependent chaperone ClpB [Eubacterium limosum]	98 kDa	0.876155	0.169242	0.00556468	0.00189167	0.729428	0.187805	0.00433388	0.00200089	0.8	0.29
WP_038354172.1	4-hydroxythreonine-4-phosphate dehydrogenase [Eubacterium limosum]	36 kDa	2.45037	0.32385	0.015652	0.00520987	0.710713	0.382118	0.00432857	0.00320731	0.3	0.00044
WP_038352345.1	xylulokinase [Eubacterium limosum]	56 kDa	0.346463	0.218804	0.00201761	0.000879349	0.702115	0.378276	0.00432017	0.00295674	2	0.15
WP_038351339.1	hypothetical protein [Eubacterium limosum]	18 kDa	0.914205	0.19933	0.00566656	0.0013399	0.790635	0.60591	0.00429363	0.00279001	0.9	0.71
WP_038352476.1	orotidine 5'-phosphate decarboxylase [Eubacterium limosum]	32 kDa	0.977295	0.359799	0.00576488	0.00100779	0.74676	0	0.00428215	0.000921076	0.8	0.25
WP_038353655.1	carbamoyl phosphate synthase large subunit [Eubacterium limosum]	118 kDa	1.39616	0.346623	0.00840494	0.000783646	0.735005	0.236395	0.00427914	0.0017558	0.5	0.02
WP_038353522.1	hypothetical protein [Eubacterium limosum]	23 kDa	0.340905	0.304022	0.00188991	0.00148721	0.73227	0.155815	0.00424632	0.00154428	2.1	0.062
WP_038353422.1	3-deoxy-7-phosphoheptulonate synthase [Eubacterium limosum]	37 kDa	1.1681	0.53941	0.00677489	0.0018997	0.758808	0.273195	0.00421373	0.00108561	0.6	0.22
WP_038352881.1	transcription termination/antitermination protein NusG [Eubacterium limosum]	20 kDa	1.77558	1.12382	0.00996602	0.00528789	0.784295	0.409649	0.00420993	0.00155344	0.4	0.15
WP_013381794.1	MULTISPECIES: ABC transporter ATP-binding protein [Clostridiales]	26 kDa	1.56425	0.513502	0.00941342	0.00208837	0.73112	0	0.00419247	0.000901786	0.5	0.018
WP_038353606.1	TIGR00299 family protein [Eubacterium limosum]	26 kDa	0	0	0	0	0.801538	0.580817	0.00418654	0.00241563	INF	0.033
WP_013380782.1	MULTISPECIES: transcription termination/antitermination protein NusA [Clostridiales]	47 kDa	1.49154	0.675407	0.00861675	0.00225086	0.75423	0.203802	0.00417726	0.000633562	0.5	0.082
WP_081571110.1	B12 lower ligand biosynthesis radical SAM protein BzaD [Eubacterium limosum]	50 kDa	0.806415	0.419796	0.0047083	0.00182412	0.743205	0.120961	0.00417377	0.000491531	0.9	0.78
WP_038351633.1	phenylalanine--tRNA ligase subunit alpha [Eubacterium limosum]	38 kDa	1.72952	1.1655	0.00962951	0.00487595	0.689	0.288732	0.00416597	0.0023877	0.4	0.13
WP_038354100.1	hypothetical protein [Eubacterium limosum]	13 kDa	0	0	0	0	0.62615	0.723016	0.00415382	0.00486696	INF	0.13
WP_038352422.1	ribonucleoside-diphosphate reductase [Eubacterium limosum]	109 kDa	1.72212	0.345679	0.0105481	0.00164237	0.70557	0.146952	0.00412452	0.00154078	0.4	0.0016
WP_038351048.1	ABC transporter ATP-binding protein [Eubacterium limosum]	26 kDa	0.93678	0.261999	0.00570638	0.00114553	0.70296	0.342402	0.00411049	0.0024915	0.8	0.32
WP_038353336.1	hypothetical protein [Eubacterium limosum]	19 kDa	0.702015	0.548509	0.00393242	0.00244989	0.71646	0	0.0041084	0.000883703	1	0.96
WP_038352524.1	hypothetical protein [Eubacterium limosum]	32 kDa	0.843652	0.192195	0.00529011	0.0018516	0.752302	0.258061	0.00407582	0.000782085	0.9	0.59
WP_038354250.1 (+1)	hypothetical protein [Eubacterium limosum]	13 kDa	0.230947	0.153965	0.00151903	0.00110794	0.71067	0	0.0040752	0.000876562	3.1	0.00079
WP_038351512.1	phenylacetate--CoA ligase [Eubacterium limosum]	48 kDa	0.866272	0.283239	0.00520101	0.00106549	0.69215	0.171624	0.00407394	0.00168645	0.8	0.33
WP_038353333.1	hypothetical protein [Eubacterium limosum]	34 kDa	0.420652	0.244366	0.00272275	0.00162313	0.690452	0.14414	0.00407161	0.00171204	1.6	0.11
WP_038352711.1	arginine repressor [Eubacterium limosum]	17 kDa	0.36949	0.162374	0.00241359	0.0014405	0.682915	0.199538	0.0040715	0.00193807	1.8	0.051
WP_013381795.1	MULTISPECIES: ABC transporter ATP-binding protein [Clostridiales]	28 kDa	2.41898	0.514102	0.0152164	0.0048103	0.711252	0.199444	0.00406671	0.00127645	0.3	0.00082
WP_038351134.1	cysteine synthase [Eubacterium limosum]	33 kDa	2.13587	0.776045	0.0128741	0.00347752	0.737735	0.218498	0.00406017	0.00061165	0.3	0.013
WP_038353265.1	ABC transporter ATP-binding protein [Eubacterium limosum]	29 kDa	1.51786	0.92844	0.0087467	0.00433362	0.736042	0.269493	0.00403581	0.00102569	0.5	0.16
WP_038353182.1	phenylacetate--CoA ligase [Eubacterium limosum]	46 kDa	0.946057	0.312204	0.00565424	0.00111776	0.719158	0.108336	0.00403478	0.000358226	0.8	0.22
WP_052237371.1	methionine--tRNA ligase [Eubacterium limosum]	74 kDa	1.06489	0.401579	0.00625498	0.00124711	0.680943	0.195447	0.00403216	0.0018055	0.6	0.14
WP_081571153.1	MBL fold metallo-hydrolase [Eubacterium limosum]	23 kDa	1.14131	0.589558	0.00720716	0.00365344	0.723275	0.153546	0.00402786	0.000416827	0.6	0.22
WP_038350872.1	bifunctional glutamate--cysteine ligase/glutathione synthetase [Eubacterium limosum]	88 kDa	0.707123	0.391317	0.00408235	0.0016971	0.698838	0.176871	0.00402352	0.00130397	1	0.97
WP_038354226.1	signal recognition particle-docking protein FtsY [Eubacterium limosum]	34 kDa	1.05445	0.456699	0.0061473	0.00170117	0.721345	0.436712	0.00400443	0.00220096	0.7	0.33
WP_038350652.1	carboxyl-terminal processing protease [Eubacterium limosum]	43 kDa	0.429212	0.112176	0.00273368	0.0011688	0.739985	0.301779	0.00398838	0.000970746	1.7	0.1
WP_013381142.1	MULTISPECIES: lactoylglutathione lyase [Clostridiales]	15 kDa	0.724012	0.365485	0.00430817	0.00208995	0.751763	0.55472	0.00397983	0.00252984	1	0.94
WP_038353867.1	fumarate hydratase [Eubacterium limosum]	30 kDa	0.559125	0.494261	0.00305263	0.00218399	0.66924	0.320429	0.00397058	0.00260095	1.2	0.72
WP_038351597.1	N-acetyltransferase [Eubacterium limosum]	21 kDa	0.397265	0.186889	0.00239981	0.00117057	0.67009	0.416187	0.0039683	0.00265124	1.7	0.28
WP_038351401.1	hypothetical protein [Eubacterium limosum]	26 kDa	0.570615	0.11235	0.00354204	0.000814915	0.716463	0.421291	0.00395631	0.00186811	1.3	0.53
WP_038350916.1	arginine deiminase [Eubacterium limosum]	46 kDa	0.594237	0.16678	0.00354538	0.000387094	0.62377	0.407159	0.00395151	0.00336989	1	0.9
WP_081571252.1	hypothetical protein [Eubacterium limosum]	32 kDa	0.479078	0.20899	0.00287605	0.00100985	0.695495	0.224752	0.00394058	0.00137851	1.5	0.21
WP_013381903.1	MULTISPECIES: transcriptional regulator [Clostridiales]	14 kDa	1.90045	1.04856	0.0110411	0.00458845	0.745335	0.377584	0.00393154	0.00146577	0.4	0.084
WP_052237041.1	hypothetical protein [Eubacterium limosum]	68 kDa	1.63045	0.604177	0.0096462	0.00182388	0.687695	0.156311	0.00390871	0.00104777	0.4	0.023
WP_081571237.1	hypothetical protein [Eubacterium limosum]	112 kDa	0.537728	0.157671	0.00328078	0.000841421	0.67465	0.254859	0.00386109	0.00155087	1.3	0.4
WP_038351391.1	PFL family protein [Eubacterium limosum]	47 kDa	0.910002	0.4782	0.00532516	0.00208932	0.676305	0.221329	0.00385277	0.00130677	0.7	0.41
WP_038351340.1	arylesterase [Eubacterium limosum]	31 kDa	0.46793	0.255045	0.00284861	0.00138101	0.67809	0.110978	0.00384443	0.000742162	1.4	0.18
WP_013379174.1	MULTISPECIES: hypothetical protein [Clostridiales]	13 kDa	0.38577	0.18832	0.0022906	0.000725224	0.695703	0.353778	0.00383984	0.00199004	1.8	0.17
WP_052237049.1	hypothetical protein [Eubacterium limosum]	26 kDa	0.149003	0.126025	0.000868921	0.000829953	0.689065	0.402334	0.00383395	0.00230771	4.6	0.043	TRUE
WP_038352255.1	uroporphyrinogen III methyltransferase [Eubacterium limosum]	88 kDa	0.45076	0.125105	0.00268945	0.000236561	0.670265	0.0395543	0.00383151	0.000750455	1.5	0.015
WP_038352634.1	serine/threonine protein kinase [Eubacterium limosum]	64 kDa	0.957697	0.322387	0.00565518	0.00068249	0.642103	0.160563	0.00382426	0.00181529	0.7	0.13
WP_038354174.1	glyoxalase/bleomycin resistance/dioxygenase family protein [Eubacterium limosum]	14 kDa	0.58945	0.399781	0.00402188	0.00371993	0.681612	0.345482	0.0038061	0.00176666	1.2	0.74
WP_052237059.1	ABC transporter permease [Eubacterium limosum]	10 kDa	0.551735	0.444468	0.00364205	0.0032383	0.64743	0.305591	0.00380525	0.00225767	1.2	0.73
WP_013378595.1	MULTISPECIES: arsenical resistance operon transcriptional repressor ArsD [Clostridiales]	14 kDa	0.71553	0.492445	0.00400994	0.00217495	0.66166	0	0.00379416	0.000816112	0.9	0.83
WP_038353926.1	malonyl CoA-acyl carrier protein transacylase [Eubacterium limosum]	33 kDa	1.20768	0.390469	0.00776184	0.00406735	0.634138	0.226382	0.00378091	0.00208053	0.5	0.044
WP_038351252.1	phosphoglyceromutase [Eubacterium limosum]	29 kDa	0.467732	0.241265	0.00296011	0.00189068	0.6499	0.167281	0.00376977	0.00135243	1.4	0.26
WP_038353883.1	hypothetical protein [Eubacterium limosum]	16 kDa	1.4245	0.431971	0.00909064	0.00378375	0.683905	0.495724	0.00376851	0.0022363	0.5	0.065
WP_038352870.1	hypothetical protein [Eubacterium limosum]	19 kDa	0	0	0	0	0.664443	0.29795	0.00376805	0.0017425	INF	0.0043
WP_074617401.1	3-deoxy-7-phosphoheptulonate synthase [Eubacterium limosum]	31 kDa	0.579553	0.146315	0.00356569	0.000956589	0.66908	0.109235	0.00375161	0.000390663	1.2	0.36
WP_038351459.1	copper-translocating P-type ATPase [Eubacterium limosum]	92 kDa	0.249883	0.183214	0.00149681	0.00114124	0.672225	0.20239	0.00374306	0.000882629	2.7	0.021
WP_038354126.1	non-canonical purine NTP pyrophosphatase [Eubacterium limosum]	22 kDa	0.820437	0.139025	0.00501459	0.000608767	0.641075	0.338768	0.00371469	0.00234643	0.8	0.37
WP_038350656.1	peptidase [Eubacterium limosum]	47 kDa	1.08315	0.1665	0.00669417	0.0012438	0.674705	0.324942	0.00370523	0.0014766	0.6	0.067
WP_052237465.1	di-trans,poly-cis-decaprenylcistransferase [Eubacterium limosum]	28 kDa	0.426393	0.088735	0.00272078	0.00101802	0.597705	0.351508	0.00370128	0.00270291	1.4	0.38
WP_038352429.1	competence/damage-inducible protein A [Eubacterium limosum]	45 kDa	0.401265	0.05661	0.00248361	0.000468118	0.62314	0.23652	0.00369232	0.00178866	1.6	0.12
WP_013382656.1	MULTISPECIES: hypothetical protein [Clostridiales]	14 kDa	0	0	0	0	0.648685	0.326221	0.00367684	0.00165793	INF	0.0073
WP_038353774.1	choloylglycine hydrolase [Eubacterium limosum]	37 kDa	0.30597	0.06164	0.00185973	0.00023184	0.633255	0.212363	0.00367425	0.00142886	2.1	0.025
WP_038351982.1	phage-shock protein [Eubacterium limosum]	11 kDa	0.422005	0.487289	0.00238851	0.00281512	0.600975	0.280633	0.00366481	0.00230199	1.4	0.55
WP_038351439.1	fructose-bisphosphate aldolase [Eubacterium limosum]	30 kDa	0.6004	0.435383	0.00330075	0.00233669	0.64429	0.09872	0.00365543	0.000685383	1.1	0.85
WP_038354037.1	redox-sensing transcriptional repressor Rex [Eubacterium limosum]	24 kDa	1.279	0.518399	0.00820689	0.00480128	0.617245	0.218355	0.0036236	0.00174462	0.5	0.057
WP_038353403.1	SAM-dependent methyltransferase [Eubacterium limosum]	31 kDa	0.298353	0.077105	0.00182124	0.000342923	0.635667	0.097135	0.00360662	0.000676007	2.1	0.0016
WP_013378882.1	MULTISPECIES: hypothetical protein [Clostridiales]	11 kDa	0.9914	1.20405	0.00516173	0.00642447	0.60826	0.284518	0.00360061	0.00214474	0.6	0.56
WP_038352142.1	50S ribosomal protein L11 methyltransferase [Eubacterium limosum]	35 kDa	0.382593	0.284408	0.00227143	0.00158904	0.63459	0.202414	0.00359631	0.00124801	1.7	0.2
WP_038353200.1	hypothetical protein [Eubacterium limosum]	18 kDa	0.61298	0.175896	0.00395297	0.00183707	0.61298	0.175896	0.00358467	0.00155808	1	1
WP_038354262.1	translation initiation factor IF-1 [Eubacterium limosum]	9 kDa	1.00337	0.35146	0.00594032	0.0015166	0.65191	0.35146	0.00356136	0.00142966	0.6	0.21
WP_081571127.1	flavoprotein [Eubacterium limosum]	20 kDa	0.807343	0.500187	0.00478464	0.00314015	0.61145	0.13294	0.00355892	0.00126547	0.8	0.48
WP_013380811.1	MULTISPECIES: cytidylate kinase [Clostridiales]	24 kDa	1.15497	0.734117	0.00706438	0.00383005	0.617245	0.218355	0.00352554	0.00128641	0.5	0.21
WP_038353872.1	GTP-binding protein YchF [Eubacterium limosum]	40 kDa	1.20052	0.543446	0.0070688	0.00297318	0.60522	0.135092	0.00352281	0.00131286	0.5	0.078
WP_081571144.1	hypothetical protein [Eubacterium limosum]	39 kDa	0.48335	0.204561	0.00283501	0.000642115	0.614715	0.07523	0.0034871	0.000598073	1.3	0.27
WP_013380746.1	MULTISPECIES: selenium metabolism hydrolase [Clostridiales]	48 kDa	0.596017	0.178691	0.00358899	0.000643047	0.598005	0.197063	0.003485	0.00143962	1	0.99
WP_038351616.1	flavoprotein [Eubacterium limosum]	19 kDa	0.376958	0.118965	0.00236062	0.000989019	0.60496	0.372952	0.00348011	0.00208862	1.6	0.29
WP_038351923.1	hypothetical protein [Eubacterium limosum]	43 kDa	0.244595	0.214759	0.00132678	0.0010791	0.61597	0.130564	0.0034663	0.000616509	2.5	0.025
WP_038351973.1	dihydrolipoyl dehydrogenase [Eubacterium limosum]	51 kDa	1.53965	0.77722	0.00880237	0.00288427	0.58209	0.143056	0.00345868	0.00158271	0.4	0.052
WP_038353378.1	pyrroline-5-carboxylate reductase [Eubacterium limosum]	29 kDa	1.83098	1.14137	0.0104839	0.00449686	0.598815	0.236127	0.00345057	0.00144799	0.3	0.079
WP_081571318.1	hypothetical protein [Eubacterium limosum]	24 kDa	0.16801	0.142702	0.000981522	0.000734413	0.58451	0.271874	0.00343422	0.00201606	3.5	0.035
WP_038354232.1	aminopeptidase [Eubacterium limosum]	45 kDa	1.04368	0.132197	0.00652328	0.001613	0.611265	0.104234	0.00342659	0.000368925	0.6	0.0021
WP_038353534.1	RNase III inhibitor [Eubacterium limosum]	18 kDa	0.705028	0.31972	0.00418126	0.00137481	0.66603	0.476738	0.00341966	0.00242033	0.9	0.9
WP_038352581.1	SAM-dependent methyltransferase [Eubacterium limosum]	28 kDa	0.595555	0.09599	0.0038167	0.00134601	0.595555	0.09599	0.00341067	0.000947976	1	1
WP_038354131.1	alcohol dehydrogenase [Eubacterium limosum]	41 kDa	1.36901	0.412085	0.00842231	0.0026249	0.591202	0.21006	0.00339874	0.00141537	0.4	0.015
WP_013378507.1	MULTISPECIES: UDP-N-acetylglucosamine 1-carboxyvinyltransferase [Clostridiales]	46 kDa	0.882308	0.26751	0.00539782	0.00159089	0.600297	0.102048	0.00339404	0.000647195	0.7	0.096
WP_038353891.1	anthranilate synthase component I [Eubacterium limosum]	54 kDa	1.22504	0.240733	0.00762757	0.00204997	0.576797	0.227019	0.00338992	0.00189523	0.5	0.0078
WP_052237415.1	hypothetical protein [Eubacterium limosum]	19 kDa	0	0	0	0	0.55131	0.446834	0.00338233	0.00286729	INF	0.049
WP_038352589.1	aspartate kinase [Eubacterium limosum]	44 kDa	0.808368	0.138482	0.00510472	0.00175137	0.600588	0.126714	0.00338004	0.000600091	0.7	0.069
WP_081571158.1	phosphate transporter [Eubacterium limosum]	61 kDa	0.584443	0.115366	0.00356136	0.000445265	0.584442	0.115366	0.00337704	0.00102509	1	1
WP_038353922.1	peptide ABC transporter ATP-binding protein [Eubacterium limosum]	27 kDa	1.10145	0.436531	0.00648229	0.00191484	0.588955	0.120637	0.00334066	0.00074603	0.5	0.064
WP_038352477.1	dihydroorotate dehydrogenase electron transfer subunit [Eubacterium limosum]	25 kDa	0.19367	0.08652	0.00115578	0.000330429	0.635843	0.520241	0.00330703	0.00226818	3.3	0.14
WP_038351461.1	dihydropyrimidinase [Eubacterium limosum]	50 kDa	0.0935607	0.0395995	0.000571696	0.000203833	0.591135	0.10917	0.00329657	0.000316738	6.3	0.00014
WP_013381863.1	MULTISPECIES: RNA-binding protein [Clostridiales]	7 kDa	6.35583	2.84043	0.0393535	0.0169715	0.57475	0	0.00329579	0.000708914	0.09	0.0066
WP_038353527.1	L-ribulose-5-phosphate 4-epimerase [Eubacterium limosum]	26 kDa	0.31126	0	0.00195837	0.000487848	0.55599	0.10894	0.0032812	0.00140186	1.8	0.0041
WP_038351087.1	phosphatase [Eubacterium limosum]	57 kDa	0.46449	0.126472	0.00280064	0.00054346	0.54075	0.200978	0.00327538	0.00187305	1.2	0.54
WP_038352533.1	hypothetical protein [Eubacterium limosum]	25 kDa	0.338395	0.156395	0.00220308	0.00119022	0.544417	0.180468	0.00327438	0.00177622	1.6	0.14
WP_038353925.1	beta-ketoacyl-ACP reductase [Eubacterium limosum]	26 kDa	6.00343	1.43859	0.0363255	0.0038823	0.562895	0.196702	0.00327324	0.00156534	0.09	0.00029
WP_038352772.1	M18 family aminopeptidase [Eubacterium limosum]	47 kDa	0.78796	0.347119	0.00470031	0.001301	0.56217	0.256222	0.00327253	0.00169063	0.7	0.34
WP_038351315.1	YebC/PmpR family DNA-binding transcriptional regulator [Eubacterium limosum]	26 kDa	1.01638	0.60921	0.00595303	0.00242557	0.55711	0.19442	0.00326962	0.00156073	0.5	0.2
WP_081571143.1	hypothetical protein [Eubacterium limosum]	23 kDa	0.350658	0.375522	0.00182118	0.00178185	0.549365	0.238212	0.00326029	0.00173696	1.6	0.41
WP_038352080.1	hypothetical protein [Eubacterium limosum]	17 kDa	0.22419	0	0.00141055	0.00035138	0.582645	0.16799	0.00325651	0.000691022	2.6	0.0053
WP_038351397.1	UDP-N-acetylmuramoyl-L-alanine--D-glutamate ligase [Eubacterium limosum]	50 kDa	1.37802	0.551779	0.00808553	0.00184165	0.527555	0.259778	0.00324881	0.00237964	0.4	0.032
WP_038350993.1	ABC transporter [Eubacterium limosum]	26 kDa	1.9575	0.719639	0.0121092	0.00432024	0.579945	0.285452	0.00324401	0.00131835	0.3	0.012
WP_081571135.1	hypothetical protein [Eubacterium limosum]	49 kDa	0.449675	0.123189	0.00276184	0.000715479	0.594605	0.195788	0.00323963	0.000580206	1.3	0.26
WP_038351483.1	ATPase [Eubacterium limosum]	42 kDa	0.285514	0.264601	0.0016147	0.00117939	0.552308	0.242989	0.00322716	0.00163848	1.9	0.19
WP_038352899.1	peptide chain release factor 1 [Eubacterium limosum]	40 kDa	1.41261	0.547929	0.00842167	0.00223771	0.56537	0.20405	0.00322588	0.00127074	0.4	0.027
WP_038352840.1	penicillin-binding protein [Eubacterium limosum]	78 kDa	1.33098	0.390677	0.00816458	0.00205907	0.563827	0.186928	0.00321854	0.00109825	0.4	0.012
WP_038350667.1	hypothetical protein [Eubacterium limosum]	71 kDa	0.469857	0.145979	0.00283792	0.000593225	0.571198	0.208501	0.00321579	0.00108778	1.2	0.46
WP_038350991.1	hypothetical protein [Eubacterium limosum]	20 kDa	0.519152	0.401562	0.00319818	0.00252588	0.508358	0.350144	0.00321234	0.00292855	1	0.97
WP_038354228.1	ribonuclease III [Eubacterium limosum]	25 kDa	2.16277	1.38164	0.0122115	0.00663505	0.556045	0.290504	0.0032102	0.00167181	0.3	0.063
WP_038351661.1	prolyl-tRNA editing protein proX [Eubacterium limosum]	18 kDa	0.21825	0	0.00137318	0.00034207	0.51315	0.340521	0.00320785	0.00254222	2.4	0.13
WP_013381051.1	MULTISPECIES: TetR family transcriptional regulator [Clostridiales]	26 kDa	1.33155	0.577838	0.0090354	0.00594364	0.52342	0.239831	0.0031883	0.00197878	0.4	0.042
WP_038352087.1	hypothetical protein [Eubacterium limosum]	22 kDa	0.200845	0.296117	0.00104447	0.00143284	0.586115	0.304877	0.00317509	0.00164775	2.9	0.12
WP_038354125.1	metallophosphatase [Eubacterium limosum]	18 kDa	0.0535	0.107	0.000450058	0.000900116	0.529895	0.482833	0.00317389	0.00284296	9.9	0.1
WP_038353933.1	acetyl-CoA carboxylase biotin carboxyl carrier protein subunit [Eubacterium limosum]	16 kDa	2.6977	0.900666	0.0160734	0.00270185	0.552335	0.271176	0.00316909	0.0014685	0.2	0.0038
WP_038352002.1	PTS fructose transporter subunit IIC [Eubacterium limosum]	71 kDa	0.41047	0.26488	0.0023109	0.00116622	0.543502	0.101327	0.00316854	0.00108856	1.3	0.38
WP_038351492.1	UDP-glucose 6-dehydrogenase [Eubacterium limosum]	49 kDa	1.30218	0.379786	0.00844245	0.00441725	0.53046	0.166024	0.00316432	0.0015495	0.4	0.0098
WP_038351089.1	exopolyphosphatase [Eubacterium limosum]	64 kDa	0.255465	0.114963	0.00158189	0.000655954	0.556065	0.222199	0.00316251	0.00121632	2.2	0.053
WP_013380803.1	MULTISPECIES: ATP-dependent protease subunit HslV [Clostridiales]	19 kDa	0.257993	0.118965	0.00174936	0.00128842	0.60496	0.372952	0.00315323	0.00151248	2.3	0.13
WP_038353637.1	hypothetical protein [Eubacterium limosum]	53 kDa	0.93873	0.194104	0.00568963	0.000366272	0.55528	0.135435	0.00315141	0.000789953	0.6	0.018
WP_038352433.1	flotillin family protein [Eubacterium limosum]	57 kDa	0.64264	0.18148	0.00397073	0.00123831	0.567173	0.181168	0.00314126	0.000733591	0.9	0.58
WP_038352383.1	methyltransferase [Eubacterium limosum]	24 kDa	0	0	0	0	0.5125	0.219696	0.00314079	0.00204327	INF	0.0034
WP_038351389.1	iron hydrogenase [Eubacterium limosum]	55 kDa	1.38915	0.148005	0.00861091	0.0015132	0.53606	0.130023	0.00313519	0.00135127	0.4	0.00013
WP_038353699.1	hypothetical protein [Eubacterium limosum]	30 kDa	0.752647	0.200896	0.00457315	0.000846494	0.558935	0.178687	0.00313485	0.000830448	0.7	0.2
WP_052237088.1	MFS transporter [Eubacterium limosum]	49 kDa	0	0	0	0	0.55816	0.167092	0.00311401	0.000665531	INF	0.00054
WP_038352260.1	precorrin-6Y C5,15-methyltransferase (decarboxylating) subunit CbiT [Eubacterium limosum]	21 kDa	0.146533	0.191174	0.000769072	0.00103328	0.531095	0.149008	0.00310447	0.00133202	3.6	0.019
WP_038352615.1	hypothetical protein [Eubacterium limosum]	12 kDa	0.958625	0.30945	0.00589886	0.00169453	0.487722	0.391036	0.00309036	0.00273238	0.5	0.11
WP_038351872.1	transcriptional regulator [Eubacterium limosum]	15 kDa	0.455738	0.303825	0.00254525	0.00174596	0.545478	0.36556	0.00307902	0.00189871	1.2	0.72
WP_038352501.1	2-C-methyl-D-erythritol 2,4-cyclodiphosphate synthase [Eubacterium limosum]	17 kDa	0.0568225	0.113645	0.000368127	0.000736253	0.522083	0.2543	0.00307186	0.00166366	9.2	0.016
WP_013378867.1	MULTISPECIES: dihydrofolate reductase [Clostridiales]	38 kDa	0.678585	0.201619	0.00427545	0.00167504	0.539645	0.283907	0.00305978	0.00153252	0.8	0.46
WP_038354057.1	pyrroline-5-carboxylate reductase [Eubacterium limosum]	29 kDa	0.604585	0.238679	0.00356694	0.00103159	0.545005	0.110245	0.00303934	0.000308758	0.9	0.67
WP_038353016.1	MarR family transcriptional regulator [Eubacterium limosum]	16 kDa	1.99425	0.529975	0.0122748	0.00348775	0.57986	0.389746	0.00302145	0.00164234	0.3	0.0051
WP_038351984.1	hypothetical protein [Eubacterium limosum]	29 kDa	0.479687	0.332655	0.00288828	0.00208775	0.50517	0.174137	0.00301675	0.0015373	1.1	0.9
WP_038350713.1	ABC transporter ATP-binding protein [Eubacterium limosum]	37 kDa	0.558782	0.195529	0.00329582	0.00042816	0.513703	0.075445	0.00301012	0.00112609	0.9	0.68
WP_038352917.1	homocysteine methyltransferase [Eubacterium limosum]	85 kDa	0.944693	0.325789	0.00567826	0.00110317	0.515275	0.140326	0.0030005	0.00115813	0.5	0.052
WP_038350813.1	bifunctional folylpolyglutamate synthase/dihydrofolate synthase [Eubacterium limosum]	48 kDa	1.15508	0.497971	0.00687646	0.00215971	0.54064	0.355983	0.00299096	0.00167728	0.5	0.091
WP_038351251.1	exopolyphosphatase [Eubacterium limosum]	34 kDa	0.918755	0.511801	0.00528529	0.00227544	0.491075	0.228447	0.00298507	0.00185707	0.5	0.18
WP_081571294.1	phosphonoacetaldehyde hydrolase [Eubacterium limosum]	29 kDa	0.378628	0.31221	0.00218486	0.00159664	0.543885	0.241432	0.00297856	0.000989342	1.4	0.43
WP_081571223.1	hypothetical protein [Eubacterium limosum]	24 kDa	0.24761	0.104778	0.00150057	0.000562622	0.444315	0.47783	0.00297853	0.00360165	1.8	0.45
WP_038352294.1	aspartate aminotransferase family protein [Eubacterium limosum]	46 kDa	0.512308	0.195062	0.00318677	0.00140461	0.54236	0.206264	0.00294936	0.000667178	1.1	0.84
WP_038352532.1	uracil-DNA glycosylase [Eubacterium limosum]	26 kDa	0.628313	0.238245	0.00385112	0.00124911	0.516305	0.169785	0.00294314	0.000981874	0.8	0.47
WP_038353583.1	PTS galactitol transporter subunit IIB [Eubacterium limosum]	11 kDa	1.8981	1.50366	0.0110298	0.00713736	0.5088	0.2608	0.00292963	0.00161166	0.3	0.12
WP_038352997.1	hypothetical protein [Eubacterium limosum]	21 kDa	0.192553	0.164428	0.00112386	0.00084366	0.476602	0.229855	0.00290393	0.00181646	2.5	0.091
WP_038353062.1	hypothetical protein [Eubacterium limosum]	28 kDa	1.06506	0.543919	0.00617065	0.00216787	0.5138	0.09922	0.00289635	0.00050557	0.5	0.093
WP_038353067.1	UDP-glucose 6-dehydrogenase [Eubacterium limosum]	44 kDa	0.847108	0.272001	0.0054019	0.00225959	0.50762	0.198821	0.00288902	0.00108255	0.6	0.09
WP_013379239.1	MULTISPECIES: propanediol utilization protein PduU [Clostridiales]	13 kDa	0.44145	0.352669	0.00291377	0.00257078	0.519895	0.238001	0.00288699	0.00118207	1.2	0.72
WP_038352672.1	2-amino-4-hydroxy-6-hydroxymethyldihydropteridine pyrophosphokinase [Eubacterium limosum]	32 kDa	0.32756	0.0862908	0.00203589	0.00058177	0.561205	0.375495	0.00288514	0.00161743	1.7	0.27
WP_038353005.1	peptide deformylase [Eubacterium limosum]	17 kDa	0.945463	0.207825	0.00596803	0.00195824	0.50241	0	0.00288097	0.000619688	0.5	0.0053
WP_038350704.1	hypothetical protein [Eubacterium limosum]	16 kDa	0.24967	0	0.00157086	0.000391316	0.503153	0.333181	0.0028793	0.00181943	2	0.18
WP_038351454.1	hypothetical protein [Eubacterium limosum]	20 kDa	0.310965	0.20731	0.00204533	0.00149181	0.492255	0.238156	0.00286446	0.00171279	1.6	0.29
WP_038350967.1	RNA methyltransferase [Eubacterium limosum]	52 kDa	0.53843	0.343783	0.00313006	0.00163219	0.51637	0.152425	0.00285978	0.00049675	1	0.91
WP_052237021.1	antiterminator [Eubacterium limosum]	23 kDa	0.790815	0.391742	0.00454159	0.00146491	0.524232	0.225556	0.00284337	0.000776626	0.7	0.28
WP_081571155.1	transcriptional regulator [Eubacterium limosum]	18 kDa	0.228565	0.196689	0.00122747	0.0009573	0.52099	0.378862	0.00283205	0.00189459	2.3	0.22
WP_038354230.1	hypothetical protein [Eubacterium limosum]	17 kDa	0.30094	0.237622	0.00169085	0.00139005	0.49129	0	0.00281721	0.000605972	1.6	0.16
WP_038350972.1	sporulation protein [Eubacterium limosum]	33 kDa	0.182195	0.162711	0.00103879	0.000842576	0.44747	0.336049	0.00280864	0.00234215	2.5	0.21
WP_052237226.1	bifunctional metallophosphatase/5'-nucleotidase [Eubacterium limosum]	80 kDa	0.444765	0.18666	0.00266909	0.000759195	0.49468	0.18769	0.00280647	0.00108956	1.1	0.72
WP_038352816.1	alpha/beta hydrolase [Eubacterium limosum]	35 kDa	0.94738	0.254798	0.0057924	0.00135611	0.444138	0.270447	0.00277888	0.00234366	0.5	0.035
WP_052237482.1	ribokinase [Eubacterium limosum]	32 kDa	0.25816	0.18529	0.0016895	0.0011453	0.44665	0.24201	0.00277737	0.002045	1.7	0.26
WP_013382327.1	MULTISPECIES: biotin--[acetyl-CoA-carboxylase] ligase [Clostridiales]	16 kDa	0.197992	0.260083	0.00125778	0.00150054	0.49045	0.323575	0.00277049	0.00168814	2.5	0.21
WP_038353676.1	transcriptional regulator [Eubacterium limosum]	28 kDa	0.619915	0.296847	0.00357072	0.00108271	0.50993	0.175981	0.0027637	0.000491833	0.8	0.55
WP_038354187.1	hypothetical protein [Eubacterium limosum]	25 kDa	0.69426	0.1145	0.00445116	0.00158123	0.472745	0.09953	0.00276096	0.000983239	0.7	0.027
WP_038353901.1	hypothetical protein [Eubacterium limosum]	55 kDa	0.823627	0.34741	0.004987	0.0019699	0.480585	0.0788456	0.00274924	0.0006778	0.6	0.1
WP_038353886.1	tryptophan synthase subunit beta [Eubacterium limosum]	43 kDa	1.18823	0.411044	0.0071009	0.00149927	0.46083	0.156825	0.00274203	0.0014612	0.4	0.016
WP_013380223.1	MULTISPECIES: hypothetical protein [Clostridiales]	13 kDa	0	0	0	0	0.5093	0.232522	0.00273933	0.000831855	INF	0.0047
WP_038354229.1	phosphate acyltransferase [Eubacterium limosum]	36 kDa	0.863877	0.173037	0.00523579	0.000270533	0.455025	0.140664	0.00273841	0.00146219	0.5	0.01
WP_038353575.1	molybdopterin molybdenumtransferase MoeA [Eubacterium limosum]	43 kDa	0.40002	0.188332	0.00272558	0.00190695	0.48272	0.11888	0.00272144	0.000593322	1.2	0.49
WP_052237361.1	transcriptional regulator [Eubacterium limosum]	13 kDa	0.17581	0.35162	0.00113899	0.00227798	0.50416	0.229878	0.00271192	0.00082185	2.9	0.17
WP_081571243.1	16S rRNA processing protein RimM [Eubacterium limosum]	24 kDa	0.729973	0.487618	0.00448249	0.00258042	0.45548	0.124996	0.00270924	0.00124697	0.6	0.32
WP_013380077.1	MULTISPECIES: anaerobic sulfite reductase subunit B [Clostridiales]	29 kDa	0	0	0	0	0.522717	0.398382	0.00270412	0.00173595	INF	0.039
WP_038350847.1	hypothetical protein [Eubacterium limosum]	18 kDa	0	0	0	0	0.480642	0.231517	0.00267226	0.00113418	INF	0.006
WP_038353096.1	acetolactate synthase, large subunit, biosynthetic type [Eubacterium limosum]	60 kDa	0.984393	0.269004	0.00595753	0.000986729	0.483382	0.11543	0.00267197	0.000176418	0.5	0.014
WP_038352351.1	macrolide ABC transporter ATP-binding protein [Eubacterium limosum]	26 kDa	0.948407	0.470072	0.00577508	0.00253622	0.45622	0.09566	0.00266425	0.000947106	0.5	0.086
WP_038353957.1	4-hydroxy-3-methylbut-2-en-1-yl diphosphate synthase [Eubacterium limosum]	39 kDa	0.358462	0.163465	0.00224014	0.000954806	0.41273	0.349684	0.00266382	0.00281526	1.2	0.79
WP_052237051.1	hypothetical protein [Eubacterium limosum]	23 kDa	1.55167	1.09864	0.0085632	0.00500968	0.481895	0.133293	0.00265949	0.000361482	0.3	0.1
WP_038353572.1	hypothetical protein [Eubacterium limosum]	61 kDa	0.743123	0.27836	0.00482701	0.00275089	0.450187	0.122625	0.00263011	0.00104537	0.6	0.1
WP_038353875.1	RNA-binding protein [Eubacterium limosum]	12 kDa	1.18938	0.603151	0.00795879	0.00601808	0.446157	0.356561	0.00262415	0.00236445	0.4	0.078
WP_038350664.1	hypothetical protein [Eubacterium limosum]	25 kDa	0.383223	0.253213	0.00231255	0.00135675	0.475235	0.201306	0.00262325	0.000833573	1.2	0.59
WP_038350666.1	capsular biosynthesis protein [Eubacterium limosum]	27 kDa	0.740715	0.209064	0.00483711	0.00234236	0.434545	0.181603	0.00261923	0.00165443	0.6	0.069
WP_038352175.1	FAD-binding oxidoreductase [Eubacterium limosum]	53 kDa	0.0540697	0.0696104	0.000290599	0.000350699	0.458303	0.128042	0.00261659	0.000888896	8.5	0.0014
WP_013380076.1	MULTISPECIES: anaerobic sulfite reductase subunit A [Clostridiales]	39 kDa	0	0	0	0	0.42714	0.279147	0.00261379	0.00193608	INF	0.022
WP_038353569.1	glycerol-3-phosphate dehydrogenase [Eubacterium limosum]	38 kDa	0.734985	0.241851	0.00435506	0.000583359	0.469642	0.20536	0.00260983	0.00091413	0.6	0.15
WP_038352522.1	flavoprotein [Eubacterium limosum]	30 kDa	0.159802	0.070145	0.00101199	0.00050877	0.411375	0.326816	0.00260365	0.00247502	2.6	0.18
WP_052237284.1	HAD family hydrolase [Eubacterium limosum]	31 kDa	0.557972	0.305049	0.00320861	0.00165098	0.45423	0.154619	0.0025959	0.000924941	0.8	0.57
WP_038351484.1	ATPase [Eubacterium limosum]	74 kDa	0.554785	0.0877284	0.00346512	0.00082053	0.464705	0.124178	0.00259361	0.000501991	0.8	0.28
WP_038350980.1	Rrf2 family transcriptional regulator [Eubacterium limosum]	16 kDa	0.0588525	0.117705	0.000495085	0.000990169	0.47064	0.308693	0.00257668	0.00144912	8	0.047
WP_038350826.1	chorismate mutase [Eubacterium limosum]	12 kDa	1.30318	0.675351	0.00755181	0.00236347	0.520735	0.610085	0.00257332	0.00284538	0.4	0.14
WP_038351273.1	phosphate transport system regulatory protein PhoU [Eubacterium limosum]	26 kDa	0.23947	0.216083	0.00129316	0.00113942	0.46086	0.194299	0.00256622	0.000887938	1.9	0.18
WP_038351330.1	NADH:ubiquinone oxidoreductase [Eubacterium limosum]	35 kDa	0.0269825	0.053965	0.000174807	0.000349614	0.481602	0.223539	0.00256593	0.000793929	18	0.0075
WP_038352256.1	glutamyl-tRNA reductase [Eubacterium limosum]	48 kDa	0.0598473	0.0771159	0.000313722	0.000416164	0.41757	0.251153	0.00255707	0.00181288	7	0.034
WP_038350971.1	RNA-binding transcriptional accessory protein [Eubacterium limosum]	80 kDa	0.80588	0.341648	0.00480737	0.00156341	0.461895	0.180165	0.00253757	0.000713805	0.6	0.13
WP_038352346.1	Cys-tRNA(Pro) deacylase [Eubacterium limosum]	17 kDa	0	0	0	0	0.430035	0.13723	0.00253502	0.00111059	INF	0.00077
WP_038352069.1	sorbitol dehydrogenase [Eubacterium limosum]	38 kDa	0.395845	0.168612	0.00237532	0.000845711	0.458008	0.11155	0.00253484	0.000254744	1.2	0.56
WP_038351336.1	deoxycytidine triphosphate deaminase [Eubacterium limosum]	20 kDa	0.51209	0.395514	0.00315468	0.00248761	0.422572	0.20026	0.00253148	0.00172814	0.8	0.7
WP_038353576.1	molybdopterin biosynthesis protein [Eubacterium limosum]	70 kDa	0.231225	0.0873471	0.00146008	0.000740287	0.435133	0.0603614	0.00252588	0.000847013	1.9	0.0085
WP_038350827.1	chorismate synthase [Eubacterium limosum]	38 kDa	1.43213	0.606353	0.00832624	0.00184145	0.433573	0.235116	0.00248687	0.00139965	0.3	0.022
WP_038352798.1	CoA-disulfide reductase [Eubacterium limosum]	61 kDa	0.617163	0.199175	0.00384945	0.00155583	0.458473	0.19447	0.00247166	0.000630683	0.7	0.3
WP_013379896.1	MULTISPECIES: DeoR family transcriptional regulator [Clostridiales]	28 kDa	0.104002	0.134883	0.000523214	0.000659774	0.389725	0.296683	0.00246594	0.00214886	3.7	0.13
WP_013379175.1	MULTISPECIES: anti-sigma regulatory factor [Clostridiales]	15 kDa	0.83184	0.53667	0.00537009	0.00346399	0.41935	0.186923	0.00246138	0.00140161	0.5	0.2
WP_038351520.1	5,10-methylenetetrahydrofolate reductase [Eubacterium limosum]	32 kDa	0.05922	0.0683814	0.000352757	0.000410443	0.412738	0.235497	0.00244149	0.0015296	7	0.028
WP_013380368.1	MULTISPECIES: deoxyuridine 5'-triphosphate nucleotidohydrolase [Clostridiales]	16 kDa	0.11941	0.137883	0.000613541	0.000710816	0.401002	0.267335	0.00243402	0.00171443	3.4	0.11
WP_038351422.1	glycerol kinase [Eubacterium limosum]	54 kDa	0	0	0	0	0.400027	0.151786	0.00242202	0.00142309	INF	0.0019
WP_038350874.1	thioredoxin-disulfide reductase [Eubacterium limosum]	45 kDa	0.447683	0.228873	0.00259481	0.000795919	0.45435	0.27567	0.00242069	0.00116649	1	0.97
WP_038352192.1	Fe-S cluster protein [Eubacterium limosum]	50 kDa	0.8349	0.34638	0.00492396	0.00127538	0.43866	0.151482	0.00241486	0.000505272	0.5	0.081
WP_038351989.1	hypothetical protein [Eubacterium limosum]	19 kDa	0.050855	0.10171	0.000276392	0.000552784	0.39947	0.256344	0.00240758	0.0016937	7.9	0.045
WP_038351467.1	carbamate kinase [Eubacterium limosum]	33 kDa	0.216762	0.159249	0.00120528	0.000886573	0.431773	0.202268	0.00240638	0.000975238	2	0.15
WP_081571366.1	V-ATPase E-subunit VatE [Eubacterium limosum]	19 kDa	0.410422	0.368331	0.00217531	0.00185385	0.398617	0.297808	0.00240219	0.00180677	1	0.96
WP_013381050.1	MULTISPECIES: phosphatase [Clostridiales]	25 kDa	0.544417	0.180468	0.00326602	0.000728785	0.434045	0.118339	0.00239675	0.000319123	0.8	0.35
WP_013381240.1	MULTISPECIES: BMC domain-containing protein [Clostridiales]	13 kDa	1.06879	1.05683	0.00628776	0.00556403	0.3894	0.19038	0.00239544	0.0017571	0.4	0.25
WP_038352034.1	type I glutamate--ammonia ligase [Eubacterium limosum]	49 kDa	0.656962	0.244321	0.00406116	0.00160228	0.3971	0.132546	0.00238909	0.00129463	0.6	0.11
WP_038351468.1	endoribonuclease L-PSP [Eubacterium limosum]	13 kDa	0	0	0	0	0.44845	0.517152	0.00238728	0.00251884	INF	0.13
WP_038351983.1	aminotransferase [Eubacterium limosum]	46 kDa	0.627695	0.33112	0.00363562	0.00176867	0.434658	0.221273	0.00238034	0.000936747	0.7	0.37
WP_052237064.1	hypothetical protein [Eubacterium limosum]	18 kDa	1.42366	0.595655	0.00837807	0.00229488	0.40316	0.12794	0.00237624	0.00103781	0.3	0.015
WP_038352010.1	3-hydroxy-5-phosphonooxypentane-2,4-dione thiolase LsrF [Eubacterium limosum]	32 kDa	0.158985	0.169509	0.000983131	0.000898003	0.375698	0.249595	0.0023674	0.00214619	2.4	0.2
WP_081571226.1 (+1)	hypothetical protein [Eubacterium limosum]	20 kDa	0.19158	0	0.00120538	0.00030027	0.37373	0.237846	0.00236186	0.00199132	2	0.18
WP_038351703.1	6-O-methylguanine DNA methyltransferase [Eubacterium limosum]	20 kDa	0.285545	0.349057	0.00148798	0.00186568	0.38362	0.244921	0.00236065	0.00201061	1.3	0.66
WP_038350950.1	gamma carbonic anhydrase family protein [Eubacterium limosum]	18 kDa	0.787262	0.277837	0.00488428	0.00169185	0.400377	0.126985	0.0023598	0.00103031	0.5	0.045
WP_038354224.1	signal recognition particle protein [Eubacterium limosum]	50 kDa	0.924828	0.284319	0.00590621	0.00289832	0.407033	0.049595	0.00235901	0.000688889	0.4	0.012
WP_038351109.1	LysR family transcriptional regulator [Eubacterium limosum]	33 kDa	0.55511	0.301368	0.00315954	0.00111311	0.416655	0.07767	0.00235845	0.000459609	0.8	0.41
WP_038353524.1	Fe-S oxidoreductase [Eubacterium limosum]	43 kDa	0.469858	0.201463	0.00274826	0.000924764	0.401242	0.0959764	0.0023505	0.00102659	0.9	0.56
WP_073381875.1	MULTISPECIES: peptide chain release factor 2 [Clostridiales]	39 kDa	0.528242	0.276959	0.00310274	0.00123419	0.423255	0.228757	0.00234801	0.0010221	0.8	0.58
WP_038352265.1	cobyrinic acid a,c-diamide synthase [Eubacterium limosum]	52 kDa	0.305931	0.162275	0.0018584	0.000970236	0.393545	0.0940048	0.00232193	0.00104348	1.3	0.39
WP_052237366.1	hypothetical protein [Eubacterium limosum]	54 kDa	0.325932	0.044665	0.00203155	0.000448502	0.418327	0.0887411	0.00231776	6.70218e-05	1.3	0.11
WP_013381804.1	MULTISPECIES: MarR family transcriptional regulator [Clostridiales]	18 kDa	0.63148	0.182085	0.00387349	0.00103875	0.42274	0.273265	0.00231614	0.00128204	0.7	0.25
WP_038352822.1	hypothetical protein [Eubacterium limosum]	30 kDa	0.433223	0.222293	0.00261059	0.00123438	0.384997	0.158172	0.00231005	0.00143955	0.9	0.74
WP_038351660.1	hypothetical protein [Eubacterium limosum]	28 kDa	0.28322	0	0.00178195	0.0004439	0.41668	0.173088	0.00230183	0.000716183	1.5	0.17
WP_038350714.1	ABC transporter ATP-binding protein [Eubacterium limosum]	37 kDa	0.827675	0.407863	0.00512231	0.00240092	0.4125	0.14448	0.00229268	0.00057512	0.5	0.1
WP_038351466.1	knotted carbamoyltransferase YgeW [Eubacterium limosum]	45 kDa	0.429111	0.306136	0.00246408	0.00148055	0.404718	0.057175	0.002292	0.000389665	0.9	0.88
WP_038352654.1	2-hydroxyacid dehydrogenase [Eubacterium limosum]	39 kDa	0.410032	0.155111	0.00258144	0.00108404	0.379025	0.16064	0.00228825	0.00140479	0.9	0.79
WP_038350828.1	3-phosphoshikimate 1-carboxyvinyltransferase [Eubacterium limosum]	47 kDa	0.947835	0.449627	0.00556401	0.00185042	0.384685	0.0992727	0.00227383	0.000986114	0.4	0.05
WP_038351432.1	nucleic acid-binding protein [Eubacterium limosum]	10 kDa	1.00517	0.545473	0.00616249	0.00283873	0.39652	0	0.00227377	0.00048908	0.4	0.067
WP_081571148.1	HPr(Ser) kinase/phosphatase [Eubacterium limosum]	37 kDa	1.06635	0.362078	0.00647694	0.00167777	0.39776	0.0768915	0.00225756	0.000491092	0.4	0.011
WP_038353312.1	chromosomal replication initiation protein DnaA [Eubacterium limosum]	51 kDa	0.997578	0.245284	0.00605433	0.000838764	0.399535	0.0956383	0.00225358	0.000483244	0.4	0.0039
WP_038352493.1	nicotinate phosphoribosyltransferase [Eubacterium limosum]	54 kDa	0.664098	0.415873	0.00377656	0.00181672	0.41591	0.276891	0.0022522	0.00118331	0.6	0.36
WP_038352663.1	hypothetical protein [Eubacterium limosum]	20 kDa	0.102375	0.20475	0.000556398	0.0011128	0.430305	0.28069	0.00224882	0.00117059	4.2	0.11
WP_038353304.1	chromosome partitioning protein ParB [Eubacterium limosum]	34 kDa	0.567167	0.084795	0.00353215	0.000782672	0.375972	0.118454	0.00224829	0.00117949	0.7	0.039
WP_013380155.1	MULTISPECIES: glucitol operon repressor [Clostridiales]	31 kDa	0.626853	0.172388	0.00396781	0.00169499	0.4101	0.130622	0.00224478	0.000372189	0.7	0.092
WP_038351975.1	alpha-ketoacid dehydrogenase subunit beta [Eubacterium limosum]	36 kDa	0.86741	0.173876	0.00552611	0.00209677	0.392282	0.191855	0.00224063	0.00124303	0.5	0.01
WP_038352660.1	phosphomethylpyrimidine synthase [Eubacterium limosum]	49 kDa	0.571013	0.295237	0.00363799	0.00197642	0.37202	0.166993	0.00223376	0.00137483	0.7	0.29
WP_038352472.1	cobalamin-binding protein [Eubacterium limosum]	24 kDa	0.0863525	0.172705	0.000469317	0.000938635	0.406618	0.193226	0.00221483	0.000966506	4.7	0.048
WP_052237304.1	hypothetical protein [Eubacterium limosum]	26 kDa	0.73004	0.467611	0.00407903	0.00210453	0.374007	0.176448	0.0022127	0.00128749	0.5	0.2
WP_038351332.1	ABC transporter ATP-binding protein [Eubacterium limosum]	60 kDa	0.721772	0.187833	0.00454608	0.00149749	0.372325	0.105558	0.00220646	0.00111352	0.5	0.018
WP_038354096.1	site-specific DNA-methyltransferase [Eubacterium limosum]	25 kDa	0	0	0	0	0.369507	0.098395	0.00220285	0.00110725	INF	0.00029
WP_081571152.1	endopeptidase La [Eubacterium limosum]	90 kDa	1.16651	0.452364	0.00681776	0.00125916	0.38228	0.0772051	0.00220032	0.000647381	0.3	0.014
WP_052237492.1	hypothetical protein [Eubacterium limosum]	19 kDa	0.323695	0.140325	0.00207733	0.00120209	0.384458	0.121525	0.002199	0.000874177	1.2	0.54
WP_038353962.1	DNA-binding response regulator [Eubacterium limosum]	26 kDa	0.530488	0.371696	0.00327703	0.00205184	0.36131	0.169972	0.00219791	0.00135186	0.7	0.44
WP_081571191.1	hypothetical protein [Eubacterium limosum]	38 kDa	0.45803	0.156439	0.00272552	0.000474862	0.387135	0.0745763	0.00219733	0.000477281	0.8	0.44
WP_013378765.1	MULTISPECIES: flavodoxin [Clostridiales]	17 kDa	3.67647	1.21219	0.0238505	0.0132395	0.36142	0.15846	0.00219595	0.00132565	0.1	0.0016
WP_038352966.1	serine/threonine protein phosphatase [Eubacterium limosum]	30 kDa	0.467175	0.08873	0.00294764	0.000911109	0.383363	0.078895	0.00219468	0.000677788	0.8	0.21
WP_052237231.1	cobalt-precorrin-5B (C(1))-methyltransferase [Eubacterium limosum]	40 kDa	0.713122	0.247188	0.00435609	0.00154786	0.369363	0.156086	0.0021928	0.0013453	0.5	0.057
WP_038353068.1	glycosyl transferase family 2 [Eubacterium limosum]	82 kDa	0.704645	0.157932	0.0044624	0.00159537	0.366865	0.126635	0.00219232	0.00114178	0.5	0.016
WP_038354134.1	DNA polymerase I [Eubacterium limosum]	100 kDa	0.373042	0.061642	0.00233167	0.000646653	0.363425	0.117136	0.00218194	0.00113669	1	0.89
WP_038351279.1	4Fe-4S ferredoxin [Eubacterium limosum]	42 kDa	0.453967	0.250881	0.00274848	0.00126516	0.38466	0.144625	0.00217569	0.000857589	0.8	0.65
WP_038350798.1	hypothetical protein [Eubacterium limosum]	20 kDa	0	0	0	0	0.38362	0.244921	0.00216517	0.00140843	INF	0.02
WP_038351663.1	amino acid lyase [Eubacterium limosum]	38 kDa	0.53873	0.187477	0.00324227	0.000784375	0.409757	0.263805	0.00216015	0.00106177	0.8	0.46
WP_038354130.1	DNA ligase (NAD(+)) LigA [Eubacterium limosum]	74 kDa	0.491412	0.23513	0.00310323	0.00160351	0.348435	0.169718	0.00214846	0.00146802	0.7	0.36
WP_038354127.1	ribonuclease PH [Eubacterium limosum]	27 kDa	0.83287	0.311857	0.0050658	0.00187709	0.35444	0.166478	0.00214727	0.00132466	0.4	0.035
WP_038352047.1	AraC family transcriptional regulator [Eubacterium limosum]	44 kDa	0.04432	0.08864	0.000240875	0.00048175	0.361158	0.108031	0.00214611	0.00109618	8.1	0.004
WP_038354166.1	hypothetical protein [Eubacterium limosum]	45 kDa	0.912687	0.391631	0.00528771	0.00149082	0.37744	0.15947	0.00214172	0.000860224	0.4	0.045
WP_013380371.1	MULTISPECIES: CDP-diacylglycerol--glycerol-3-phosphate 3-phosphatidyltransferase [Clostridiales]	20 kDa	0.25016	0.11492	0.0014906	0.000439793	0.36508	0.11492	0.00213902	0.000920718	1.5	0.21
WP_038353010.1	rhodanese [Eubacterium limosum]	16 kDa	0.176558	0.117705	0.000986058	0.000676402	0.38082	0.167905	0.00213281	0.000870816	2.2	0.093
WP_052237273.1	hypothetical protein [Eubacterium limosum]	36 kDa	0.455235	0.209957	0.00274929	0.00120217	0.375927	0.068995	0.00212834	0.000413012	0.8	0.5
WP_081571266.1	TIGR02453 family protein [Eubacterium limosum]	29 kDa	0.11039	0.22078	0.000534431	0.00106886	0.368945	0.214865	0.0021266	0.00122925	3.3	0.14
WP_038352121.1	hypothetical protein [Eubacterium limosum]	25 kDa	0.246615	0.222809	0.00140374	0.00115372	0.369507	0.098395	0.0021234	0.000712257	1.5	0.35
WP_038352650.1	YggS family pyridoxal phosphate enzyme [Eubacterium limosum]	25 kDa	2.13362	1.00475	0.0122475	0.00395219	0.376987	0.100695	0.00212186	0.000488021	0.2	0.013
WP_038350877.1	hypothetical protein [Eubacterium limosum]	265 kDa	0.12784	0.162208	0.000827331	0.00105764	0.357088	0.13346	0.0021105	0.00102667	2.8	0.072
WP_038352846.1	molecular chaperone DnaJ [Eubacterium limosum]	42 kDa	1.90141	1.00285	0.0112888	0.00475607	0.402358	0.308531	0.00208841	0.00136189	0.2	0.029
WP_038353286.1	stage 0 sporulation protein [Eubacterium limosum]	35 kDa	0.58812	0.0939002	0.00360649	0.000472769	0.363585	0.11409	0.00207422	0.000676283	0.6	0.023
WP_038353024.1	type III pantothenate kinase [Eubacterium limosum]	28 kDa	0.90172	0.429121	0.00524196	0.00169327	0.37408	0.18172	0.00205363	0.000730438	0.4	0.064
WP_038353916.1	ribosome biogenesis GTPase Der [Eubacterium limosum]	49 kDa	0.724675	0.0722438	0.00463166	0.00155824	0.365695	0.127883	0.00205347	0.000641979	0.5	0.0027
WP_038354255.1	hypothetical protein [Eubacterium limosum]	30 kDa	0.39162	0.161268	0.00256422	0.00138416	0.356247	0.206763	0.00203859	0.00118801	0.9	0.8
WP_013380560.1	MULTISPECIES: phosphopantothenoylcysteine decarboxylase [Clostridiales]	43 kDa	0.433848	0.197648	0.00251883	0.000813004	0.368665	0.110577	0.00203369	0.000327053	0.8	0.59
WP_038351901.1	(4Fe-4S)-binding protein [Eubacterium limosum]	34 kDa	0.918745	0.502273	0.00562651	0.00314803	0.33783	0.13646	0.00202526	0.00124712	0.4	0.067
WP_038352707.1	hypothetical protein [Eubacterium limosum]	17 kDa	1.7325	0	0.0109005	0.0027154	0.386362	0.357188	0.00202197	0.00169343	0.2	0.00028
WP_013379270.1	MULTISPECIES: DNA-binding response regulator [Clostridiales]	26 kDa	0.430183	0.254545	0.00268748	0.0014215	0.387585	0.291045	0.00201335	0.00129216	0.9	0.83
WP_038351921.1	formate C-acetyltransferase/glycerol dehydratase family glycyl radical enzyme [Eubacterium limosum]	90 kDa	0.0102723	0.0205445	8.64132e-05	0.000172826	0.353935	0.0703629	0.00201321	0.000465541	34	< 0.00010
WP_038350650.1	ABC-ATPase UvrA [Eubacterium limosum]	104 kDa	0.812837	0.180995	0.00492419	0.000546738	0.358162	0.0975825	0.00200915	0.000457922	0.4	0.0045
WP_013382832.1	MULTISPECIES: sporulation initiation inhibitor Soj [Clostridiales]	30 kDa	0.52815	0.1718	0.00314084	0.000711199	0.325078	0.240341	0.0020054	0.00161273	0.6	0.22
WP_038351925.1	hypothetical protein [Eubacterium limosum]	30 kDa	0.664362	0.295392	0.0042507	0.00222571	0.34249	0.0906786	0.00199985	0.000830507	0.5	0.082
WP_038353025.1	thioesterase [Eubacterium limosum]	15 kDa	0.26365	0	0.00165882	0.000413227	0.346937	0.166575	0.00199712	0.00103881	1.3	0.36
WP_038353295.1	phosphoesterase [Eubacterium limosum]	75 kDa	0.4764	0.176117	0.00282172	0.000499373	0.350537	0.032835	0.00199708	0.000372657	0.7	0.21
WP_038352651.1	hypothetical protein [Eubacterium limosum]	43 kDa	0.35195	0.195433	0.00215768	0.00114713	0.321345	0.167713	0.00199213	0.00142919	0.9	0.82
WP_038352388.1	hypothetical protein [Eubacterium limosum]	36 kDa	0.189805	0.05731	0.00113344	0.000227776	0.355183	0.198276	0.00198494	0.00095524	1.9	0.16
WP_081571315.1	ABC transporter substrate-binding protein [Eubacterium limosum]	53 kDa	0.365283	0.153559	0.00239702	0.00124936	0.320563	0.163683	0.00197691	0.00137888	0.9	0.7
WP_038350804.1	hypothetical protein [Eubacterium limosum]	33 kDa	0.059985	0.11997	0.000326013	0.000652025	0.372353	0.315598	0.00196879	0.00178585	6.2	0.11
WP_038351922.1	dihydrofolate reductase [Eubacterium limosum]	33 kDa	0.181525	0.162095	0.000992641	0.000839942	0.345532	0.139967	0.00196682	0.000808816	1.9	0.18
WP_013381054.1	MULTISPECIES: flavodoxin [Clostridiales]	16 kDa	0.395985	0.175359	0.00231624	0.000621551	0.320052	0.151865	0.0019649	0.00141268	0.8	0.54
WP_038350990.1	glutamine-fructose-6-phosphate transaminase (isomerizing) [Eubacterium limosum]	67 kDa	1.26168	0.272969	0.00772553	0.00131274	0.350675	0.126191	0.00196091	0.000627056	0.3	0.00092
WP_038352578.1	cupin [Eubacterium limosum]	12 kDa	0	0	0	0	0.356548	0.314831	0.00195019	0.00159176	INF	0.064
WP_038352639.1	methionyl-tRNA formyltransferase [Eubacterium limosum]	34 kDa	1.0306	0.10359	0.00655944	0.00204435	0.33533	0.06812	0.00194988	0.000672543	0.3	< 0.00010
WP_038352635.1	serine/threonine protein phosphatase [Eubacterium limosum]	27 kDa	1.05533	0.341507	0.00661556	0.00223586	0.3392	0.0892	0.00194919	0.000648808	0.3	0.0067
WP_038352086.1	hypothetical protein [Eubacterium limosum]	32 kDa	0.330685	0.15765	0.00209531	0.00112384	0.326265	0.0859155	0.00193784	0.000872806	1	0.96
WP_038353863.1	lipoate--protein ligase [Eubacterium limosum]	38 kDa	0.467378	0.186118	0.00297445	0.00160097	0.308788	0.216542	0.00193057	0.00175588	0.7	0.31
WP_081571180.1	hypothetical protein [Eubacterium limosum]	46 kDa	0.420613	0.141416	0.00253583	0.000598963	0.318695	0.167102	0.00192991	0.00127962	0.8	0.39
WP_038353334.1	transporter [Eubacterium limosum]	24 kDa	0.290038	0.089765	0.00181646	0.000751827	0.33492	0	0.00192053	0.0004131	1.2	0.36
WP_038350748.1	hypothetical protein [Eubacterium limosum]	38 kDa	0.895208	0.174125	0.00549111	0.000906897	0.329753	0.102319	0.00191757	0.000766606	0.4	0.0014
WP_038351740.1	hypothetical protein [Eubacterium limosum]	48 kDa	0.940738	0.351499	0.00619483	0.00319082	0.325192	0.120464	0.00191386	0.000877725	0.3	0.016
WP_038353890.1	glutamine amidotransferase [Eubacterium limosum]	21 kDa	1.01351	0.602272	0.00590064	0.00277985	0.297628	0.233175	0.00190571	0.00194308	0.3	0.068
WP_038354168.1	phosphate--AMP phosphotransferase [Eubacterium limosum]	59 kDa	0.619498	0.200416	0.00376181	0.00117288	0.32396	0.135052	0.00190502	0.000948819	0.5	0.05
WP_038353932.1	acetyl-CoA carboxylase biotin carboxylase subunit [Eubacterium limosum]	51 kDa	0.912097	0.306056	0.0054365	0.00075561	0.33366	0.138546	0.00189396	0.000751385	0.4	0.014
WP_013380078.1	MULTISPECIES: sulfite reductase subunit C [Clostridiales]	37 kDa	0.18553	0.05596	0.00120789	0.000545205	0.290545	0.247351	0.00189368	0.00195167	1.6	0.44
WP_038351076.1	hypothetical protein [Eubacterium limosum]	15 kDa	0.12975	0.149822	0.000734375	0.00086554	0.341207	0.163415	0.00189183	0.000730158	2.6	0.11
WP_038352732.1	SAM-dependent methyltransferase [Eubacterium limosum]	18 kDa	0.222407	0.19114	0.00129929	0.00126097	0.33919	0.147732	0.00188652	0.000732584	1.5	0.37
WP_038351643.1	hypothetical protein [Eubacterium limosum]	52 kDa	0.791805	0.258086	0.00469155	0.000886782	0.322923	0.0752343	0.00187631	0.000647196	0.4	0.013
WP_038352898.1	peptidase T [Eubacterium limosum]	45 kDa	0.64443	0.122642	0.0039674	0.000765597	0.324807	0.135375	0.00186039	0.000815906	0.5	0.013
WP_052237430.1	phosphate butyryltransferase [Eubacterium limosum]	32 kDa	0.564225	0.478235	0.0031079	0.00213664	0.31871	0.0837042	0.00185297	0.00075264	0.6	0.35
WP_038353876.1	GTPase CgtA [Eubacterium limosum]	47 kDa	1.3318	0.574667	0.00800023	0.00264566	0.3492	0.245988	0.00184867	0.00101955	0.3	0.02
WP_038353078.1	1,4-alpha-glucan branching enzyme [Eubacterium limosum]	77 kDa	0.40526	0.09492	0.00244916	0.000344949	0.32973	0.15198	0.00184738	0.000794609	0.8	0.43
WP_081474188.1	MULTISPECIES: hypothetical protein [Clostridiales]	21 kDa	0.4619	0.222092	0.0027527	0.00107297	0.337425	0.10557	0.00184479	0.000388677	0.7	0.35
WP_038350749.1	RNase adaptor protein RapZ [Eubacterium limosum]	33 kDa	0.282718	0.17998	0.00169798	0.000838456	0.310325	0.0812736	0.00184282	0.00082766	1.1	0.79
WP_038353920.1	calcium-translocating P-type ATPase, PMCA-type [Eubacterium limosum]	97 kDa	0.51053	0.280279	0.00292038	0.000994429	0.312925	0.104441	0.00183249	0.000798344	0.6	0.23
WP_038352638.1	zinc metallopeptidase [Eubacterium limosum]	25 kDa	0.112297	0.074865	0.000699557	0.000521755	0.328315	0.15126	0.00182889	0.000749969	2.9	0.043
WP_038352045.1	hypothetical protein [Eubacterium limosum]	44 kDa	0.279515	0.0852449	0.00166619	0.000194842	0.306667	0.100309	0.00182721	0.000902033	1.1	0.69
WP_038351349.1	cell division protein FtsH [Eubacterium limosum]	67 kDa	0.100158	0.0574527	0.000607137	0.000301585	0.314535	0.129312	0.00181928	0.000885064	3.1	0.023
WP_038353316.1	DNA gyrase subunit B [Eubacterium limosum]	72 kDa	0.92205	0.348995	0.00559493	0.00212854	0.320435	0.0856248	0.00181728	0.000481136	0.3	0.015
WP_038353921.1	MacB-like periplasmic core domain protein [Eubacterium limosum]	45 kDa	1.30024	0.409011	0.00770617	0.0010183	0.335125	0.210554	0.001815	0.000920779	0.3	0.0057
WP_038353223.1	ABC transporter ATP-binding protein [Eubacterium limosum]	37 kDa	0.63158	0.283392	0.00366005	0.000889556	0.35672	0.296031	0.00181491	0.00132971	0.6	0.23
WP_038353923.1	beta-hydroxyacyl-ACP dehydratase [Eubacterium limosum]	15 kDa	1.38629	0.619198	0.0082806	0.0036713	0.330298	0.157435	0.00181479	0.00063163	0.2	0.016
WP_081571288.1	hypothetical protein [Eubacterium limosum]	77 kDa	0.31283	0.0918875	0.00191656	0.000530079	0.312098	0.0763123	0.00181471	0.000654003	1	0.99
WP_038353557.1	carbamoyl phosphate synthase large subunit [Eubacterium limosum]	41 kDa	0.406263	0.264459	0.00227276	0.00124742	0.311566	0.20801	0.00181355	0.00124124	0.8	0.59
WP_038353519.1	ATP-dependent protease [Eubacterium limosum]	51 kDa	0.520347	0.263293	0.00302978	0.00138605	0.3091	0.137188	0.00181347	0.00103741	0.6	0.2
WP_038352908.1	lactate racemization operon protein LarA [Eubacterium limosum]	46 kDa	38.708	20.1133	0.229116	0.0970824	0.32254	0.177697	0.00179565	0.000924125	0.008	0.0088
WP_038350718.1	aspartate aminotransferase [Eubacterium limosum]	44 kDa	0.529062	0.501874	0.00302324	0.0025942	0.287573	0.172344	0.00179501	0.00141965	0.5	0.4
WP_038350870.1	patatin family protein [Eubacterium limosum]	32 kDa	0.326705	0.188085	0.00219347	0.00172548	0.31871	0.0837042	0.00179444	0.000437139	1	0.94
WP_038351926.1	methylmalonyl-CoA mutase [Eubacterium limosum]	65 kDa	0.20126	0.100854	0.00124759	0.000639112	0.289922	0.140275	0.00179134	0.00125694	1.4	0.34
WP_038351474.1	selenide, water dikinase SelD [Eubacterium limosum]	37 kDa	0.131308	0.102024	0.000708507	0.000517641	0.303922	0.061195	0.00177358	0.000619548	2.3	0.027
WP_038353270.1	flavoprotein [Eubacterium limosum]	21 kDa	0.39252	0	0.00246964	0.00061521	0.29439	0.19626	0.0017659	0.00125592	0.8	0.36
WP_038350620.1	hypothetical protein [Eubacterium limosum]	23 kDa	0.579043	0.193802	0.00357837	0.00124833	0.31141	0.194062	0.00176358	0.00102969	0.5	0.099
WP_038351120.1	hypothetical protein [Eubacterium limosum]	16 kDa	0.395985	0.175359	0.00244056	0.00104109	0.320052	0.151865	0.00175884	0.000609019	0.8	0.54
WP_052237267.1	hypothetical protein [Eubacterium limosum]	21 kDa	0.297923	0.198615	0.00166387	0.00114136	0.289635	0.12424	0.00175765	0.00104671	1	0.95
WP_038352644.1	diaminopimelate epimerase [Eubacterium limosum]	32 kDa	0.122858	0.103299	0.000887039	0.000893315	0.306175	0.241667	0.0017509	0.00142013	2.5	0.21
WP_081571200.1	hypothetical protein [Eubacterium limosum]	59 kDa	0.371675	0.216612	0.00219501	0.00106448	0.324763	0.15917	0.00174711	0.000579071	0.9	0.74
WP_038352262.1	precorrin-2 C(20)-methyltransferase [Eubacterium limosum]	27 kDa	0.96903	0.392638	0.00604666	0.0024537	0.30409	0	0.00174375	0.000375074	0.3	0.015
WP_038353794.1	Xaa-His dipeptidase [Eubacterium limosum]	46 kDa	0.26316	0.0797934	0.00168059	0.000703086	0.292166	0.141147	0.00173131	0.00097677	1.1	0.73
WP_038353308.1	tRNA modification GTPase [Eubacterium limosum]	50 kDa	0.60026	0.188542	0.00356363	0.00059197	0.308017	0.045905	0.00172709	0.000161268	0.5	0.024
WP_038352963.1	GTP pyrophosphokinase [Eubacterium limosum]	32 kDa	0.24905	0.111838	0.00150857	0.000593131	0.285143	0.131748	0.00172567	0.00105265	1.1	0.69
WP_038351122.1	Fis family transcriptional regulator [Eubacterium limosum]	55 kDa	0.352457	0.174473	0.00214707	0.000910935	0.30083	0	0.00172505	0.000371053	0.9	0.58
WP_038352765.1	oxidoreductase [Eubacterium limosum]	66 kDa	0.26344	0.0654945	0.00164957	0.00051599	0.324087	0.180351	0.00172325	0.0006904	1.2	0.55
WP_013379665.1	MULTISPECIES: GTP pyrophosphokinase [Clostridiales]	27 kDa	0.740715	0.209064	0.00447983	0.000975806	0.311545	0.253952	0.00171798	0.00120024	0.4	0.04
WP_013381167.1	MULTISPECIES: carbohydrate kinase [Clostridiales]	55 kDa	0.068113	0.056545	0.000410111	0.000324742	0.26653	0.208398	0.00171618	0.00172758	3.9	0.12
WP_038354263.1	type I methionyl aminopeptidase [Eubacterium limosum]	27 kDa	0.1473	0.170087	0.000756842	0.000876838	0.3	0.136987	0.00170647	0.000723032	2	0.21
WP_038352683.1	hypothetical protein [Eubacterium limosum]	90 kDa	0.224242	0.101725	0.0013673	0.000519608	0.286033	0.0866358	0.00170589	0.000844205	1.3	0.39
WP_081571224.1	radical SAM protein [Eubacterium limosum]	38 kDa	0.296003	0.117704	0.00183525	0.000746959	0.29313	0.05884	0.00170422	0.000584756	1	0.97
WP_038353292.1	FAD-dependent oxidoreductase [Eubacterium limosum]	51 kDa	0.868885	0.631529	0.00485227	0.00290349	0.304393	0.0891329	0.00170056	0.000372709	0.4	0.13
WP_038353927.1	2-nitropropane dioxygenase [Eubacterium limosum]	39 kDa	1.3781	0.364465	0.00828274	0.000999095	0.291247	0.058425	0.00169326	0.000580836	0.2	0.0011
WP_038350855.1	hypothetical protein [Eubacterium limosum]	51 kDa	0.172597	0.042095	0.00105541	0.000195506	0.308333	0.136817	0.00168933	0.000655235	1.8	0.11
WP_038353293.1	replicative DNA helicase [Eubacterium limosum]	50 kDa	0.3138	0.139456	0.00181876	0.000478742	0.28736	0.08888	0.00168303	0.000717224	0.9	0.76
WP_013382570.1	MULTISPECIES: oxidoreductase [Clostridiales]	24 kDa	0.35071	0.224693	0.00198209	0.000963619	0.31373	0.31522	0.0016741	0.00148546	0.9	0.85
WP_038351981.1	2-C-methyl-D-erythritol 4-phosphate cytidylyltransferase [Eubacterium limosum]	27 kDa	0.352035	0.09307	0.00217505	0.000555502	0.311305	0.142661	0.00166875	0.000528145	0.9	0.65
WP_038351685.1	carbon-nitrogen hydrolase [Eubacterium limosum]	30 kDa	0.063085	0.0728443	0.000357056	0.000420829	0.272732	0.123436	0.00166797	0.0010929	4.3	0.026
WP_081474282.1	MULTISPECIES: hypothetical protein [Clostridiales]	22 kDa	0.177995	0.151514	0.000986592	0.000830408	0.27792	0.18528	0.0016671	0.00118566	1.6	0.44
WP_038352540.1	23S rRNA (guanosine(2251)-2'-O)-methyltransferase RlmB [Eubacterium limosum]	31 kDa	1.17149	0.658757	0.00699834	0.00320878	0.295975	0.07641	0.00166693	0.000375242	0.3	0.039
WP_038352794.1	BMP family ABC transporter substrate-binding protein [Eubacterium limosum]	36 kDa	0.535708	0.24965	0.00308001	0.000890365	0.28077	0.0727808	0.00166672	0.000744597	0.5	0.098
WP_038353248.1	hypothetical protein [Eubacterium limosum]	17 kDa	0.588682	0.290176	0.00345645	0.00151723	0.288707	0.135055	0.00166176	0.000845577	0.5	0.11
WP_081571347.1	transcriptional regulator [Eubacterium limosum]	14 kDa	2.23215	1.03932	0.0146826	0.0102338	0.307075	0.268532	0.00166149	0.00130446	0.1	0.012
WP_038352052.1	methyltransferase [Eubacterium limosum]	58 kDa	0.756178	0.178155	0.00471753	0.00136872	0.283427	0.0651109	0.00165856	0.000707004	0.4	0.0025
WP_038351317.1	tRNA (N6-isopentenyl adenosine(37)-C2)-methylthiotransferase MiaB [Eubacterium limosum]	50 kDa	0.387805	0.129063	0.00235512	0.000643625	0.289523	0.089595	0.00165608	0.000648928	0.7	0.26
WP_038351333.1	hypothetical protein [Eubacterium limosum]	30 kDa	0.605808	0.154071	0.00377723	0.00112974	0.269395	0.121795	0.00164744	0.00107861	0.4	0.014
WP_038354120.1	hypothetical protein [Eubacterium limosum]	41 kDa	0.610865	0.340749	0.00380222	0.00222191	0.277626	0.136198	0.00164724	0.000908539	0.5	0.12
WP_052237126.1	hypothetical protein [Eubacterium limosum]	27 kDa	0.490928	0.160251	0.00291593	0.000395612	0.306968	0.140479	0.00164563	0.000519727	0.6	0.14
WP_038351361.1	ABC transporter ATP-binding protein [Eubacterium limosum]	31 kDa	0.842308	0.31897	0.00501419	0.00120753	0.298907	0.138566	0.00164247	0.000626548	0.4	0.02
WP_052237106.1	YigZ family protein [Eubacterium limosum]	24 kDa	0.121117	0.080745	0.000676431	0.000464008	0.30974	0.192911	0.00163695	0.000768129	2.6	0.12
WP_038351383.1	radical SAM protein [Eubacterium limosum]	33 kDa	0.14943	0.116318	0.00102187	0.000862424	0.28083	0.129616	0.00163229	0.000940386	1.9	0.18
WP_038351069.1	amino acid ABC transporter ATPase [Eubacterium limosum]	28 kDa	0.669355	0.173182	0.00402451	0.000337003	0.260763	0.192374	0.00162722	0.00142083	0.4	0.02
WP_081571051.1	hypothetical protein [Eubacterium limosum]	30 kDa	0.301992	0.078165	0.00186658	0.000471878	0.271515	0.170578	0.0016245	0.00120162	0.9	0.76
WP_038351569.1	hypothetical protein [Eubacterium limosum]	14 kDa	0.32132	0.371028	0.00181865	0.00214347	0.28165	0	0.00161507	0.000347396	0.9	0.84
WP_038352684.1	hypothetical protein [Eubacterium limosum]	32 kDa	0.4608	0.362739	0.00257296	0.00179993	0.289328	0.184663	0.00160785	0.000845084	0.6	0.43
WP_038351667.1	noncanonical pyrimidine nucleotidase, YjjG family [Eubacterium limosum]	26 kDa	0.15175	0.128429	0.000925276	0.000659695	0.272263	0.083915	0.00160347	0.000689138	1.8	0.17
WP_081571324.1	rRNA maturation RNase YbeY [Eubacterium limosum]	18 kDa	0.159458	0.106305	0.00108036	0.000766502	0.277065	0.12891	0.00159471	0.000807785	1.7	0.21
WP_038353578.1	cyclic pyranopterin monophosphate synthase MoaC [Eubacterium limosum]	18 kDa	0.501537	0.364385	0.00285817	0.0022279	0.297735	0.330751	0.00159126	0.0016143	0.6	0.44
WP_081571225.1	tRNA (adenosine(37)-N6)-threonylcarbamoyltransferase complex ATPase subunit type 1 TsaE [Eubacterium limosum]	17 kDa	0.124662	0.249325	0.000603529	0.00120706	0.320752	0.358516	0.00159	0.00167244	2.6	0.4
WP_038351860.1	membrane protein [Eubacterium limosum]	104 kDa	0.832155	0.173671	0.00513539	0.00104614	0.278797	0.0814612	0.00158779	0.000503079	0.3	0.0012
WP_038351083.1	phosphatidylethanolamine-binding protein [Eubacterium limosum]	18 kDa	0.164782	0.109855	0.00108384	0.000790519	0.286702	0.133985	0.0015766	0.000536556	1.7	0.21
WP_038351465.1	PLP-dependent lyase/thiolase [Eubacterium limosum]	44 kDa	0.357813	0.054135	0.00224621	0.000673259	0.278728	0.0849794	0.00157456	0.000486079	0.8	0.17
WP_081571232.1	hypothetical protein [Eubacterium limosum]	95 kDa	0.307422	0.104496	0.00181176	0.000289488	0.280832	0.0627191	0.00156664	0.000221045	0.9	0.68
WP_038353196.1	hypothetical protein [Eubacterium limosum]	17 kDa	0.172853	0.115235	0.00107678	0.000803104	0.257025	0.296787	0.00156388	0.00189348	1.5	0.62
WP_038354118.1	shikimate dehydrogenase [Eubacterium limosum]	31 kDa	0.558782	0.218524	0.00342909	0.00136759	0.244372	0.255427	0.00156375	0.00196207	0.4	0.11
WP_038353079.1	maltodextrin phosphorylase [Eubacterium limosum]	93 kDa	0.38197	0.114683	0.00238167	0.000904546	0.266162	0.108949	0.00156317	0.000767392	0.7	0.19
WP_038351049.1	ABC transporter ATP-binding protein [Eubacterium limosum]	33 kDa	1.03698	0.585995	0.00617665	0.00324752	0.278228	0.071275	0.00155957	0.000305554	0.3	0.042
WP_038353349.1	MurR/RpiR family transcriptional regulator [Eubacterium limosum]	31 kDa	0.16575	0.201132	0.00120396	0.00161967	0.259845	0.117107	0.00155156	0.00101772	1.6	0.45
WP_038353303.1	hypothetical protein [Eubacterium limosum]	41 kDa	0.676028	0.34986	0.00433043	0.00250257	0.281958	0.195964	0.0015494	0.000882304	0.4	0.097
WP_038353577.1	GTP 3',8-cyclase MoaA [Eubacterium limosum]	35 kDa	0.080685	0.05379	0.000546661	0.000387848	0.259732	0.065985	0.00154571	0.000756783	3.2	0.0056
WP_038351842.1	hypothetical protein [Eubacterium limosum]	118 kDa	0.641277	0.208794	0.0038893	0.000992925	0.268815	0.066914	0.00154192	0.000483673	0.4	0.015
WP_038351085.1	prevent-host-death protein [Eubacterium limosum]	10 kDa	0.6734	0.319713	0.0041441	0.00188792	0.29739	0.19826	0.0015361	0.00104129	0.4	0.093
WP_038350854.1	hypothetical protein [Eubacterium limosum]	87 kDa	0.174524	0.128013	0.0010122	0.000716308	0.271718	0.0511949	0.00153236	0.000262678	1.6	0.21
WP_038351036.1	DeoR family transcriptional regulator [Eubacterium limosum]	27 kDa	0.34711	0.09158	0.00211752	0.000401555	0.261178	0.080285	0.00152949	0.000649517	0.8	0.21
WP_038351341.1	hypothetical protein [Eubacterium limosum]	40 kDa	0.376095	0.11867	0.00224048	0.000483027	0.257194	0.108413	0.00152939	0.000790216	0.7	0.19
WP_038352710.1	DNA repair protein RecN [Eubacterium limosum]	64 kDa	0.423978	0.0759484	0.00261705	0.000555138	0.279007	0.163338	0.00152815	0.000794828	0.7	0.16
WP_038352665.1	hypothetical protein [Eubacterium limosum]	15 kDa	0.285645	0.329834	0.00189291	0.00233905	0.269578	0.233965	0.0015161	0.00113151	0.9	0.94
WP_038351399.1	undecaprenyldiphospho-muramoylpentapeptide beta-N- acetylglucosaminyltransferase [Eubacterium limosum]	40 kDa	0.403385	0.122509	0.00252371	0.000893785	0.285481	0.140288	0.00151452	0.000583605	0.7	0.25
WP_038353805.1	lactaldehyde reductase [Eubacterium limosum]	41 kDa	0.0683722	0.0455815	0.000425925	0.00031767	0.272045	0.05427	0.00151367	0.000155761	4	0.0012
WP_038353935.1	hypothetical protein [Eubacterium limosum]	30 kDa	0.43702	0.224372	0.00248924	0.000984472	0.286952	0.274033	0.00150488	0.00143261	0.7	0.43
WP_038353552.1	hypothetical protein [Eubacterium limosum]	31 kDa	2.55958	1.44387	0.0148316	0.00526026	0.26083	0	0.00149568	0.000321716	0.1	0.019
WP_038351337.1	cysteine desulfurase [Eubacterium limosum]	43 kDa	0.652097	0.185325	0.003946	0.000915543	0.256648	0.050965	0.00149189	0.000509526	0.4	0.0063
WP_038351395.1	hypothetical protein [Eubacterium limosum]	50 kDa	0.433675	0.0840282	0.00276952	0.000963228	0.266717	0.11729	0.00147927	0.000526866	0.6	0.06
WP_038353021.1	hypothetical protein [Eubacterium limosum]	31 kDa	0.492095	0.0979937	0.00299824	0.000352738	0.25577	0	0.00146666	0.000315474	0.5	0.0029
WP_038351248.1	hypothetical protein [Eubacterium limosum]	28 kDa	0.03347	0.06694	0.000162038	0.000324077	0.262365	0.232182	0.00145696	0.00119724	7.8	0.11
WP_013379926.1	MULTISPECIES: DNA-binding response regulator [Clostridiales]	27 kDa	0.602753	0.271619	0.00354283	0.00110798	0.226682	0.171865	0.00144656	0.00144065	0.4	0.058
WP_038350752.1	capsular biosynthesis protein [Eubacterium limosum]	30 kDa	0.32912	0.260466	0.00176817	0.00127981	0.239178	0.145207	0.0014397	0.000974707	0.7	0.57
WP_081571172.1	50S ribosomal protein L28 [Eubacterium limosum]	7 kDa	17.8832	9.47656	0.104115	0.0505684	0.297615	0.343656	0.00143888	0.00166229	0.02	0.01
WP_013379302.1	MULTISPECIES: magnesium transporter [Clostridiales]	35 kDa	0.2229	0	0.00140243	0.000349359	0.25526	0.06472	0.00143809	0.000320219	1.1	0.36
WP_038353050.1	RNA helicase [Eubacterium limosum]	62 kDa	0.516818	0.267922	0.00306539	0.00129324	0.245368	0.106892	0.00143098	0.000797778	0.5	0.11
WP_038351637.1	phosphohydrolase [Eubacterium limosum]	19 kDa	0.32949	0.21966	0.00184017	0.0012623	0.25962	0.1198	0.00142844	0.000479214	0.8	0.6
WP_038351312.1	molybdopterin biosynthesis protein MoeB [Eubacterium limosum]	25 kDa	0.114375	0.07625	0.000774919	0.000549793	0.2529	0.228739	0.0014265	0.00125081	2.2	0.29
WP_038353945.1	N-acetyltransferase [Eubacterium limosum]	21 kDa	0.30211	0.275544	0.00221951	0.00234827	0.231855	0.10557	0.00141964	0.000993035	0.8	0.65
WP_038351877.1	ATP phosphoribosyltransferase regulatory subunit [Eubacterium limosum]	47 kDa	1.90771	1.05259	0.0111121	0.00464723	0.23291	0.090332	0.00139832	0.000838878	0.1	0.019
WP_038352884.1	oxidoreductase [Eubacterium limosum]	30 kDa	0.837392	0.428541	0.00544734	0.00382753	0.237235	0.174629	0.00139568	0.000959249	0.3	0.041
WP_038351078.1	transcriptional regulator [Eubacterium limosum]	23 kDa	0.128968	0.167851	0.000768767	0.00107748	0.257935	0.109518	0.00139376	0.000377046	2	0.25
WP_038352420.1	hypothetical protein [Eubacterium limosum]	23 kDa	0.366505	0.170848	0.00221539	0.000892449	0.220647	0.172953	0.00139372	0.00120838	0.6	0.28
WP_038350651.1	excinuclease ABC subunit B [Eubacterium limosum]	74 kDa	0.484118	0.185971	0.002919	0.000919947	0.231252	0.0766041	0.00139351	0.000779929	0.5	0.046
WP_038353317.1	DNA gyrase subunit A [Eubacterium limosum]	94 kDa	1.10685	0.268879	0.00665796	0.000372312	0.226602	0.105366	0.00139283	0.000939934	0.2	0.00089
WP_081571129.1	hypothetical protein [Eubacterium limosum]	62 kDa	0.157045	0.0388499	0.000949275	0.000113433	0.228432	0.0922069	0.00138758	0.000841753	1.5	0.2
WP_038353520.1	hypothetical protein [Eubacterium limosum]	27 kDa	0.21715	0.0909558	0.00127538	0.000311715	0.261983	0.160406	0.0013863	0.000635054	1.2	0.64
WP_038352901.1	phosphatase [Eubacterium limosum]	28 kDa	0.517238	0.178813	0.00304833	0.000482985	0.255038	0.155756	0.00138368	0.000679674	0.5	0.069
WP_038352812.1	30S ribosomal protein S20 [Eubacterium limosum]	10 kDa	2.43365	0.683294	0.0151137	0.00448838	0.208225	0.240438	0.00138135	0.0016185	0.09	0.00085
WP_038353037.1	pur operon repressor [Eubacterium limosum]	30 kDa	0.48622	0.232113	0.00313546	0.00171577	0.233675	0.07135	0.00137588	0.000588305	0.5	0.083
WP_038351573.1	bifunctional 3,4-dihydroxy-2-butanone-4-phosphate synthase/GTP cyclohydrolase II [Eubacterium limosum]	45 kDa	4.49152	2.98268	0.0249026	0.0162246	0.26586	0.424507	0.00137402	0.0019862	0.06	0.031
WP_038352043.1	septum formation inhibitor Maf [Eubacterium limosum]	21 kDa	0.235838	0.107595	0.00143774	0.00054931	0.253915	0.278653	0.00137393	0.00127782	1.1	0.91
WP_038351440.1	triose-phosphate isomerase [Eubacterium limosum]	26 kDa	0.153165	0.129666	0.00102516	0.000858052	0.232475	0.0978782	0.00137184	0.000759644	1.5	0.37
WP_038352570.1	alpha-amylase [Eubacterium limosum]	56 kDa	0.0670025	0.0556094	0.000482715	0.000479933	0.25608	0.138449	0.00136058	0.000536486	3.8	0.044
WP_013381789.1	MULTISPECIES: YihA family ribosome biogenesis GTP-binding protein [Clostridiales]	22 kDa	0.50915	0.307145	0.00292238	0.00139905	0.221862	0.100525	0.00135803	0.000946857	0.4	0.13
WP_038352687.1	hypothetical protein [Eubacterium limosum]	24 kDa	0.24637	0.104212	0.00144598	0.000359287	0.25951	0.234987	0.00135081	0.00107459	1.1	0.92
WP_038352518.1	DNA-binding response regulator [Eubacterium limosum]	42 kDa	0.418893	0.219821	0.00251022	0.00129727	0.249498	0.196092	0.00132732	0.000926954	0.6	0.29
WP_052237389.1	TetR family transcriptional regulator [Eubacterium limosum]	27 kDa	0.184185	0.143866	0.00105822	0.000885566	0.229493	0.206715	0.00132587	0.00111238	1.2	0.73
WP_081571084.1	ribulose-phosphate 3-epimerase [Eubacterium limosum]	25 kDa	0.391647	0.294384	0.00226473	0.00143333	0.2358	0.0993851	0.00132201	0.000515969	0.6	0.35
WP_038353083.1	alpha-amylase [Eubacterium limosum]	75 kDa	0.383628	0.0819728	0.00233126	0.000300123	0.226768	0.0556995	0.00132199	0.0005166	0.6	0.019
WP_038352583.1	hypothetical protein [Eubacterium limosum]	79 kDa	0.758958	0.197633	0.00465216	0.00121492	0.231923	0.109711	0.00131887	0.000613783	0.3	0.0035
WP_038352625.1	RNA-binding protein [Eubacterium limosum]	32 kDa	1.04272	0.457634	0.00615383	0.00179746	0.223475	0.164285	0.00131504	0.000903401	0.2	0.015
WP_013382571.1	MULTISPECIES: cation diffusion facilitator family transporter [Clostridiales]	34 kDa	0.479137	0.074985	0.00293511	0.000363535	0.23486	0.104958	0.00130995	0.000525031	0.5	0.0091
WP_038352468.1	MIP (Major intrinsic protein) family permease [Eubacterium limosum]	25 kDa	0.197383	0.088345	0.00133555	0.000965361	0.241555	0.102012	0.00130568	0.000350175	1.2	0.54
WP_081571265.1	RNA polymerase subunit sigma-24 [Eubacterium limosum]	31 kDa	0.452327	0.153898	0.00271263	0.000731603	0.237357	0.247674	0.00130143	0.00123136	0.5	0.19
WP_038351090.1	hypothetical protein [Eubacterium limosum]	33 kDa	0.35174	0.175251	0.00214405	0.00104772	0.211152	0.126823	0.00129269	0.00104965	0.6	0.24
WP_013381039.1	MULTISPECIES: citramalate synthase [Clostridiales]	58 kDa	0.933292	0.523002	0.00543977	0.00199234	0.208711	0.122157	0.00129233	0.00100874	0.2	0.036
WP_038353908.1	radical SAM protein [Eubacterium limosum]	34 kDa	0	0	0	0	0.25108	0.238615	0.0012902	0.00112053	INF	0.08
WP_038353278.1	hypothetical protein [Eubacterium limosum]	60 kDa	0.0309105	0.0356924	0.000184125	0.000214235	0.21674	0.0689917	0.00128995	0.000626561	7	0.003
WP_038351527.1	hypothetical protein [Eubacterium limosum]	37 kDa	0.183165	0.05521	0.00109389	0.00021923	0.24921	0.16614	0.00128724	0.00087259	1.4	0.48
WP_038352590.1	hypothetical protein [Eubacterium limosum]	32 kDa	0.11887	0	0.000747901	0.000186309	0.218612	0.066495	0.00128706	0.00054918	1.8	0.024
WP_038353176.1	teichoic acid ABC transporter ATP-binding protein [Eubacterium limosum]	26 kDa	0.513652	0.168782	0.00308254	0.000679615	0.230305	0.0968967	0.00128227	0.00048018	0.4	0.027
WP_038353450.1	sorbitol operon regulator SorC2 [Eubacterium limosum]	35 kDa	0.418063	0.325678	0.0023579	0.0015393	0.228347	0.101821	0.00128074	0.000537055	0.5	0.31
WP_052237262.1	prepilin-type cleavage/methylation domain-containing protein [Eubacterium limosum]	18 kDa	0.932155	0.350886	0.00562483	0.00192163	0.231775	0.199581	0.00127091	0.00101639	0.2	0.013
WP_038350968.1	twitching motility protein PilT [Eubacterium limosum]	41 kDa	0.284607	0.197983	0.00176698	0.00118216	0.222015	0.100948	0.00126793	0.000564284	0.8	0.59
WP_038353307.1	tRNA uridine 5-carboxymethylaminomethyl modification enzyme GidA [Eubacterium limosum]	70 kDa	0.653507	0.126315	0.00400895	0.000709701	0.230502	0.0916087	0.0012607	0.000316718	0.4	0.0016
WP_013380015.1	MULTISPECIES: hypothetical protein [Clostridiales]	25 kDa	0.391682	0.185516	0.00243748	0.00113016	0.212185	0.230017	0.00125624	0.00134467	0.5	0.27
WP_038352003.1	1-phosphofructokinase [Eubacterium limosum]	32 kDa	0.09064	0.117327	0.000522974	0.000649309	0.217525	0.130975	0.00124832	0.000735541	2.4	0.2
WP_038350984.1	histidine phosphatase family protein [Eubacterium limosum]	25 kDa	0.56638	0.399623	0.00376957	0.00343859	0.20127	0.157472	0.00123232	0.00103625	0.4	0.14
WP_052237165.1	phosphate starvation-inducible protein PhoH [Eubacterium limosum]	37 kDa	0.348323	0.176295	0.00204306	0.000989842	0.2149	0	0.0012323	0.000265064	0.6	0.18
WP_081571142.1	methyltransferase [Eubacterium limosum]	25 kDa	0.0383025	0.076605	0.000322212	0.000644424	0.203253	0.159055	0.00122681	0.00103855	5.3	0.11
WP_052237490.1	phage portal protein [Eubacterium limosum]	52 kDa	0	0	0	0	0.211725	0.13047	0.00122011	0.000790059	INF	0.018
WP_013382261.1	MULTISPECIES: 50S ribosomal protein L36 [Clostridiales]	4 kDa	6.90273	6.65131	0.0380035	0.0346664	0.25805	0.5161	0.00121998	0.00243996	0.04	0.093
WP_052237496.1	hypothetical protein [Eubacterium limosum]	25 kDa	0.121373	0.157799	0.000860732	0.00105315	0.204263	0.15986	0.00120837	0.00107408	1.7	0.49
WP_038351642.1	cobalamin biosynthesis protein CobQ [Eubacterium limosum]	29 kDa	0.37394	0.218066	0.00222989	0.00133986	0.20541	0.0856903	0.00120387	0.000654366	0.5	0.2
WP_038350917.1	hypothetical protein [Eubacterium limosum]	35 kDa	0.584878	0.206109	0.00366868	0.00147499	0.24867	0.287139	0.00120225	0.00138891	0.4	0.11
WP_038353895.1	hypothetical protein [Eubacterium limosum]	21 kDa	0.09153	0.10569	0.00047029	0.000544854	0.191435	0.163431	0.00118595	0.00126286	2.1	0.34
WP_038351898.1	aldehyde ferredoxin oxidoreductase [Eubacterium limosum]	68 kDa	0.37614	0.0596556	0.0023472	0.000602308	0.214867	0.185996	0.0011856	0.000954897	0.6	0.15
WP_038351936.1	endonuclease III [Eubacterium limosum]	24 kDa	0.34362	0	0.00216197	0.000538567	0.205267	0.092235	0.00118132	0.00058124	0.6	0.024
WP_038350840.1	hypothetical protein [Eubacterium limosum]	40 kDa	0.320063	0.193598	0.00180606	0.000810265	0.23474	0.183722	0.00118042	0.000868704	0.7	0.55
WP_038354001.1	ribosome silencing factor RsfS [Eubacterium limosum]	13 kDa	0.415127	0.330949	0.00294159	0.00260782	0.24467	0.323295	0.00117261	0.00153218	0.6	0.49
WP_050814086.1	MULTISPECIES: MerR family transcriptional regulator [Clostridiales]	18 kDa	0.228565	0.196689	0.00165656	0.00170615	0.24032	0.277498	0.00116188	0.00134228	1.1	0.95
WP_081571278.1	hypothetical protein [Eubacterium limosum]	57 kDa	0.308057	0.041915	0.00192027	0.00042386	0.212083	0.111481	0.00115835	0.000456809	0.7	0.16
WP_038350838.1	hypothetical protein [Eubacterium limosum]	70 kDa	0.67745	0.099847	0.00431699	0.00150937	0.217043	0.108944	0.0011581	0.000394358	0.3	0.00079
WP_038350674.1	nicotinate-nucleotide diphosphorylase (carboxylating) [Eubacterium limosum]	31 kDa	0.196682	0.176115	0.00106243	0.000928104	0.192578	0.128385	0.00115518	0.00082157	1	0.97
WP_038352253.1	sirohydrochlorin cobaltochelatase [Eubacterium limosum]	30 kDa	0.21335	0.266375	0.0012854	0.00140214	0.19565	0.0813371	0.00115413	0.000633608	0.9	0.9
WP_038353693.1	FdhC protein [Eubacterium limosum]	27 kDa	0.481455	0.156719	0.00320245	0.00181161	0.182555	0.142573	0.00115251	0.000996035	0.4	0.03
WP_038352811.1	elongation factor 4 [Eubacterium limosum]	67 kDa	0.482523	0.120764	0.00303135	0.00107987	0.21569	0.164832	0.00115142	0.000705251	0.4	0.04
WP_038351417.1	DNA topoisomerase I [Eubacterium limosum]	78 kDa	0.866535	0.344956	0.00511768	0.00160841	0.202775	0.045199	0.001141	0.000251999	0.2	0.0088
WP_038352406.1	extradiol ring-cleavage dioxygenase [Eubacterium limosum]	50 kDa	0.0779428	0.112234	0.000620019	0.000948597	0.198515	0.110017	0.0011367	0.000634594	2.5	0.18
WP_038353264.1	GNAT family N-acetyltransferase [Eubacterium limosum]	22 kDa	0.435038	0.207998	0.00259381	0.00100632	0.17704	0.15067	0.00113364	0.00115508	0.4	0.091
WP_038352829.1	(p)ppGpp synthetase [Eubacterium limosum]	83 kDa	0.494578	0.247166	0.00284685	0.00103931	0.191553	0.0716281	0.00112731	0.000554485	0.4	0.057
WP_081571308.1	hypothetical protein [Eubacterium limosum]	23 kDa	0.0405725	0.081145	0.00026285	0.000525701	0.216027	0.169255	0.00112639	0.000912995	5.3	0.11
WP_038352534.1	4-(cytidine 5'-diphospho)-2-C-methyl-D-erythritol kinase [Eubacterium limosum]	31 kDa	0.237607	0.209733	0.00133795	0.00122388	0.191105	0.0793222	0.00111991	0.000606606	0.8	0.69
WP_038351458.1	hypothetical protein [Eubacterium limosum]	11 kDa	0.1892	0.218469	0.00107086	0.00126212	0.225	0.45	0.00111189	0.00222378	1.2	0.89
WP_052237321.1	hypothetical protein [Eubacterium limosum]	29 kDa	0.363565	0.0969313	0.00225934	0.000650148	0.20541	0.0856903	0.00111112	0.000292171	0.6	0.05
WP_038351021.1	TIGR00299 family protein [Eubacterium limosum]	42 kDa	0.759942	0.275475	0.00467005	0.00154154	0.189026	0.083139	0.00110568	0.000557586	0.2	0.0074
WP_038352810.1	transcription termination factor Rho [Eubacterium limosum]	70 kDa	0.500812	0.169572	0.00296759	0.000508482	0.200605	0.0801844	0.00110462	0.000330364	0.4	0.019
WP_038352270.1	S-methyl-5-thioribose-1-phosphate isomerase [Eubacterium limosum]	38 kDa	0.953697	0.600652	0.00559991	0.00259774	0.191695	0.197753	0.00109928	0.00100914	0.2	0.053
WP_038351557.1	hypothetical protein [Eubacterium limosum]	29 kDa	0.419738	0.211945	0.00243049	0.00102962	0.225785	0.260714	0.0010916	0.00126109	0.5	0.29
WP_038353190.1	multidrug ABC transporter ATP-binding protein [Eubacterium limosum]	70 kDa	0.202298	0.111432	0.00119954	0.000532009	0.18427	0.0580461	0.00108567	0.000493589	0.9	0.78
WP_038351092.1	endonuclease IV [Eubacterium limosum]	31 kDa	0.135203	0.196961	0.00071651	0.00107256	0.192595	0.0799803	0.00108014	0.000415428	1.4	0.61
WP_038351274.1	hypothetical protein [Eubacterium limosum]	193 kDa	0.220828	0.0795398	0.00134044	0.000395262	0.181741	0.16115	0.00106693	0.000947302	0.8	0.68
WP_038352573.1	CoA transferase [Eubacterium limosum]	44 kDa	0.085027	0	0.000534969	0.000133266	0.179244	0.0785646	0.00105336	0.000530153	2.1	0.053
WP_038351338.1	tRNA 4-thiouridine(8) synthase ThiI [Eubacterium limosum]	43 kDa	1.33125	0.44415	0.00793219	0.00133191	0.183239	0.0804291	0.00104364	0.000431809	0.1	0.0023
WP_038352932.1	uroporphyrinogen decarboxylase [Eubacterium limosum]	50 kDa	0.03833	0.07666	0.00020832	0.00041664	0.176102	0.0790897	0.00104048	0.000584576	4.6	0.046
WP_038350928.1	ABC transporter [Eubacterium limosum]	26 kDa	2.17048	0.900696	0.0131719	0.00424564	0.188348	0.083915	0.00103781	0.000334731	0.09	0.0047
WP_038351477.1	molybdopterin-binding protein [Eubacterium limosum]	36 kDa	0.051435	0.059392	0.000356115	0.000429797	0.19087	0.11373	0.00103709	0.000495372	3.7	0.073
WP_038351392.1	16S rRNA (cytosine(1402)-N(4))-methyltransferase [Eubacterium limosum]	35 kDa	0.080685	0.05379	0.000450619	0.000309109	0.203047	0.148976	0.00103436	0.00072964	2.5	0.17
WP_038352226.1	DNA polymerase III, subunit gamma and tau [Eubacterium limosum]	63 kDa	0.56066	0.18317	0.00335612	0.000628165	0.188595	0.0980668	0.00103063	0.000401308	0.3	0.012
WP_038352411.1	cysteine methyltransferase [Eubacterium limosum]	17 kDa	0.455892	0.297702	0.00314043	0.00279777	0.171652	0.114435	0.00102966	0.0007323	0.4	0.12
WP_052237310.1	hypothetical protein [Eubacterium limosum]	46 kDa	0.238425	0.0926781	0.00150801	0.000668797	0.171847	0.132374	0.00102879	0.000820518	0.7	0.44
WP_038352138.1	ATPase P [Eubacterium limosum]	86 kDa	0.124203	0.0730645	0.000750154	0.000369857	0.171382	0.0475199	0.00102632	0.000514778	1.4	0.32
WP_038352435.1	serine protease HtrA [Eubacterium limosum]	42 kDa	0	0	0	0	0.190773	0.148172	0.00101709	0.000646726	INF	0.042
WP_052237480.1	glycosyl hydrolase [Eubacterium limosum]	97 kDa	0.14974	0.041126	0.000925667	0.000242185	0.18262	0.0566023	0.00101507	0.000235057	1.2	0.38
WP_038351431.1	ribosome maturation factor [Eubacterium limosum]	17 kDa	0.292805	0.13723	0.00185507	0.000981588	0.18071	0.236846	0.00100644	0.00119571	0.6	0.44
WP_013380011.1	MULTISPECIES: glutamine ABC transporter permease [Clostridiales]	25 kDa	0.514095	0.383277	0.00289306	0.00170114	0.16495	0.190468	0.00100364	0.00121517	0.3	0.15
WP_013378704.1	MULTISPECIES: phosphoglycolate phosphatase [Clostridiales]	25 kDa	0.212572	0.258709	0.00129235	0.00163497	0.15681	0.132861	0.00100337	0.00101796	0.7	0.71
WP_038351080.1	hypothetical protein [Eubacterium limosum]	30 kDa	0.330577	0.261661	0.00181831	0.00138722	0.163622	0.071965	0.000999686	0.00068348	0.5	0.26
WP_052237079.1	hypothetical protein [Eubacterium limosum]	44 kDa	0.428225	0.23623	0.00243769	0.000942228	0.180709	0.110737	0.000992391	0.000560394	0.4	0.11
WP_038352400.1	hypothetical protein [Eubacterium limosum]	27 kDa	0	0	0	0	0.179317	0.079515	0.000988241	0.000317071	INF	0.0041
WP_052237372.1	rRNA (cytidine-2'-O-)-methyltransferase [Eubacterium limosum]	31 kDa	0.161133	0.125575	0.000925558	0.000772912	0.161133	0.125575	0.000986445	0.000826404	1	1
WP_038352747.1	AraC family transcriptional regulator [Eubacterium limosum]	30 kDa	0.061665	0.0712046	0.000349019	0.000411357	0.161762	0.126073	0.000976291	0.000823293	2.6	0.22
WP_038352830.1	protein translocase subunit SecF [Eubacterium limosum]	35 kDa	0.271587	0.2135	0.0017974	0.00177786	0.166595	0.0685488	0.000976098	0.00052553	0.6	0.39
WP_038351210.1	hypothetical protein [Eubacterium limosum]	26 kDa	0.516305	0.169785	0.00306543	0.000422606	0.152455	0.129043	0.000975344	0.000988575	0.3	0.014
WP_038352784.1	leucine dehydrogenase [Eubacterium limosum]	38 kDa	0.372555	0.197554	0.00216666	0.000842122	0.192976	0.19914	0.000975194	0.000951084	0.5	0.25
WP_038352174.1	hypothetical protein [Eubacterium limosum]	30 kDa	0.063085	0.0728443	0.000357056	0.000420829	0.165667	0.129167	0.000971962	0.000856905	2.6	0.22
WP_038352682.1	[FeFe] hydrogenase H-cluster maturation GTPase HydF [Eubacterium limosum]	44 kDa	0.743865	0.174224	0.00461292	0.00136039	0.179734	0.0787931	0.000971276	0.000314904	0.2	0.0011
WP_052237192.1	hypothetical protein [Eubacterium limosum]	113 kDa	0.387982	0.056385	0.00239873	0.00041462	0.173985	0.0538378	0.000969793	0.000213895	0.4	0.0015
WP_038351598.1	GNAT family N-acetyltransferase [Eubacterium limosum]	10 kDa	1.00517	0.545473	0.00670839	0.00531231	0.19826	0.228931	0.000958529	0.00110736	0.2	0.034
WP_038351060.1	hydantoinase [Eubacterium limosum]	57 kDa	0.30866	0.0778507	0.00197284	0.000828105	0.156111	0.109979	0.000953732	0.00084052	0.5	0.064
WP_038352989.1	peptidase U32 [Eubacterium limosum]	47 kDa	0.385862	0.054125	0.00240457	0.000531222	0.16568	0	0.00095006	0.000204355	0.4	0.00019
WP_038350989.1	hypothetical protein [Eubacterium limosum]	55 kDa	0.281575	0.103125	0.00174531	0.000711686	0.15923	0.03858	0.000946003	0.000451282	0.6	0.068
WP_038352789.1	ABC transporter [Eubacterium limosum]	83 kDa	0.314108	0.07307	0.00197104	0.000579772	0.165364	0.049611	0.000945965	0.00036307	0.5	0.015
WP_038353689.1	iron ABC transporter ATP-binding protein [Eubacterium limosum]	28 kDa	0.0331975	0.066395	0.000180425	0.00036085	0.161665	0.32333	0.000941931	0.00188386	4.9	0.47
WP_038353306.1	16S rRNA methyltransferase G [Eubacterium limosum]	27 kDa	0.677945	0.39469	0.00402408	0.0019458	0.187538	0.146533	0.000941888	0.000697765	0.3	0.059
WP_038352897.1	NAD(P)-dependent oxidoreductase [Eubacterium limosum]	34 kDa	0.592785	0.343953	0.00365591	0.00190316	0.173625	0.0716203	0.000939821	0.000242678	0.3	0.054
WP_052237454.1	SrtB family sortase [Eubacterium limosum]	28 kDa	0.1372	0.115736	0.000824805	0.000660627	0.170398	0.075215	0.000939255	0.000299828	1.2	0.65
WP_013379273.1	MULTISPECIES: DNA helicase PcrA [Clostridiales]	85 kDa	0.730165	0.17461	0.00457772	0.00164041	0.161355	0.0286077	0.000933936	0.000312301	0.2	0.00067
WP_038351874.1	16S rRNA (adenine(1518)-N(6)/adenine(1519)-N(6))-dimethyltransferase [Eubacterium limosum]	32 kDa	0.930177	0.380946	0.00580407	0.00249407	0.151555	0.06623	0.000925593	0.000630156	0.2	0.0069
WP_052237395.1	hypothetical protein [Eubacterium limosum]	62 kDa	0.173863	0.0657817	0.001086	0.000450816	0.180969	0.167708	0.000922491	0.000739974	1	0.94
WP_038352440.1	ABC transporter [Eubacterium limosum]	35 kDa	0.168043	0.123705	0.00100428	0.000630995	0.164925	0.0678213	0.000918874	0.000336021	1	0.97
WP_013378808.1	MULTISPECIES: GntR family transcriptional regulator [Clostridiales]	14 kDa	0.912068	0.596945	0.00535189	0.00319316	0.138465	0.159886	0.000918564	0.00107627	0.2	0.046
WP_038351051.1	peptide ABC transporter permease [Eubacterium limosum]	37 kDa	0.0752625	0.050175	0.000468848	0.000349683	0.15556	0.063751	0.000911365	0.000489316	2.1	0.095
WP_038353952.1	hydroxyacid dehydrogenase [Eubacterium limosum]	53 kDa	0.0176098	0.0352195	8.52541e-05	0.000170508	0.167345	0.0749749	0.000908975	0.000355304	9.5	0.011
WP_038351978.1	dehydrosqualene desaturase [Eubacterium limosum]	56 kDa	0.141415	0.119404	0.000783961	0.000654799	0.160222	0.124249	0.000908604	0.000718908	1.1	0.83
WP_038353874.1	nicotinate-nicotinamide nucleotide adenylyltransferase [Eubacterium limosum]	24 kDa	0.125055	0.162669	0.000797552	0.000945594	0.15838	0	0.000908199	0.000195351	1.3	0.7
WP_081571301.1	hypothetical protein [Eubacterium limosum]	57 kDa	0.17725	0.129014	0.00098632	0.000582152	0.157436	0.110957	0.000908088	0.000646552	0.9	0.82
WP_081571108.1	hypothetical protein [Eubacterium limosum]	37 kDa	0.127165	0.0548435	0.000858239	0.000606136	0.157325	0.115163	0.000907453	0.000688177	1.2	0.65
WP_081571079.1	hypothetical protein [Eubacterium limosum]	25 kDa	0.333278	0.153786	0.00201571	0.000806564	0.15756	0.133516	0.000907055	0.000676459	0.5	0.14
WP_038351662.1	hypothetical protein [Eubacterium limosum]	18 kDa	1.05188	0.791005	0.00586608	0.00327744	0.157425	0.10495	0.000897889	0.000652054	0.1	0.066
WP_038351755.1	ubiquinone biosynthesis methyltransferase UbiE [Eubacterium limosum]	29 kDa	1.91497	1.00842	0.0113498	0.00450534	0.168377	0.131318	0.000897554	0.000623061	0.09	0.014
WP_038351362.1	ABC transporter ATP-binding protein [Eubacterium limosum]	28 kDa	0.58284	0.341711	0.00332569	0.00140829	0.138937	0.117247	0.000888423	0.000897833	0.2	0.049
WP_038354124.1	(Fe-S)-binding protein [Eubacterium limosum]	26 kDa	0.233575	0.0983747	0.00152343	0.000884909	0.153883	0.130292	0.000885988	0.00066034	0.7	0.37
WP_038351677.1	alkyl/aryl-sulfatase [Eubacterium limosum]	74 kDa	0.158972	0.0463472	0.00100784	0.000361999	0.158973	0.0463472	0.000873336	0.000122084	1	1
WP_038353189.1	ABC transporter [Eubacterium limosum]	63 kDa	0.389933	0.0767949	0.00239059	0.000392281	0.157568	0.114133	0.000868923	0.000601499	0.4	0.015
WP_038353180.1	hypothetical protein [Eubacterium limosum]	39 kDa	0.925495	0.419035	0.00543336	0.00227583	0.146768	0.0599538	0.0008598	0.000460602	0.2	0.01
WP_038351359.1	nickel transporter permease NikB [Eubacterium limosum]	34 kDa	0.307273	0.175935	0.00175795	0.000791959	0.140657	0.061115	0.000858737	0.000582438	0.5	0.12
WP_038352247.1	L-threonine-O-3-phosphate decarboxylase [Eubacterium limosum]	40 kDa	0.148781	0.108413	0.000946216	0.00072926	0.146332	0.059765	0.00085724	0.000459175	1	0.97
WP_038352909.1	hypothetical protein [Eubacterium limosum]	58 kDa	0.683345	0.21431	0.00414922	0.00109893	0.153376	0.0925026	0.000855199	0.000427304	0.2	0.0039
WP_038350676.1	quinolinate synthetase [Eubacterium limosum]	34 kDa	0.282935	0.222719	0.00159997	0.00129098	0.120842	0.17555	0.000854331	0.00131269	0.4	0.3
WP_038352670.1	HDIG domain-containing protein [Eubacterium limosum]	19 kDa	0.838385	0.619784	0.00478429	0.00299901	0.11437	0.22874	0.00085107	0.00170214	0.1	0.071
WP_038353060.1	hypothetical protein [Eubacterium limosum]	30 kDa	0.233375	0.141372	0.00159574	0.00134493	0.163045	0.12709	0.000849981	0.000685512	0.7	0.49
WP_013381357.1	MULTISPECIES: transporter [Clostridiales]	47 kDa	0.168672	0.102998	0.000958336	0.000432506	0.143813	0.0428935	0.000846258	0.000357283	0.9	0.67
WP_038350746.1	maltodextrin phosphorylase [Eubacterium limosum]	93 kDa	0.738868	0.290355	0.0044382	0.00110809	0.14582	0.0256921	0.000843969	0.000281461	0.2	0.0066
WP_052237288.1	fibronectin-binding protein [Eubacterium limosum]	70 kDa	0.423953	0.19071	0.00246306	0.000657303	0.138861	0.0754667	0.000843722	0.000610156	0.3	0.032
WP_052237084.1	hypothetical protein [Eubacterium limosum]	38 kDa	0.0495705	0.0572391	0.000254698	0.00029508	0.156326	0.11437	0.000838857	0.000485145	3.2	0.15
WP_038352808.1	Asp23/Gls24 family envelope stress response protein [Eubacterium limosum]	13 kDa	1.36698	0.777616	0.00867403	0.00601442	0.15541	0.179452	0.00083674	0.000972684	0.1	0.023
WP_013381048.1	MULTISPECIES: endopeptidase La [Clostridiales]	88 kDa	0.361115	0.05697	0.00224764	0.000500001	0.144246	0.0707588	0.00083099	0.000441118	0.4	0.0031
WP_038353263.1	23S rRNA (uracil-5-)-methyltransferase RumA [Eubacterium limosum]	51 kDa	0.174858	0.0785045	0.00109032	0.000488071	0.153705	0.0667442	0.000830988	0.000265692	0.9	0.7
WP_038353564.1	GyaR protein [Eubacterium limosum]	36 kDa	0.16251	0.11928	0.000935968	0.000494553	0.165153	0.147021	0.000827316	0.000710413	1	0.98
WP_052237464.1	GntR family transcriptional regulator [Eubacterium limosum]	27 kDa	0.145705	0.123146	0.0010529	0.00106574	0.145705	0.123146	0.000822998	0.000602644	1	1
WP_038352925.1	S-adenosylmethionine:tRNA ribosyltransferase-isomerase [Eubacterium limosum]	39 kDa	0.317098	0.097969	0.00202548	0.000855705	0.147649	0.0603343	0.000822773	0.000298918	0.5	0.026
WP_052237224.1	hypothetical protein [Eubacterium limosum]	55 kDa	0	0	0	0	0.139962	0.0604661	0.000822372	0.000409905	INF	0.0036
WP_052237282.1	hypothetical protein [Eubacterium limosum]	60 kDa	0.293705	0.116976	0.00193963	0.00107475	0.146691	0.0882032	0.000818066	0.000407675	0.5	0.092
WP_038350862.1	hypothetical protein [Eubacterium limosum]	19 kDa	0.267848	0.210869	0.00176761	0.00153842	0.10911	0.21822	0.000811929	0.00162386	0.4	0.34
WP_038353054.1	MULTISPECIES: amino acid ABC transporter permease [Clostridiales]	24 kDa	0.8806	0.411833	0.00563518	0.00303984	0.16746	0.193366	0.00080962	0.000935326	0.2	0.02
WP_038352141.1	16S rRNA (uracil(1498)-N(3))-methyltransferase [Eubacterium limosum]	27 kDa	0.311145	0.197448	0.00184961	0.00107874	0.14015	0	0.000803663	0.000172865	0.5	0.13
WP_038353953.1	2-hydroxy-3-oxopropionate reductase [Eubacterium limosum]	31 kDa	0	0	0	0	0.12567	0.105734	0.000803189	0.000809331	INF	0.055
WP_038353381.1	hypothetical protein [Eubacterium limosum]	21 kDa	0.40661	0.263861	0.00248173	0.00154893	0.133575	0.08905	0.00080125	0.000569855	0.3	0.098
WP_038354162.1	23S rRNA (uracil-5-)-methyltransferase RumA [Eubacterium limosum]	49 kDa	0.296641	0.15501	0.00173241	0.000902333	0.135993	0.0404735	0.000795866	0.0003319	0.5	0.092
WP_038353697.1	SAM-dependent methyltransferase [Eubacterium limosum]	45 kDa	0.174958	0.0765639	0.00105763	0.000473933	0.129818	0.086545	0.000787972	0.000555016	0.7	0.46
WP_038352786.1	transcriptional regulator [Eubacterium limosum]	27 kDa	0.070985	0.0819664	0.000364728	0.000422555	0.147008	0.12428	0.000786132	0.000732537	2.1	0.35
WP_052237246.1	GntR family transcriptional regulator [Eubacterium limosum]	28 kDa	0.646822	0.356868	0.00365799	0.00169422	0.13609	0	0.000780382	0.000167858	0.2	0.029
WP_038353607.1	hypothetical protein [Eubacterium limosum]	32 kDa	0.099365	0.19873	0.000481056	0.000962112	0.161853	0.196354	0.000778563	0.000936649	1.6	0.67
WP_038351443.1	PTS sorbitol transporter subunit IIB [Eubacterium limosum]	34 kDa	0.409407	0.137759	0.00245638	0.000653108	0.14369	0.111787	0.000766448	0.000531063	0.4	0.024
WP_038353339.1	carbohydrate kinase [Eubacterium limosum]	56 kDa	0.034185	0.06837	0.0001655	0.000331	0.121362	0.0883393	0.000762447	0.000646551	3.6	0.17
WP_038351610.1	DNA-binding response regulator [Eubacterium limosum]	23 kDa	0.18122	0.209255	0.00125469	0.0015143	0.12543	0.08362	0.000761341	0.000536258	0.7	0.64
WP_038353225.1	iron ABC transporter ATP-binding protein [Eubacterium limosum]	28 kDa	1.16445	0.410583	0.00769554	0.00472007	0.139527	0.117763	0.000758431	0.000579889	0.1	0.003
WP_038350643.1	ribonuclease H [Eubacterium limosum]	17 kDa	0.36407	0.159741	0.00245024	0.0015429	0.112865	0.130325	0.000748736	0.000877281	0.3	0.051
WP_038351542.1	hypothetical protein [Eubacterium limosum]	14 kDa	0.207698	0.138465	0.00115997	0.000795701	0.157635	0.31527	0.000745249	0.0014905	0.8	0.78
WP_038352246.1	adenosylcobinamide kinase/adenosylcobinamide phosphate guanyltransferase [Eubacterium limosum]	21 kDa	0.409533	0.193347	0.00251168	0.00114327	0.099905	0.19981	0.000743431	0.00148686	0.2	0.068
WP_038352209.1	glutamate racemase [Eubacterium limosum]	30 kDa	0.435202	0.1397	0.00270695	0.000902875	0.130663	0.110059	0.000738443	0.000539475	0.3	0.014
WP_081571059.1	UDP-N-acetylmuramoyl-L-alanyl-D-glutamate--2,6-diaminopimelate ligase [Eubacterium limosum]	56 kDa	0.294162	0.0678397	0.00177709	0.000131708	0.120523	0.0697529	0.000735674	0.000580329	0.4	0.012
WP_038353907.1	hypothetical protein [Eubacterium limosum]	30 kDa	0.0657275	0.131455	0.000357222	0.000714445	0.127622	0.107424	0.000735413	0.000545718	1.9	0.49
WP_038353704.1	ABC transporter [Eubacterium limosum]	68 kDa	0.159974	0.0763879	0.00103497	0.000582656	0.127855	0.03049	0.000734564	0.000230886	0.8	0.46
WP_038352916.1	FMN-binding domain-containing protein [Eubacterium limosum]	30 kDa	0.352715	0.0936982	0.00227047	0.00101402	0.12764	0	0.000731927	0.000157435	0.4	0.003
WP_038353873.1	phosphohydrolase [Eubacterium limosum]	22 kDa	0.329127	0.206362	0.00225796	0.00195199	0.128032	0.085355	0.000730246	0.00053031	0.4	0.12
WP_038354086.1	hypothetical protein [Eubacterium limosum]	56 kDa	0	0	0	0	0.121284	0.0702175	0.000729244	0.000478112	INF	0.014
WP_081571154.1	hypothetical protein [Eubacterium limosum]	18 kDa	0.175598	0.22999	0.000882509	0.0011233	0.109125	0.126007	0.000723925	0.000848211	0.6	0.63
WP_038354233.1	DNA methyltransferase [Eubacterium limosum]	56 kDa	0.275585	0.12813	0.00167902	0.000653116	0.120019	0.0694466	0.000721626	0.000472944	0.4	0.077
WP_038353626.1	hybrid sensor histidine kinase/response regulator [Eubacterium limosum]	108 kDa	0.333663	0.10651	0.00198955	0.000307268	0.110153	0.112264	0.000719702	0.000863061	0.3	0.028
WP_038353525.1	hypothetical protein [Eubacterium limosum]	50 kDa	0.220309	0.106708	0.00135883	0.000689329	0.134939	0.0785791	0.000716615	0.000305675	0.6	0.25
WP_052237346.1	hypothetical protein [Eubacterium limosum]	84 kDa	0.344492	0.17934	0.00200952	0.00100793	0.125575	0.0465007	0.000715917	0.000278799	0.4	0.056
WP_038353869.1	two-component sensor histidine kinase [Eubacterium limosum]	47 kDa	0.331252	0.0979939	0.0020143	0.000422459	0.121165	0.0490222	0.000714212	0.000384977	0.4	0.0086
WP_038352766.1	molybdopterin oxidoreductase [Eubacterium limosum]	13 kDa	0.242295	0.320061	0.00144929	0.00206143	0.147105	0.169862	0.000711209	0.000821636	0.6	0.62
WP_038351409.1	hypothetical protein [Eubacterium limosum]	15 kDa	0.430225	0.192344	0.0025147	0.000685635	0.131825	0.152218	0.000709756	0.00082507	0.3	0.051
WP_038351412.1	1-acyl-sn-glycerol-3-phosphate acyltransferase [Eubacterium limosum]	22 kDa	0.182938	0.155889	0.00109869	0.000886578	0.0953075	0.190615	0.000709219	0.00141844	0.5	0.5
WP_038353321.1	hypothetical protein [Eubacterium limosum]	25 kDa	0.20528	0.16067	0.00117967	0.000989066	0.115995	0.07733	0.000695796	0.000494855	0.6	0.36
WP_038353978.1	deoxyribonuclease HsdR [Eubacterium limosum]	120 kDa	0.129024	0.0488831	0.000791967	0.000270413	0.120372	0.0420695	0.000694646	0.000274387	0.9	0.8
WP_038354113.1	GGDEF domain-containing protein [Eubacterium limosum]	62 kDa	0.34471	0.143062	0.00205697	0.000622867	0.127695	0.107485	0.000694359	0.000529881	0.4	0.051
WP_038352618.1	DUF3887 domain-containing protein [Eubacterium limosum]	15 kDa	0.064875	0.12975	0.000352589	0.000705178	0.146583	0.293165	0.000692996	0.00138599	2.3	0.63
WP_052237219.1	GGDEF domain-containing protein [Eubacterium limosum]	64 kDa	0.194012	0.16832	0.00107529	0.000840722	0.12002	0	0.000688231	0.000148036	0.6	0.41
WP_038352098.1	hypothetical protein [Eubacterium limosum]	24 kDa	0	0	0	0	0.123805	0.161016	0.000686646	0.000931189	INF	0.18
WP_038352215.1	hypothetical protein [Eubacterium limosum]	46 kDa	0.0202105	0.040421	9.78451e-05	0.00019569	0.127931	0.113076	0.000681291	0.000652559	6.3	0.12
WP_038353340.1	galactitol-1-phosphate 5-dehydrogenase [Eubacterium limosum]	39 kDa	0.074946	0.0967889	0.000460283	0.000621455	0.123348	0.053088	0.000680596	0.000211282	1.6	0.41
WP_038352544.1	cold-shock protein [Eubacterium limosum]	7 kDa	26.126	22.4096	0.146176	0.0967374	0.143687	0.287375	0.00067931	0.00135862	0.005	0.06
WP_038354260.1	energy-coupling factor transporter ATPase [Eubacterium limosum]	32 kDa	0.282465	0.07249	0.00172463	0.000324001	0.126885	0.184547	0.0006788	0.000880711	0.4	0.17
WP_052237363.1	hypothetical protein [Eubacterium limosum]	64 kDa	0.0439453	0.0564889	0.000261169	0.00036144	0.106588	0.107454	0.000676982	0.000823999	2.4	0.34
WP_038351529.1	type I methionyl aminopeptidase [Eubacterium limosum]	32 kDa	0.22091	0.162359	0.00144814	0.000994433	0.119725	0.100595	0.000676907	0.000493683	0.5	0.33
WP_052237485.1	hypothetical protein [Eubacterium limosum]	150 kDa	0	0	0	0	0.112314	0.112235	0.000676372	0.000671505	INF	0.092
WP_038352508.1	NAD(+) synthase [Eubacterium limosum]	72 kDa	0.178285	0.03007	0.00109992	0.000201741	0.120365	0.02859	0.00067582	0.000127057	0.7	0.031
WP_038352713.1	TlyA family rRNA (cytidine-2'-O)-methyltransferase [Eubacterium limosum]	32 kDa	0.336	0.193933	0.00200384	0.00118933	0.122858	0.103299	0.000675296	0.000530145	0.4	0.1
WP_038351665.1	MBL fold metallo-hydrolase [Eubacterium limosum]	30 kDa	0.12862	0.108287	0.00071307	0.000593961	0.0974375	0.12625	0.000674711	0.00093031	0.8	0.72
WP_013378407.1	MULTISPECIES: MurR/RpiR family transcriptional regulator [Clostridiales]	32 kDa	0.252873	0.113699	0.00148988	0.000511396	0.11759	0	0.000674297	0.000145039	0.5	0.055
WP_038350881.1	hypothetical protein [Eubacterium limosum]	26 kDa	0.199848	0.215838	0.00104917	0.00102388	0.109792	0.073195	0.000666424	0.000469402	0.5	0.46
WP_038353946.1	glycerol dehydrogenase [Eubacterium limosum]	39 kDa	0.390992	0.232751	0.00229993	0.0013684	0.1238	0.0961172	0.000660702	0.000457105	0.3	0.078
WP_052237375.1	hypothetical protein [Eubacterium limosum]	33 kDa	0.508872	0.160132	0.00313714	0.000892964	0.11472	0	0.00065784	0.000141499	0.2	0.0026
WP_052237345.1	hypothetical protein [Eubacterium limosum]	48 kDa	0.816617	0.309665	0.00536254	0.00271705	0.122227	0.087782	0.000656706	0.000371392	0.1	0.005
WP_013380523.1	MULTISPECIES: 50S ribosomal protein L35 [Clostridiales]	7 kDa	1.065	0.71	0.00594793	0.00408008	0.138905	0.27781	0.000656699	0.0013134	0.1	0.051
WP_038351524.1	hydantoinase subunit beta [Eubacterium limosum]	55 kDa	0.0865257	0.0669158	0.000499751	0.000342159	0.122577	0.0710061	0.000655312	0.000296109	1.4	0.49
WP_038351875.1	CCA tRNA nucleotidyltransferase [Eubacterium limosum]	48 kDa	0.0975643	0.0413905	0.000657736	0.000459811	0.119849	0.0859605	0.000653187	0.000393613	1.2	0.66
WP_038352767.1	pyridine nucleotide-disulfide oxidoreductase [Eubacterium limosum]	45 kDa	0	0	0	0	0.1358	0.176909	0.000651186	0.00083902	INF	0.18
WP_052237243.1	hypothetical protein [Eubacterium limosum]	33 kDa	0.506718	0.195964	0.00303857	0.00111403	0.11353	0	0.000651016	0.000140031	0.2	0.007
WP_038352933.1	hypothetical protein [Eubacterium limosum]	39 kDa	0	0	0	0	0.123799	0.0961172	0.000650892	0.000529515	INF	0.042
WP_081571170.1	hypothetical protein [Eubacterium limosum]	38 kDa	0	0	0	0	0.100357	0.0839448	0.000646026	0.00064015	INF	0.054
WP_052237150.1	FUSC family protein [Eubacterium limosum]	49 kDa	0.115757	0.0467348	0.000714752	0.00028037	0.115757	0.0467348	0.000645277	0.000231539	1	1
WP_038351327.1	thiamine ABC transporter permease [Eubacterium limosum]	67 kDa	0.50722	0.192681	0.0030155	0.000682907	0.11459	0.0490318	0.000643529	0.000261651	0.2	0.0075
WP_038353595.1	transcriptional regulator [Eubacterium limosum]	20 kDa	0.261085	0.205416	0.00150015	0.0010388	0.09692	0.111914	0.000642958	0.000753343	0.4	0.21
WP_038352173.1	FAD-binding oxidoreductase [Eubacterium limosum]	52 kDa	0.17022	0.04146	0.00105322	0.000259204	0.112118	0.074745	0.000639473	0.00046439	0.7	0.22
WP_038353929.1	ketoacyl-ACP synthase III [Eubacterium limosum]	33 kDa	0.626235	0.223101	0.00392639	0.00141291	0.115518	0.0969663	0.000635059	0.000497929	0.2	0.0057
WP_052237233.1	hypothetical protein [Eubacterium limosum]	37 kDa	0	0	0	0	0.10517	0.0880707	0.000631486	0.000523415	INF	0.054
WP_038352624.1	hypothetical protein [Eubacterium limosum]	42 kDa	0.53566	0.1071	0.00342214	0.00120311	0.113467	0.0485685	0.000631409	0.000216992	0.2	0.00037
WP_038354064.1	hypothetical protein [Eubacterium limosum]	44 kDa	0	0	0	0	0.110788	0.0858991	0.000631003	0.000451807	INF	0.042
WP_038351521.1	glyoxalase/bleomycin resistance/dioxygenase family protein [Eubacterium limosum]	15 kDa	0.276333	0.240156	0.00167569	0.00121349	0.12975	0.149822	0.000627303	0.000724702	0.5	0.34
WP_038353228.1	ECF transporter S component [Eubacterium limosum]	19 kDa	1.13373	0.326043	0.00749508	0.00398863	0.102985	0.118917	0.000626616	0.000758682	0.09	0.001
WP_038353034.1	transcription-repair coupling factor [Eubacterium limosum]	132 kDa	0.199015	0.0952339	0.00122452	0.000562083	0.109161	0.0294258	0.000623429	0.000198977	0.5	0.12
WP_052237223.1	hypothetical protein [Eubacterium limosum]	34 kDa	0.690452	0.14414	0.00438865	0.00153766	0.113132	0.0949129	0.000621981	0.000487477	0.2	0.00054
WP_013378593.1	MULTISPECIES: arsenical pump-driving ATPase [Clostridiales]	63 kDa	0.0752675	0.0581386	0.000422699	0.000340146	0.105548	0.031145	0.000617584	0.000256333	1.4	0.39
WP_038350720.1	hydrogenase assembly protein HupF [Eubacterium limosum]	63 kDa	0.29424	0.0949601	0.0018546	0.00076636	0.104974	0.030972	0.000614227	0.000254922	0.4	0.0091
WP_038351938.1	hypothetical protein [Eubacterium limosum]	69 kDa	0.234135	0.0743916	0.00145154	0.000468914	0.110918	0.047393	0.000613287	0.000258305	0.5	0.031
WP_052237037.1	ABC transporter permease [Eubacterium limosum]	35 kDa	0.378667	0.306955	0.00225098	0.00157432	0.10688	0	0.000612883	0.000131829	0.3	0.13
WP_038353273.1	hypothetical protein [Eubacterium limosum]	19 kDa	0.451285	0.215614	0.00272395	0.00111562	0.09986	0.115308	0.000607601	0.00073566	0.2	0.028
WP_038353314.1	RNA-binding protein [Eubacterium limosum]	8 kDa	0.872115	1.0876	0.00450821	0.00515314	0.12822	0.25644	0.000606184	0.00121237	0.1	0.23
WP_038351907.1	serine kinase [Eubacterium limosum]	24 kDa	0.166313	0.141206	0.000921884	0.000774052	0.126333	0.16436	0.000605818	0.00077956	0.8	0.72
WP_038352425.1	galactosyldiacylglycerol synthase [Eubacterium limosum]	43 kDa	0.403608	0.210933	0.00236557	0.000979616	0.109534	0.046784	0.000604555	0.000186112	0.3	0.035
WP_038350662.1	hypothetical protein [Eubacterium limosum]	43 kDa	0.501328	0.220505	0.00301451	0.00107074	0.11323	0.0878147	0.000604466	0.000417864	0.2	0.017
WP_038352799.1	DNA-binding response regulator [Eubacterium limosum]	25 kDa	0.307965	0.326714	0.00160103	0.00155044	0.119035	0.154709	0.000604266	0.000747422	0.4	0.34
WP_038353465.1	MULTISPECIES: lactate dehydrogenase [Clostridiales]	37 kDa	0.050795	0.058653	0.00026099	0.000302369	0.104173	0.0872161	0.000600746	0.000444039	2.1	0.35
WP_038353889.1	anthranilate phosphoribosyltransferase [Eubacterium limosum]	36 kDa	0.621525	0.329643	0.00415553	0.0030318	0.10351	0	0.000593558	0.000127672	0.2	0.02
WP_052237379.1	hypothetical protein [Eubacterium limosum]	26 kDa	0.0359575	0.071915	0.000232952	0.000465904	0.113045	0.146799	0.000590449	0.000737034	3.1	0.38
WP_038350736.1	hypothetical protein [Eubacterium limosum]	20 kDa	1.33488	0.4065	0.00842229	0.00318641	0.09635	0.111255	0.000586245	0.000709802	0.07	0.0011
WP_038351894.1	hypothetical protein [Eubacterium limosum]	17 kDa	0.233412	0.201065	0.00152857	0.00134077	0.122823	0.245645	0.000580666	0.00116133	0.5	0.51
WP_081571281.1	hypothetical protein [Eubacterium limosum]	36 kDa	0.250092	0.063265	0.00152764	0.000285737	0.106535	0.0892402	0.000579668	0.000440849	0.4	0.039
WP_038350727.1	MULTISPECIES: amidophosphoribosyltransferase [Eubacterium]	51 kDa	0.480695	0.10883	0.00313981	0.00154531	0.0933495	0.039507	0.000569015	0.000379361	0.2	0.00054
WP_038351702.1	hypothetical protein [Eubacterium limosum]	75 kDa	0.143026	0.0680095	0.00092512	0.000617404	0.101651	0.0432794	0.000568046	0.000219791	0.7	0.34
WP_038353879.1	sodium:alanine symporter family protein [Eubacterium limosum]	51 kDa	0.132242	0.039316	0.000828363	0.000334549	0.092926	0.039316	0.000566424	0.000377559	0.7	0.21
WP_038350979.1	hypothetical protein [Eubacterium limosum]	123 kDa	0.223614	0.0924458	0.00131987	0.000452694	0.101194	0.0309817	0.000564797	0.000145714	0.5	0.046
WP_038351671.1	TSCPD domain-containing protein [Eubacterium limosum]	9 kDa	1.6058	0.559221	0.00994105	0.00344387	0.114138	0.228275	0.000564036	0.00112807	0.07	0.0026
WP_038353824.1	class B sortase [Eubacterium limosum]	29 kDa	0.3279	0.153066	0.00195577	0.00086149	0.0987975	0.065865	0.000563501	0.000409219	0.3	0.033
WP_038351030.1	hypothetical protein [Eubacterium limosum]	38 kDa	0.102229	0.0855476	0.00068449	0.000567068	0.102229	0.0855476	0.000562181	0.000439766	1	1
WP_038351414.1	magnesium chelatase [Eubacterium limosum]	56 kDa	0.178302	0.0981736	0.00105737	0.000482562	0.102305	0.0410906	0.000554633	0.00013716	0.6	0.2
WP_038351990.1	hypothetical protein [Eubacterium limosum]	58 kDa	0.304712	0.041405	0.00189944	0.00041925	0.0988155	0.0396345	0.000554617	0.000206165	0.3	0.00037
WP_052237305.1	FAD-dependent oxidoreductase [Eubacterium limosum]	62 kDa	0.029681	0.0342727	0.000220987	0.000259442	0.090806	0.0363084	0.000548996	0.000313125	3.1	0.05
WP_038353769.1	hypothetical protein [Eubacterium limosum]	37 kDa	0	0	0	0	0.10255	0.0858215	0.00054789	0.000505291	INF	0.054
WP_038350861.1	RNA polymerase sigma-54 factor [Eubacterium limosum]	55 kDa	0.14208	0.0614328	0.000931731	0.000619893	0.106871	0.0940714	0.000547581	0.000467167	0.8	0.55
WP_038351782.1	hypothetical protein [Eubacterium limosum]	40 kDa	0	0	0	0	0.0959625	0.0801875	0.000543049	0.000394604	INF	0.054
WP_038351823.1	hypothetical protein [Eubacterium limosum]	67 kDa	0.290795	0.0668539	0.00178203	0.000332209	0.099294	0.0569351	0.000540718	0.000247319	0.3	0.0048
WP_038350747.1	DNA-binding protein WhiA [Eubacterium limosum]	36 kDa	0.41512	0.13206	0.00270761	0.00125394	0.105853	0.0886554	0.000540396	0.000440313	0.3	0.0081
WP_038353046.1	ADP-ribose pyrophosphatase [Eubacterium limosum]	23 kDa	1.08148	0.455357	0.00642307	0.0018746	0.081145	0.0936982	0.000538308	0.000630727	0.08	0.0051
WP_038350744.1	pyrroline-5-carboxylate reductase [Eubacterium limosum]	28 kDa	0.253912	0.155002	0.00147254	0.000716585	0.0717275	0.143455	0.000533751	0.0010675	0.3	0.14
WP_038352497.1	hypothetical protein [Eubacterium limosum]	22 kDa	0.182938	0.155889	0.0009834	0.000760398	0.08763	0.101186	0.000533188	0.000645563	0.5	0.34
WP_038351316.1	bifunctional ADP-dependent NAD(P)H-hydrate dehydratase/NAD(P)H-hydrate epimerase [Eubacterium limosum]	54 kDa	0.65243	0.35885	0.00369842	0.00147649	0.08985	0.0935811	0.000532404	0.000548038	0.1	0.023
WP_038351584.1	NAD(P)-dependent oxidoreductase [Eubacterium limosum]	32 kDa	0	0	0	0	0.0926825	0.120005	0.000532295	0.000631974	INF	0.17
WP_038352910.1	anaerobic ribonucleoside triphosphate reductase [Eubacterium limosum]	87 kDa	1.31379	0.430783	0.00779389	0.00143371	0.087564	0.0370746	0.000530708	0.000332063	0.07	0.0013
WP_038354068.1	DNA topoisomerase III [Eubacterium limosum]	82 kDa	0.362105	0.0975691	0.00219102	0.000379598	0.0954595	0.106668	0.00052584	0.0005075	0.3	0.01
WP_038352878.1	hypothetical protein [Eubacterium limosum]	22 kDa	0.552615	0.11857	0.00352772	0.00133625	0.08625	0.0995929	0.000524791	0.000635397	0.2	0.00094
WP_038351323.1	Trk system potassium transport protein TrkA [Eubacterium limosum]	50 kDa	0.438062	0.168147	0.00260774	0.000712315	0.0942065	0.039889	0.000520132	0.00015861	0.2	0.0073
WP_038352199.1	helicase-exonuclease AddAB subunit AddA [Eubacterium limosum]	136 kDa	0.282465	0.11638	0.00169097	0.000440353	0.0902847	0.0145835	0.000518392	0.000136253	0.3	0.017
WP_038351526.1	oleate hydratase [Eubacterium limosum]	65 kDa	0	0	0	0	0.0875755	0.0349695	0.000512791	0.000270455	INF	0.0024
WP_038352927.1	Holliday junction branch migration protein RuvA [Eubacterium limosum]	23 kDa	0.964347	0.404142	0.00590959	0.00224546	0.084045	0.0970468	0.000511375	0.000619153	0.09	0.0055
WP_038351593.1	hypothetical protein [Eubacterium limosum]	11 kDa	0.493457	0.395805	0.00265161	0.00199878	0.0866725	0.173345	0.000504992	0.00100998	0.2	0.11
WP_038351571.1	bifunctional diaminohydroxyphosphoribosylaminopyrimidine deaminase/5-amino-6-(5-phosphoribosylamino)uracil reductase [Eubacterium limosum]	40 kDa	2.74364	1.86898	0.0153407	0.0103702	0.100564	0.145494	0.00050119	0.000688175	0.04	0.03
WP_038353222.1	ABC transporter ATP-binding protein [Eubacterium limosum]	33 kDa	1.06642	0.52377	0.00618073	0.00206386	0.088685	0.114763	0.000496561	0.000585541	0.08	0.011
WP_052237149.1	hypothetical protein [Eubacterium limosum]	23 kDa	0.16974	0.144226	0.000991563	0.000742097	0.081545	0.0941601	0.000496163	0.000600735	0.5	0.35
WP_038353431.1	subtype I-B CRISPR-associated endonuclease Cas1 [Eubacterium limosum]	39 kDa	0.0482595	0.0557253	0.000247962	0.000287276	0.0747172	0.0964897	0.000490519	0.00071019	1.5	0.65
WP_038351394.1	stage V sporulation protein E [Eubacterium limosum]	87 kDa	0.326533	0.082323	0.00196238	0.000132322	0.087803	0.0522814	0.000487632	0.000272725	0.3	0.0027
WP_081571207.1	hypothetical protein [Eubacterium limosum]	35 kDa	0.1683	0.0692936	0.0010388	0.000414643	0.0812175	0.054145	0.000487183	0.000346488	0.5	0.095
WP_038350633.1	N-acetyltransferase [Eubacterium limosum]	19 kDa	0.34381	0.31572	0.00185537	0.0016672	0.10047	0.116013	0.000485743	0.000561162	0.3	0.2
WP_038353284.1	hypothetical protein [Eubacterium limosum]	54 kDa	0	0	0	0	0.090045	0.0937893	0.000476285	0.000437768	INF	0.1
WP_038350959.1	carbohydrate kinase [Eubacterium limosum]	55 kDa	0.384395	0.0732917	0.00233889	0.000192354	0.0871805	0.090714	0.000469101	0.000445237	0.2	0.0022
WP_038354276.1	energy-coupling factor transporter ATPase [Eubacterium limosum]	31 kDa	0.301053	0.193014	0.0017543	0.000949723	0.0901275	0.060085	0.000465534	0.000315575	0.3	0.082
WP_081571062.1	hypothetical protein [Eubacterium limosum]	57 kDa	0.136475	0.0588838	0.000846649	0.00034406	0.0851905	0.0885791	0.000465203	0.000408598	0.6	0.37
WP_081571213.1	hypothetical protein [Eubacterium limosum]	27 kDa	0.39743	0.19496	0.00241701	0.000990271	0.070075	0.0809156	0.000464871	0.000544682	0.2	0.021
WP_038353058.1	transcriptional regulator [Eubacterium limosum]	46 kDa	0.39328	0.101741	0.00235704	0.00015797	0.080644	0	0.000462437	9.94688e-05	0.2	0.00085
WP_081571078.1	hypothetical protein [Eubacterium limosum]	91 kDa	0.12897	0.093933	0.000701359	0.000477934	0.083576	0.0617684	0.000447245	0.00026821	0.6	0.45
WP_081571091.1	hypothetical protein [Eubacterium limosum]	102 kDa	0.113668	0.0718552	0.000653015	0.000309708	0.084677	0.0745966	0.000446807	0.000328326	0.7	0.6
WP_052237278.1	amidohydrolase [Eubacterium limosum]	44 kDa	0.816442	0.140124	0.00511887	0.00140575	0.087295	0.0727967	0.000440754	0.000346125	0.1	< 0.00010
WP_038352205.1	glycerol kinase [Eubacterium limosum]	55 kDa	0.067681	0	0.000425833	0.000106079	0.0688255	0.0571455	0.000438915	0.000436541	1	0.97
WP_038352408.1	uroporphyrinogen decarboxylase [Eubacterium limosum]	44 kDa	0.179244	0.0785646	0.00116589	0.000609417	0.0655768	0.0845706	0.000434847	0.000621957	0.4	0.096
WP_038350948.1	hypothetical protein [Eubacterium limosum]	47 kDa	0.311553	0.180121	0.00188754	0.000948613	0.081605	0.0942293	0.000430635	0.000502614	0.3	0.064
WP_038354277.1	MULTISPECIES: hypothetical protein [Clostridiales]	11 kDa	1.00903	0.330045	0.00637941	0.00260217	0.089485	0.17897	0.000423057	0.000846114	0.09	0.0027
WP_052237376.1	hypothetical protein [Eubacterium limosum]	50 kDa	0	0	0	0	0.0765205	0.0636504	0.000421062	0.000327903	INF	0.053
WP_081571088.1	hypothetical protein [Eubacterium limosum]	23 kDa	0.08195	0.0946277	0.000488153	0.00056798	0.0886675	0.177335	0.000419192	0.000838384	1.1	0.95
WP_038351824.1	hypothetical protein [Eubacterium limosum]	11 kDa	0.296932	0.394817	0.00232669	0.00330587	0.0885275	0.177055	0.00041853	0.000837061	0.3	0.37
WP_052237378.1	hypothetical protein [Eubacterium limosum]	77 kDa	0.0617505	0.0636625	0.000367885	0.000423398	0.0761362	0.098343	0.000416603	0.000567395	1.2	0.81
WP_038350750.1	histidinol-phosphatase [Eubacterium limosum]	28 kDa	0.178598	0.139427	0.00100322	0.000815698	0.067765	0.0782483	0.000412318	0.000499219	0.4	0.21
WP_038351421.1	hypothetical protein [Eubacterium limosum]	29 kDa	0.286963	0.130483	0.0018884	0.00130559	0.06613	0.0763603	0.000409447	0.000491677	0.2	0.027
WP_038353917.1	peptide-binding protein [Eubacterium limosum]	49 kDa	0.03972	0.07944	0.000215874	0.000431749	0.0588477	0.0758168	0.000407018	0.000557934	1.5	0.74
WP_038352924.1	tRNA-guanine(34) transglycosylase [Eubacterium limosum]	42 kDa	0.420218	0.220592	0.00245053	0.000888908	0.0668872	0.0445915	0.000401223	0.000285353	0.2	0.02
WP_038351435.1	recombinase RecJ [Eubacterium limosum]	36 kDa	0.19087	0.11373	0.00128624	0.00107786	0.0771525	0.051435	0.000398514	0.000270144	0.4	0.12
WP_013381355.1	MULTISPECIES: two-component sensor histidine kinase [Clostridiales]	68 kDa	0.227025	0.142387	0.00126387	0.000613722	0.069024	0.028804	0.000397132	0.00018393	0.3	0.073
WP_038353707.1	hypothetical protein [Eubacterium limosum]	48 kDa	0	0	0	0	0.0592722	0.0763687	0.000392918	0.000561463	INF	0.17
WP_052237100.1	hypothetical protein [Eubacterium limosum]	73 kDa	0.148654	0.084859	0.000840441	0.000351953	0.0642677	0.0267415	0.000391356	0.000258055	0.4	0.11
WP_038352527.1	hypothetical protein [Eubacterium limosum]	66 kDa	0.0139575	0.027915	9.04242e-05	0.000180848	0.0721675	0.0746858	0.000388533	0.000366786	5.2	0.19
WP_038351683.1	2-hydroxyglutaryl-CoA dehydratase [Eubacterium limosum]	157 kDa	0.341487	0.157302	0.00206509	0.00081595	0.0659167	0.0307252	0.000388151	0.000207295	0.2	0.014
WP_038352200.1	hypothetical protein [Eubacterium limosum]	128 kDa	0.202512	0.0439167	0.00127586	0.000432596	0.066242	0.0383403	0.000387121	0.000239148	0.3	0.0034
WP_038352480.1	GGDEF domain-containing protein [Eubacterium limosum]	70 kDa	0.081835	0.05743	0.000473236	0.000235951	0.067105	0.02797	0.000386089	0.000178645	0.8	0.66
WP_038351863.1	amidohydrolase [Eubacterium limosum]	32 kDa	0.187725	0.167821	0.00101411	0.000884284	0.057965	0.0669322	0.000384534	0.000450552	0.3	0.2
WP_038351023.1	TIGR00268 family protein [Eubacterium limosum]	30 kDa	0.130147	0.109609	0.000721534	0.000601196	0.063085	0.0728443	0.000383843	0.000464742	0.5	0.35
WP_038353179.1	hypothetical protein [Eubacterium limosum]	55 kDa	0.25749	0.104979	0.00154757	0.000523683	0.066854	0	0.000383361	8.24598e-05	0.3	0.011
WP_038353031.1	nucleoside triphosphate pyrophosphohydrolase [Eubacterium limosum]	56 kDa	0.40845	0.12976	0.00243229	0.000530156	0.066719	0	0.000382587	8.22932e-05	0.2	0.0019
WP_038352793.1	hypothetical protein [Eubacterium limosum]	68 kDa	0.173508	0.0508726	0.00106565	0.000309719	0.068909	0.028754	0.000380673	0.000114255	0.4	0.012
WP_038352636.1	23S rRNA (adenine(2503)-C(2))-methyltransferase RlmN [Eubacterium limosum]	39 kDa	0.235405	0.10741	0.00135724	0.000399619	0.0509025	0.101805	0.000378785	0.00075757	0.2	0.047
WP_081571168.1	hypothetical protein [Eubacterium limosum]	120 kDa	0.007678	0.015356	4.17292e-05	8.34583e-05	0.063338	0.0525209	0.000377083	0.000313657	8.2	0.088
WP_052237455.1	hypothetical protein [Eubacterium limosum]	37 kDa	0.587675	0.185501	0.00351244	0.000715352	0.078275	0.101137	0.000375463	0.00047988	0.1	0.0029
WP_038352190.1	histidinol-phosphatase [Eubacterium limosum]	27 kDa	0.147008	0.12428	0.000883578	0.00070883	0.070985	0.0819664	0.000374592	0.000437205	0.5	0.35
WP_052237394.1	hypothetical protein [Eubacterium limosum]	49 kDa	0.098094	0.0759551	0.000566354	0.000388048	0.0585665	0.0754506	0.000371981	0.000453254	0.6	0.49
WP_038351493.1	NAD-dependent epimerase [Eubacterium limosum]	38 kDa	0.420845	0.06483	0.00257912	0.000321242	0.075867	0.0979914	0.000369672	0.000482782	0.2	0.0011
WP_038351450.1	hypothetical protein [Eubacterium limosum]	54 kDa	0	0	0	0	0.0531377	0.068401	0.000367459	0.000503255	INF	0.17
WP_052237138.1	hypothetical protein [Eubacterium limosum]	44 kDa	0.193595	0.241563	0.00118244	0.00153907	0.063279	0.042186	0.000360918	0.000262101	0.3	0.33
WP_013382532.1	MULTISPECIES: TetR family transcriptional regulator [Clostridiales]	25 kDa	0.11734	0.152468	0.000615612	0.000823682	0.074525	0.0860541	0.000360306	0.00041625	0.6	0.64
WP_038354176.1	sodium:proline symporter [Eubacterium limosum]	53 kDa	0.1072	0.0431396	0.000698082	0.000394081	0.07106	0.0590332	0.000358871	0.000280848	0.7	0.36
WP_052237172.1	Crp/Fnr family transcriptional regulator [Eubacterium limosum]	26 kDa	0.372138	0.175492	0.00237028	0.00113896	0.073855	0.0852804	0.000357067	0.000412508	0.2	0.022
WP_038351027.1	hypothetical protein [Eubacterium limosum]	16 kDa	0.353488	0.398461	0.00263769	0.00349816	0.06103	0.12206	0.000355587	0.000711175	0.2	0.21
WP_038352956.1	sigma-54-dependent Fis family transcriptional regulator [Eubacterium limosum]	54 kDa	0.227749	0.148802	0.0012809	0.000684989	0.0700005	0.0581384	0.000353526	0.000276602	0.3	0.096
WP_038352705.1	hypothetical protein [Eubacterium limosum]	35 kDa	0.136002	0.058945	0.000918193	0.000650471	0.053265	0.0615051	0.000353355	0.00041402	0.4	0.1
WP_038353064.1	glycosyl transferase family 2 [Eubacterium limosum]	32 kDa	0.38967	0	0.00245171	0.000610743	0.057965	0.0669322	0.00035269	0.000427023	0.1	< 0.00010
WP_081571241.1	chromosome segregation protein SMC [Eubacterium limosum]	136 kDa	0.289864	0.181292	0.00161799	0.000752705	0.063147	0.0591014	0.000350831	0.000278505	0.2	0.055
WP_038351411.1	aminoacetone oxidase family FAD-binding enzyme [Eubacterium limosum]	46 kDa	0.150072	0.0879496	0.000872619	0.000401229	0.0613868	0.0409245	0.000350125	0.000254264	0.4	0.12
WP_038353299.1	GntR family transcriptional regulator [Eubacterium limosum]	54 kDa	0	0	0	0	0.052683	0.0678107	0.00034912	0.000498375	INF	0.17
WP_038351438.1	DeoR family transcriptional regulator [Eubacterium limosum]	36 kDa	0.16739	0.149078	0.000954759	0.000772012	0.052085	0.0601426	0.000345527	0.000404848	0.3	0.2
WP_052237287.1	ribosome small subunit-dependent GTPase A [Eubacterium limosum]	33 kDa	0.251115	0.199981	0.00143213	0.000870934	0.056765	0.0655466	0.000345389	0.000418183	0.2	0.11
WP_038352835.1	ABC transporter [Eubacterium limosum]	36 kDa	0.192783	0.114961	0.00110094	0.000434586	0.05192	0.0599521	0.000344432	0.000403566	0.3	0.073
WP_038352606.1	endonuclease MutS2 [Eubacterium limosum]	89 kDa	0.412505	0.213289	0.00241285	0.00112385	0.0637293	0.0442405	0.000343176	0.000186278	0.2	0.019
WP_038354135.1	hypothetical protein [Eubacterium limosum]	80 kDa	0	0	0	0	0.0480073	0.0686735	0.000338519	0.000512989	INF	0.21
WP_038353790.1	MFS transporter [Eubacterium limosum]	71 kDa	0.13793	0.0749341	0.000893046	0.000519793	0.053044	0.0438775	0.000338061	0.00033498	0.4	0.098
WP_038352957.1	hypothetical protein [Eubacterium limosum]	58 kDa	0.0158735	0.031747	8.62709e-05	0.000172542	0.0486285	0.0625535	0.000336228	0.000460154	3.1	0.39
WP_013379298.1	MULTISPECIES: glutamate:gamma-aminobutyrate antiporter [Clostridiales]	59 kDa	0.015782	0.031564	8.57736e-05	0.000171547	0.048342	0.062182	0.000334244	0.000457417	3.1	0.39
WP_038351018.1	hypothetical protein [Eubacterium limosum]	37 kDa	0.186542	0.110964	0.00118256	0.000710956	0.05033	0.0581161	0.000333885	0.000391207	0.3	0.073
WP_038352637.1	16S rRNA (cytosine(967)-C(5))-methyltransferase [Eubacterium limosum]	50 kDa	0.332673	0.0777676	0.00210526	0.000686239	0.0555705	0.037047	0.00033334	0.000237074	0.2	0.00067
WP_038351437.1	riboflavin biosynthesis protein RibF [Eubacterium limosum]	34 kDa	0.23402	0.104557	0.00137924	0.000469201	0.054685	0.0631448	0.000332733	0.00040286	0.2	0.026
WP_038351543.1	hypothetical protein [Eubacterium limosum]	65 kDa	0.0874205	0.034906	0.000539901	0.000209728	0.057191	0	0.000327951	7.05411e-05	0.7	0.13
WP_052237105.1	hypothetical protein [Eubacterium limosum]	101 kDa	0.0839873	0.0195685	0.000549175	0.000274155	0.0657795	0.0568972	0.000327059	0.000269586	0.8	0.57
WP_038352004.1	DeoR family transcriptional regulator [Eubacterium limosum]	28 kDa	0.104443	0.135462	0.000641848	0.000870435	0.066665	0.0769781	0.000322306	0.000372349	0.6	0.64
WP_038351230.1	ATP-binding protein [Eubacterium limosum]	31 kDa	0.159878	0.124583	0.000921289	0.000633774	0.060975	0.0704079	0.000321769	0.000375552	0.4	0.22
WP_038352178.1	FAD/NAD(P)-binding oxidoreductase [Eubacterium limosum]	64 kDa	0	0	0	0	0.058736	0.0486524	0.000320062	0.000241543	INF	0.052
WP_081571182.1	hypothetical protein [Eubacterium limosum]	50 kDa	0.0939905	0.039793	0.000574317	0.000204821	0.0569435	0.0733422	0.000319478	0.000375771	0.6	0.41
WP_052237025.1	hypothetical protein [Eubacterium limosum]	159 kDa	0.116432	0.0706301	0.000724703	0.000453295	0.053694	0.0500984	0.000318885	0.000295456	0.5	0.2
WP_038350621.1	ribonuclease R [Eubacterium limosum]	82 kDa	0.220055	0.0691719	0.0013145	0.000218101	0.0566417	0.0234635	0.000312992	9.32048e-05	0.3	0.0042
WP_081571306.1	DNA protecting protein DprA [Eubacterium limosum]	44 kDa	0.0854785	0.0712517	0.000500999	0.000370823	0.0645467	0.0832293	0.000309637	0.000394958	0.8	0.72
WP_038351448.1	hypothetical protein [Eubacterium limosum]	23 kDa	0.26066	0.11077	0.00170062	0.000993462	0.0411825	0.082365	0.000306455	0.000612909	0.2	0.019
WP_038351997.1	hypothetical protein [Eubacterium limosum]	41 kDa	0.164345	0.04929	0.00102942	0.000417949	0.045205	0.0521982	0.000299886	0.000351371	0.3	0.016
WP_081571046.1	hypothetical protein [Eubacterium limosum]	72 kDa	0.0650845	0.027097	0.000412027	0.000198985	0.051536	0	0.000295523	6.35661e-05	0.8	0.36
WP_081571112.1	hypothetical protein [Eubacterium limosum]	72 kDa	0.0664455	0.0686208	0.000391838	0.000373304	0.051536	0	0.000295523	6.35661e-05	0.8	0.68
WP_081571269.1	cell division protein FtsK [Eubacterium limosum]	88 kDa	0.30756	0.0902266	0.00185602	0.000455897	0.0536055	0.0550975	0.00029329	0.000254575	0.2	0.003
WP_038352140.1	tRNA (N(6)-L-threonylcarbamoyladenosine(37)-C(2))-methylthiotransferase MtaB [Eubacterium limosum]	49 kDa	0.225798	0.109503	0.00133555	0.00064511	0.0567225	0.037815	0.000292988	0.00019861	0.3	0.027
WP_038352607.1	hypothetical protein [Eubacterium limosum]	89 kDa	0.331888	0.0751969	0.00200102	0.000136584	0.0524442	0.0216705	0.000292144	9.69187e-05	0.2	0.00038
WP_038353382.1	hypothetical protein [Eubacterium limosum]	116 kDa	0.125314	0.0605421	0.000724047	0.000196108	0.048037	0.0188759	0.000290165	0.000163761	0.4	0.051
WP_038351026.1	twitching motility protein PilT [Eubacterium limosum]	39 kDa	0.179902	0.157797	0.000956138	0.000793784	0.0474235	0.0547599	0.00028855	0.000349365	0.3	0.16
WP_038352646.1	pseudouridine synthase [Eubacterium limosum]	34 kDa	0.303883	0.173823	0.0019663	0.00117888	0.054505	0.062937	0.000287626	0.000335702	0.2	0.036
WP_038351717.1	membrane protein [Eubacterium limosum]	93 kDa	0.124153	0.0356879	0.000802755	0.000413053	0.0499552	0.0206105	0.000287408	0.000131899	0.4	0.011
WP_038353324.1	hypothetical protein [Eubacterium limosum]	40 kDa	0.634248	0.18628	0.00386775	0.000959264	0.0462225	0.0533731	0.000286189	0.000343664	0.07	0.00091
WP_038353703.1	multidrug ABC transporter ATP-binding protein [Eubacterium limosum]	63 kDa	0.06023	0.0695476	0.000309468	0.000358533	0.044744	0.0575228	0.000284323	0.000345855	0.7	0.74
WP_038352712.1	ATP-NAD kinase [Eubacterium limosum]	33 kDa	0.211927	0.127327	0.00130003	0.000809359	0.059985	0.11997	0.00028359	0.000567181	0.3	0.13
WP_038354044.1	hypothetical protein [Eubacterium limosum]	33 kDa	0.510955	0.160892	0.003177	0.00111492	0.05756	0.0664646	0.000278286	0.000321494	0.1	0.002
WP_038352704.1	ATP-binding protein [Eubacterium limosum]	78 kDa	0.205302	0.0458076	0.00127686	0.000362841	0.047647	0	0.000273223	5.87693e-05	0.2	0.00046
WP_038351319.1	DNA mismatch repair protein MutL [Eubacterium limosum]	73 kDa	0.237707	0.136364	0.00134929	0.000505709	0.05162	0.0596056	0.000272402	0.000317933	0.2	0.046
WP_038353255.1	xylulose kinase [Eubacterium limosum]	56 kDa	0.104383	0.0918365	0.000716239	0.000781529	0.0510458	0.0656871	0.000266981	0.000330534	0.5	0.38
WP_038350653.1	ABC transporter permease [Eubacterium limosum]	34 kDa	0.113132	0.0949129	0.000627251	0.000520739	0.05505	0.0635663	0.000266151	0.000307475	0.5	0.35
WP_038353193.1	TetR family transcriptional regulator [Eubacterium limosum]	27 kDa	0.181695	0.08067	0.00110862	0.000412922	0.03534	0.07068	0.000262978	0.000525957	0.2	0.034
WP_038353310.1	membrane protein [Eubacterium limosum]	35 kDa	0.35486	0	0.00223269	0.000556184	0.053265	0.0615051	0.000257521	0.000297505	0.2	< 0.00010
WP_081571257.1	hypothetical protein [Eubacterium limosum]	175 kDa	0.075328	0.0128726	0.000480989	0.000177119	0.0479133	0.0207141	0.000255798	7.32459e-05	0.6	0.066
WP_038351601.1	biotin synthase BioB [Eubacterium limosum]	36 kDa	1.92272	1.07865	0.0114311	0.00517535	0.052755	0.0609162	0.000255055	0.000294656	0.03	0.013
WP_038353972.1	hypothetical protein [Eubacterium limosum]	19 kDa	0.323695	0.140325	0.00189641	0.000491056	0.0505425	0.101085	0.000249767	0.000499534	0.2	0.02
WP_038350770.1	hypothetical protein [Eubacterium limosum]	94 kDa	0.11229	0.052984	0.000759844	0.000496775	0.050075	0.0514006	0.000249581	0.000240207	0.4	0.14
WP_038351841.1	ATPase [Eubacterium limosum]	50 kDa	0.0939905	0.039793	0.000633557	0.000442348	0.037047	0.0427782	0.000245766	0.00028796	0.4	0.099
WP_038352788.1	multidrug ABC transporter ATP-binding protein [Eubacterium limosum]	69 kDa	0.184758	0.031255	0.00114906	0.00025749	0.0400995	0.026733	0.000240537	0.000171072	0.2	0.00041
WP_038351314.1	GTPase HflX [Eubacterium limosum]	67 kDa	0.276895	0.114294	0.00161306	0.000459649	0.04131	0.02754	0.000235616	0.000171106	0.1	0.0071
WP_052237501.1	hypothetical protein [Eubacterium limosum]	30 kDa	0.164347	0.128121	0.000946925	0.000651592	0.0313025	0.062605	0.000232934	0.000465867	0.2	0.11
WP_038353968.1	thiamine biosynthesis protein [Eubacterium limosum]	39 kDa	0.220279	0.255557	0.00123555	0.00139805	0.0481185	0.0555625	0.000232639	0.00026876	0.2	0.24
WP_038353367.1	hypothetical protein [Eubacterium limosum]	53 kDa	0.106737	0.0429468	0.000695064	0.00039234	0.034772	0.0401512	0.000230674	0.000270277	0.3	0.05
WP_081571359.1	hypothetical protein [Eubacterium limosum]	24 kDa	0.495805	0.10497	0.00310968	0.00105266	0.0392175	0.078435	0.000228498	0.000456997	0.08	0.00043
WP_038352564.1	L-serine dehydratase, iron-sulfur-dependent subunit alpha [Eubacterium limosum]	31 kDa	0.22784	0.137731	0.00151925	0.00105315	0.030375	0.06075	0.000226032	0.000452064	0.1	0.039
WP_038353977.1	hypothetical protein [Eubacterium limosum]	81 kDa	0.223705	0.0704119	0.00141008	0.000575176	0.047179	0.0674757	0.000225487	0.000318965	0.2	0.011
WP_052237270.1	membrane protein [Eubacterium limosum]	32 kDa	0.152682	0.066765	0.000932037	0.000342307	0.029825	0.05965	0.000221939	0.000443878	0.2	0.034
WP_038351709.1	transcriptional regulator [Eubacterium limosum]	20 kDa	0.317527	0.290345	0.00204078	0.00180801	0.046805	0.09361	0.000221279	0.000442559	0.1	0.13
WP_038353931.1	acetyl-CoA carboxylase carboxyl transferase subunit beta [Eubacterium limosum]	32 kDa	0.22434	0.164935	0.00147802	0.00138454	0.0295025	0.059005	0.000219539	0.000439079	0.1	0.068
WP_038353960.1	NAD(FAD)-utilizing dehydrogenase [Eubacterium limosum]	57 kDa	0.232558	0.100808	0.00140021	0.000463148	0.032826	0.0379042	0.000217765	0.000255151	0.1	0.01
WP_038354190.1	hybrid sensor histidine kinase/response regulator [Eubacterium limosum]	160 kDa	0.046346	0	0.000291598	7.26396e-05	0.0348935	0.0302612	0.000216949	0.000192655	0.8	0.48
WP_038352224.1	recombination protein RecR [Eubacterium limosum]	22 kDa	0.278245	0.118917	0.00171615	0.000708499	0.043815	0.08763	0.000216522	0.000433043	0.2	0.019
WP_038352266.1	ABC transporter [Eubacterium limosum]	46 kDa	0.0617975	0.079652	0.000311089	0.000390008	0.040125	0.0463324	0.000216036	0.000251135	0.6	0.65
WP_038354265.1	preprotein translocase subunit SecY [Eubacterium limosum]	46 kDa	0.04227	0.08454	0.000229733	0.000459467	0.040621	0.0469051	0.00021436	0.000250189	1	0.97
WP_038351490.1	NAD-dependent epimerase [Eubacterium limosum]	34 kDa	0.845648	0.235593	0.00505487	0.000569128	0.027805	0.05561	0.000206908	0.000413815	0.03	0.00051
WP_052237308.1	TetR family transcriptional regulator [Eubacterium limosum]	27 kDa	0.182555	0.142573	0.00102546	0.0008341	0.034595	0.06919	0.000201566	0.000403131	0.2	0.11
WP_038350753.1	conjugal transfer protein TraA [Eubacterium limosum]	83 kDa	0.057607	0.0694069	0.000380785	0.000439702	0.033363	0.022242	0.000200128	0.000142333	0.6	0.53
WP_038351572.1	riboflavin synthase [Eubacterium limosum]	23 kDa	3.37657	2.66431	0.0181824	0.0134833	0.04224	0.08448	0.000199698	0.000399395	0.01	0.046
WP_038354133.1	dephospho-CoA kinase [Eubacterium limosum]	23 kDa	0.42757	0.204104	0.0025147	0.00105781	0.04181	0.08362	0.000197665	0.000395329	0.1	0.013
WP_013381196.1	MULTISPECIES: carboxylesterase [Clostridiales]	58 kDa	0.064755	0.0537138	0.000466479	0.000463529	0.03187	0.0368003	0.000197325	0.000236954	0.5	0.35
WP_038353399.1	hypothetical protein [Eubacterium limosum]	51 kDa	0.193195	0.0484801	0.0011671	0.000140606	0.036471	0.0421131	0.000196363	0.000228266	0.2	0.0028
WP_052237329.1	hypothetical protein [Eubacterium limosum]	64 kDa	0.044582	0.0573132	0.0002857	0.000336446	0.029154	0.0336641	0.000193405	0.000226609	0.7	0.66
WP_038350821.1	hypothetical protein [Eubacterium limosum]	115 kDa	0.0079685	0.015937	3.85779e-05	7.71558e-05	0.032128	0.0264414	0.000193011	0.000157526	4	0.17
WP_013380937.1	MULTISPECIES: hypothetical protein [Clostridiales]	24 kDa	0.33492	0	0.00210724	0.000524931	0.0388475	0.077695	0.000191974	0.000383947	0.1	0.00027
WP_081571069.1	hypothetical protein [Eubacterium limosum]	38 kDa	0.0770528	0.0995405	0.000492793	0.000581898	0.0248603	0.0497205	0.000184995	0.000369989	0.3	0.38
WP_081571119.1	biotin--[acetyl-CoA-carboxylase] ligase [Eubacterium limosum]	38 kDa	0.211488	0.0937574	0.00137589	0.000724222	0.0248603	0.0497205	0.000184995	0.000369989	0.1	0.013
WP_052237453.1	B12-binding domain-containing radical SAM protein [Eubacterium limosum]	67 kDa	0.0711	0.0548955	0.000383964	0.000278866	0.02782	0.0321238	0.000184555	0.00021624	0.4	0.22
WP_038352838.1	endonuclease III [Eubacterium limosum]	24 kDa	0.25951	0.234987	0.00185704	0.00196794	0.03903	0.07806	0.000184522	0.000369043	0.2	0.13
WP_081571208.1	hypothetical protein [Eubacterium limosum]	38 kDa	0.298925	0.118998	0.00189035	0.000849309	0.0246365	0.049273	0.00018333	0.000366659	0.08	0.0053
WP_038351718.1	membrane protein [Eubacterium limosum]	79 kDa	0.122059	0.0297693	0.000784255	0.000335865	0.0352748	0.0235165	0.000182204	0.000123512	0.3	0.0038
WP_081571089.1	hypothetical protein [Eubacterium limosum]	26 kDa	0.115693	0.150293	0.000581925	0.000734956	0.0367625	0.073525	0.00018167	0.00036334	0.3	0.38
WP_038352596.1	hypothetical protein [Eubacterium limosum]	80 kDa	0.0586985	0.0452589	0.000382402	0.00034529	0.0351127	0.0450737	0.000178667	0.000218647	0.6	0.49
WP_081571361.1	glutathione ABC transporter permease GsiC [Eubacterium limosum]	31 kDa	0.877835	0.123755	0.00559084	0.00192683	0.030265	0.06053	0.000176337	0.000352674	0.03	< 0.00010
WP_052237158.1	hypothetical protein [Eubacterium limosum]	25 kDa	0.63016	0.13055	0.00403625	0.00160528	0.0372625	0.074525	0.000176165	0.000352331	0.06	0.00022
WP_052237082.1	TetR family transcriptional regulator [Eubacterium limosum]	26 kDa	0.323497	0.148815	0.00190382	0.000674793	0.0369275	0.073855	0.000174582	0.000349163	0.1	0.014
WP_038354048.1	DNA-binding response regulator [Eubacterium limosum]	26 kDa	0.185795	0.08267	0.00110902	0.000315648	0.036115	0.07223	0.00017074	0.000341481	0.2	0.034
WP_038353680.1	deoxyribose-phosphate aldolase [Eubacterium limosum]	26 kDa	5.26975	1.73812	0.0318819	0.00798704	0.0358025	0.071605	0.000169263	0.000338526	0.007	0.00095
WP_013379005.1	MULTISPECIES: DNA-binding response regulator [Clostridiales]	27 kDa	0.0760225	0.152045	0.000492515	0.000985029	0.0354925	0.070985	0.000167797	0.000335595	0.5	0.65
WP_038351318.1	DNA mismatch repair protein MutS [Eubacterium limosum]	99 kDa	0.106841	0.0602656	0.000623417	0.000270116	0.027885	0.01859	0.000167268	0.000118962	0.3	0.046
WP_038352507.1	hypothetical protein [Eubacterium limosum]	175 kDa	0.081868	0.046036	0.000482396	0.000283358	0.026494	0.0203548	0.000165743	0.000142792	0.3	0.07
WP_038350648.1	ferrous iron transporter B [Eubacterium limosum]	75 kDa	0.17019	0.0533623	0.00108625	0.000513678	0.0246465	0.0284593	0.000163503	0.000191573	0.1	0.003
WP_038353928.1	2-nitropropane dioxygenase [Eubacterium limosum]	34 kDa	0.46378	0.248264	0.00263726	0.00116158	0.027805	0.05561	0.000162004	0.000324008	0.06	0.014
WP_038351019.1	ABC transporter [Eubacterium limosum]	62 kDa	0.0459108	0.0590332	0.000240614	0.000318489	0.0300065	0.0346485	0.000161557	0.000187805	0.7	0.66
WP_013379445.1	MULTISPECIES: oxidoreductase [Clostridiales]	43 kDa	0.0451725	0.090345	0.000245508	0.000491016	0.021649	0.043298	0.000161098	0.000322197	0.5	0.66
WP_038352305.1	hypothetical protein [Eubacterium limosum]	141 kDa	0.0197277	0.0252633	0.000106182	0.000127631	0.026247	0.0215703	0.000156292	0.00012898	1.3	0.71
WP_013382317.1	MULTISPECIES: hypothetical protein [Clostridiales]	29 kDa	0.453018	0.146214	0.00280175	0.000957455	0.0328	0.0656	0.000155068	0.000310136	0.07	0.0019
WP_081571136.1	hypothetical protein [Eubacterium limosum]	73 kDa	0.118733	0.0524599	0.00070939	0.000291692	0.02537	0.0292948	0.000154365	0.000186899	0.2	0.021
WP_038350719.1	metallophosphoesterase [Eubacterium limosum]	30 kDa	0.316732	0.14746	0.00188932	0.000829462	0.03191	0.06382	0.000150861	0.000301721	0.1	0.012
WP_038350822.1	hypothetical protein [Eubacterium limosum]	46 kDa	0.32478	0.203334	0.00222781	0.00192382	0.0202605	0.040521	0.000150766	0.000301532	0.06	0.026
WP_038351742.1	MBL fold metallo-hydrolase [Eubacterium limosum]	31 kDa	0.459348	0.217275	0.00282662	0.00143265	0.0301525	0.060305	0.000149005	0.000298011	0.07	0.0089
WP_038352424.1	glutamate 5-kinase [Eubacterium limosum]	30 kDa	0.425897	0.13632	0.00263449	0.000896162	0.031065	0.06213	0.000146866	0.000293731	0.07	0.0019
WP_038353237.1	LD-carboxypeptidase [Eubacterium limosum]	32 kDa	0.220018	0.132603	0.00148417	0.00125455	0.0293975	0.058795	0.000145274	0.000290549	0.1	0.039
WP_038352529.1	nitric oxide reductase activation-like protein [Eubacterium limosum]	68 kDa	0.0837075	0.0333737	0.000544929	0.000305854	0.0274025	0.0316417	0.000144605	0.000168775	0.3	0.05
WP_038352926.1	Holliday junction branch migration DNA helicase RuvB [Eubacterium limosum]	38 kDa	0.499007	0.18304	0.00334668	0.002097	0.0246365	0.049273	0.000143543	0.000287086	0.05	0.0024
WP_052237477.1	GGDEF domain-containing protein [Eubacterium limosum]	83 kDa	0.045227	0.0373404	0.000272459	0.000214921	0.0223635	0.0258231	0.000138465	0.000166273	0.5	0.35
WP_038353948.1	ABC transporter [Eubacterium limosum]	32 kDa	0.156562	0.1668	0.000823079	0.000791683	0.0291875	0.058375	0.000137989	0.000275979	0.2	0.2
WP_038350663.1	MULTISPECIES: DNA polymerase III subunit alpha [Clostridiales]	133 kDa	0.078124	0.0282939	0.000494332	0.000211267	0.0282133	0.040174	0.000134862	0.000189925	0.4	0.088
WP_052237134.1	hypothetical protein [Eubacterium limosum]	34 kDa	0.305782	0.129955	0.00191177	0.000984262	0.0277125	0.055425	0.000131016	0.000262032	0.09	0.0077
WP_052237313.1	single-stranded-DNA-specific exonuclease RecJ [Eubacterium limosum]	76 kDa	0.0863643	0.0253435	0.000516512	9.92425e-05	0.0241745	0.0279143	0.00012757	0.000148893	0.3	0.016
WP_038351676.1	B12-binding domain-containing radical SAM protein [Eubacterium limosum]	71 kDa	0.259028	0.106504	0.00151936	0.000479475	0.025931	0.0299425	0.000125369	0.000144834	0.1	0.0056
WP_038351494.1	carbonic anhydrase [Eubacterium limosum]	36 kDa	0.578128	0.20336	0.0038304	0.00220551	0.0262925	0.052585	0.000124303	0.000248605	0.05	0.0019
WP_038352539.1	RNA methyltransferase [Eubacterium limosum]	44 kDa	0.330952	0.103395	0.00207262	0.000862874	0.021093	0.042186	0.000122897	0.000245794	0.06	0.0014
WP_038350908.1	sensor domain-containing diguanylate cyclase [Eubacterium limosum]	77 kDa	0.0984545	0.041865	0.00059809	0.000227382	0.023893	0.0275893	0.000115516	0.000133451	0.2	0.025
WP_038353449.1	hypothetical protein [Eubacterium limosum]	41 kDa	0.0708553	0.0914508	0.000453327	0.000535019	0.0229178	0.0458355	0.000113253	0.000226506	0.3	0.38
WP_038353601.1	ribosome small subunit-dependent GTPase [Eubacterium limosum]	39 kDa	0.0973835	0.0814017	0.000524513	0.00039894	0.0237805	0.047561	0.000112427	0.000224854	0.2	0.17
WP_038353556.1	dTDP-4-amino-4,6-dideoxy-D-glucose transaminase [Eubacterium limosum]	43 kDa	0.089679	0.0748282	0.000483104	0.000366894	0.0219382	0.0438765	0.000108413	0.000216826	0.2	0.17
WP_038352769.1	AI-2E family transporter [Eubacterium limosum]	44 kDa	0.15381	0.046001	0.00100109	0.00045005	0.021202	0.042404	0.000104774	0.000209549	0.1	0.0054
WP_052237423.1	hypothetical protein [Eubacterium limosum]	45 kDa	0.110063	0.115447	0.000607604	0.00062717	0.0209317	0.0418635	9.89588e-05	0.000197918	0.2	0.2
WP_038352896.1	dicarboxylate/amino acid:cation symporter [Eubacterium limosum]	45 kDa	0.132036	0.116798	0.000868508	0.000725571	0.0208255	0.041651	9.84565e-05	0.000196913	0.2	0.12
WP_038351928.1	glutamate dehydrogenase [Eubacterium limosum]	46 kDa	0.128933	0.113985	0.000696832	0.000600099	0.0203608	0.0407215	9.62593e-05	0.000192519	0.2	0.12
WP_038352902.1	excinuclease ABC subunit C [Eubacterium limosum]	73 kDa	0.0260125	0.052025	0.000141375	0.000282751	0.012685	0.02537	9.43939e-05	0.000188788	0.5	0.66
WP_038353093.1	ATPase AAA [Eubacterium limosum]	49 kDa	0.234831	0.187736	0.00128705	0.000840635	0.0190832	0.0381665	9.02196e-05	0.000180439	0.08	0.065
WP_038353537.1	sodium:alanine symporter family protein [Eubacterium limosum]	51 kDa	0.28133	0.115616	0.00190266	0.00121706	0.018115	0.03623	8.56421e-05	0.000171284	0.06	0.0048
WP_052237354.1	two-component sensor histidine kinase [Eubacterium limosum]	56 kDa	0.0676915	0.0561895	0.000393917	0.000369168	0.0166458	0.0332915	8.22587e-05	0.000164517	0.2	0.17
WP_038353956.1	DNA polymerase III subunit alpha [Eubacterium limosum]	154 kDa	0.054877	0.0315818	0.000321461	0.000151818	0.0119385	0.0137854	7.91989e-05	9.2796e-05	0.2	0.047
WP_038353187.1	hypothetical protein [Eubacterium limosum]	57 kDa	0.210722	0.110698	0.00127895	0.000562849	0.0161865	0.032373	7.65247e-05	0.000153049	0.08	0.015
WP_052237254.1	DNA primase [Eubacterium limosum]	67 kDa	0.0989525	0.0567312	0.000599839	0.000297799	0.0137012	0.0274025	6.77078e-05	0.000135416	0.1	0.035
WP_038350954.1	ABC transporter [Eubacterium limosum]	72 kDa	0.253972	0.080817	0.001545	0.000409054	0.0128037	0.0256075	6.32726e-05	0.000126545	0.05	0.0013
WP_052237388.1	hypothetical protein [Eubacterium limosum]	252 kDa	0.00363325	0.0072665	1.97464e-05	3.94927e-05	0.0109528	0.0140066	5.98235e-05	8.0633e-05	3	0.39
WP_081571229.1	hypothetical protein [Eubacterium limosum]	88 kDa	0.0749848	0.0219305	0.000481182	0.000209899	0.0105223	0.0210445	4.97459e-05	9.94918e-05	0.1	0.0054
WP_038351322.1	excinuclease ABC subunit A [Eubacterium limosum]	91 kDa	0.030886	0.0396218	0.000229579	0.000328851	0.0101578	0.0203155	4.80227e-05	9.60453e-05	0.3	0.39
WP_038353974.1	hypothetical protein [Eubacterium limosum]	120 kDa	0.0471075	0.0409598	0.000269655	0.000212308	0.00769225	0.0153845	4.48184e-05	8.96368e-05	0.2	0.12
WP_038353271.1	hypothetical protein [Eubacterium limosum]	120 kDa	0.030831	0.0253659	0.000185798	0.000146208	0.00764925	0.0152985	3.61633e-05	7.23265e-05	0.2	0.17
WP_013380257.1	MULTISPECIES: 2-hydroxy-acid oxidase [Clostridiales]	52 kDa	326.125	128.227	1.90694	0.523775	0	0	0	0	0	0.0023
WP_038352355.1	electron transfer flavoprotein subunit alpha [Eubacterium limosum]	45 kDa	442.913	193.664	2.58871	0.958354	0	0	0	0	0	0.0038
WP_038352354.1	electron transfer flavoprotein subunit beta [Eubacterium limosum]	29 kDa	358.19	218.685	2.02246	0.889806	0	0	0	0	0	0.017
WP_038351037.1	L-sorbose 1-phosphate reductase [Eubacterium limosum]	46 kDa	5.15308	1.80002	0.0310802	0.010193	0	0	0	0	0	0.0012
WP_038351038.1	PTS mannitol transporter subunit IICBA [Eubacterium limosum]	65 kDa	2.9549	1.557	0.0168719	0.00553174	0	0	0	0	0	0.009
WP_038351833.1	hypothetical protein [Eubacterium limosum]	152 kDa	0.614507	0.227544	0.00388185	0.0017149	0	0	0	0	0	0.0017
WP_052237424.1	transaldolase [Eubacterium limosum]	49 kDa	2.37547	0.938588	0.0142009	0.00525861	0	0	0	0	0	0.0023
WP_038353679.1	deoxyribose-phosphate aldolase [Eubacterium limosum]	26 kDa	4.2557	2.58535	0.0243504	0.00984146	0	0	0	0	0	0.017
WP_038353678.1	carbohydrate kinase [Eubacterium limosum]	56 kDa	1.17866	0.255785	0.00715432	0.000760564	0	0	0	0	0	< 0.00010
WP_038353726.1	translational GTPase TypA [Eubacterium limosum]	68 kDa	0.876378	0.201621	0.00532045	0.00075449	0	0	0	0	0	0.00013
WP_038353685.1	fructose-bisphosphate aldolase [Eubacterium limosum]	31 kDa	2.18208	1.2445	0.0132008	0.00698206	0	0	0	0	0	0.013
WP_038350635.1	ferrous iron transporter B [Eubacterium limosum]	90 kDa	0.424945	0.08563	0.00273006	0.0010787	0	0	0	0	0	< 0.00010
WP_013381443.1	MULTISPECIES: homoserine kinase [Clostridiales]	33 kDa	1.26852	0.316314	0.00762602	0.000278254	0	0	0	0	0	0.0002
WP_038353682.1	deoxyribose-phosphate aldolase [Eubacterium limosum]	26 kDa	1.42705	0.190352	0.0088745	0.00187363	0	0	0	0	0	< 0.00010
WP_038352356.1	lactate permease [Eubacterium limosum]	53 kDa	0.476622	0.0967051	0.00298728	0.000851277	0	0	0	0	0	< 0.00010
WP_038351602.1	dethiobiotin synthase [Eubacterium limosum]	24 kDa	1.5212	0.590608	0.00963404	0.003904	0	0	0	0	0	0.0021
WP_013382423.1	MULTISPECIES: 30S ribosomal protein S12 [Clostridiales]	14 kDa	1.65108	0.672089	0.0103217	0.00459024	0	0	0	0	0	0.0027
WP_081571300.1	hypothetical protein [Eubacterium limosum]	29 kDa	0.643388	0.323146	0.00370391	0.00119103	0	0	0	0	0	0.0073
WP_038352922.1	thioether cross-link-forming SCIFF peptide maturase [Eubacterium limosum]	52 kDa	0.296937	0.044105	0.0018215	0.000230202	0	0	0	0	0	< 0.00010
WP_038353063.1	MULTISPECIES: undecaprenyl-phosphate glucose phosphotransferase [Eubacterium]	54 kDa	0.308718	0.126889	0.00185434	0.000570712	0	0	0	0	0	0.0028
WP_038353681.1	deoxyribose-phosphate aldolase [Eubacterium limosum]	26 kDa	0.731215	0.268116	0.00452283	0.00163372	0	0	0	0	0	0.0016
WP_038352039.1	glutamate synthase [Eubacterium limosum]	55 kDa	0.312835	0.198603	0.00207696	0.00159375	0	0	0	0	0	0.02
WP_052237307.1	S26 family signal peptidase [Eubacterium limosum]	18 kDa	0.556735	0.15909	0.00343468	0.000914109	0	0	0	0	0	0.00042
WP_038351495.1	hypothetical protein [Eubacterium limosum]	35 kDa	0.395253	0.073085	0.00245552	0.000557746	0	0	0	0	0	< 0.00010
WP_081571297.1	lipid carrier--UDP-N-acetylgalactosaminyltransferase [Eubacterium limosum]	23 kDa	0.673755	0.409088	0.00380962	0.00194886	0	0	0	0	0	0.017
WP_038351937.1	methylase [Eubacterium limosum]	106 kDa	0.11988	0.0940475	0.00064597	0.000463165	0	0	0	0	0	0.044
WP_038354052.1	tRNA (adenosine(37)-N6)-threonylcarbamoyltransferase complex transferase subunit TsaD [Eubacterium limosum]	36 kDa	0.352025	0.178283	0.00204416	0.000939685	0	0	0	0	0	0.0075
WP_038353677.1	hypothetical protein [Eubacterium limosum]	51 kDa	0.242841	0.159304	0.00135094	0.000666809	0	0	0	0	0	0.023
WP_038351899.1	hydrogenase [Eubacterium limosum]	15 kDa	0.886578	0.203565	0.00572576	0.00229231	0	0	0	0	0	0.00013
WP_038353558.1	glycosyltransferase [Eubacterium limosum]	36 kDa	0.314455	0.125914	0.00194527	0.000827863	0	0	0	0	0	0.0025
WP_081571140.1	hypothetical protein [Eubacterium limosum]	146 kDa	0.070828	0.0330581	0.000412271	0.000156234	0	0	0	0	0	0.0052
WP_038352025.1	ATPase [Eubacterium limosum]	95 kDa	0.100361	0.0538201	0.000599039	0.000325341	0	0	0	0	0	0.0097
WP_038352849.1	heat-inducible transcription repressor HrcA [Eubacterium limosum]	39 kDa	0.297667	0.207977	0.00204406	0.00193947	0	0	0	0	0	0.029
WP_038351807.1	threonine ammonia-lyase [Eubacterium limosum]	43 kDa	0.266244	0.184053	0.00186446	0.00170849	0	0	0	0	0	0.028
WP_038353683.1	phosphoglycolate phosphatase [Eubacterium limosum]	24 kDa	0.44096	0.120481	0.00270849	0.000700456	0	0	0	0	0	0.00033
WP_081571233.1	hypothetical protein [Eubacterium limosum]	57 kDa	0.172686	0.0949102	0.000990875	0.000419414	0	0	0	0	0	0.011
WP_038351491.1	glycosyl transferase [Eubacterium limosum]	42 kDa	0.240192	0.134844	0.00142241	0.0006626	0	0	0	0	0	0.012
WP_038351575.1	hypothetical protein [Eubacterium limosum]	26 kDa	0.421903	0.298604	0.00240381	0.00187199	0	0	0	0	0	0.03
WP_052237216.1	hypothetical protein [Eubacterium limosum]	53 kDa	0.164737	0.0737524	0.00097207	0.000375145	0	0	0	0	0	0.0042
WP_038352036.1	FAD-dependent oxidoreductase [Eubacterium limosum]	44 kDa	0.203565	0.125488	0.00118852	0.000612515	0	0	0	0	0	0.018
WP_052237200.1	hypothetical protein [Eubacterium limosum]	53 kDa	0.167345	0.0749749	0.000987422	0.000381448	0	0	0	0	0	0.0043
WP_038354055.1	tRNA (adenosine(37)-N6)-threonylcarbamoyltransferase complex dimerization subunit type 1 TsaB [Eubacterium limosum]	25 kDa	0.37972	0.179376	0.00256668	0.00163795	0	0	0	0	0	0.0055
WP_081571353.1	Holliday junction resolvase RuvX [Eubacterium limosum]	20 kDa	0.489042	0.236454	0.00280495	0.000914746	0	0	0	0	0	0.0061
WP_013381062.1	MULTISPECIES: ABC transporter ATP-binding protein [Clostridiales]	61 kDa	0.127233	0.0547034	0.000860654	0.000566077	0	0	0	0	0	0.0035
WP_038353185.1	ABC transporter ATP-binding protein [Eubacterium limosum]	26 kDa	0.392585	0.3921	0.00223333	0.00203483	0	0	0	0	0	0.092
WP_038350661.1	hypothetical protein [Eubacterium limosum]	29 kDa	0.277317	0.125703	0.00170313	0.000752857	0	0	0	0	0	0.0045
WP_038353687.1	transketolase [Eubacterium limosum]	31 kDa	0.322435	0.324766	0.00191614	0.00215953	0	0	0	0	0	0.094
WP_038351360.1	peptide ABC transporter permease [Eubacterium limosum]	32 kDa	0.252873	0.113699	0.00148988	0.000511396	0	0	0	0	0	0.0043
WP_038352482.1	type II secretion system protein E [Eubacterium limosum]	62 kDa	0.124818	0.0536173	0.000727035	0.00018022	0	0	0	0	0	0.0035
WP_052237229.1	cobalamin biosynthesis protein CobD [Eubacterium limosum]	37 kDa	0.215643	0.0957366	0.00132525	0.000577331	0	0	0	0	0	0.0041
WP_038351976.1	hypothetical protein [Eubacterium limosum]	58 kDa	0.115907	0.066948	0.000721252	0.000433907	0	0	0	0	0	0.013
WP_038351351.1	MULTISPECIES: acetyltransferase [Clostridiales]	21 kDa	0.399662	0.188148	0.00241445	0.000979035	0	0	0	0	0	0.0054
WP_038353251.1	triose-phosphate isomerase [Eubacterium limosum]	25 kDa	0.33667	0.155519	0.00195069	0.000547226	0	0	0	0	0	0.0049
WP_038353684.1	phosphatase [Eubacterium limosum]	36 kDa	0.19885	0.145839	0.00108659	0.000751799	0	0	0	0	0	0.034
WP_013379671.1	MULTISPECIES: hypothetical protein [Clostridiales]	28 kDa	0.270628	0.284646	0.00147345	0.00132263	0	0	0	0	0	0.11
WP_038353862.1	conjugal transfer protein TraB [Eubacterium limosum]	43 kDa	0.166764	0.17092	0.000894881	0.000840603	0	0	0	0	0	0.099
WP_038352172.1	hypothetical protein [Eubacterium limosum]	28 kDa	0.247722	0.075895	0.00159113	0.000710799	0	0	0	0	0	0.00062
WP_038353541.1	hypothetical protein [Eubacterium limosum]	28 kDa	0.209775	0.087636	0.00129443	0.000523472	0	0	0	0	0	0.003
WP_013381058.1	MULTISPECIES: hypothetical protein [Clostridiales]	9 kDa	1.0678	0.805375	0.00595283	0.0033403	0	0	0	0	0	0.038
WP_038352442.1	GPP34 family phosphoprotein [Eubacterium limosum]	24 kDa	0.30166	0.187347	0.00206759	0.00177489	0	0	0	0	0	0.018
WP_038352419.1	metal-binding protein [Eubacterium limosum]	11 kDa	0.60826	0.284518	0.00390958	0.00238298	0	0	0	0	0	0.0052
WP_038353871.1	two-component sensor histidine kinase [Eubacterium limosum]	56 kDa	0.103059	0.0732205	0.000726057	0.000711314	0	0	0	0	0	0.031
WP_013381353.1	MULTISPECIES: tRNA 2-thiocytidine(32) synthetase TtcA [Clostridiales]	27 kDa	0.264383	0.162013	0.00153288	0.000749914	0	0	0	0	0	0.017
WP_038353226.1	iron ABC transporter permease [Eubacterium limosum]	38 kDa	0.181438	0.0546645	0.0010836	0.000217012	0	0	0	0	0	0.00056
WP_038352347.1	SAM-dependent methyltransferase [Eubacterium limosum]	28 kDa	0.245613	0.075215	0.00153831	0.000632553	0	0	0	0	0	0.00062
WP_038350961.1	carbohydrate kinase [Eubacterium limosum]	54 kDa	0.124788	0.0370245	0.000811986	0.000363661	0	0	0	0	0	0.00052
WP_038353887.1	N-(5'-phosphoribosyl)anthranilate isomerase [Eubacterium limosum]	23 kDa	0.303755	0.09431	0.00190235	0.000788928	0	0	0	0	0	0.00066
WP_038352196.1	hypothetical protein [Eubacterium limosum]	43 kDa	0.157166	0.047047	0.000938971	0.000186137	0	0	0	0	0	0.00054
WP_052237253.1	hypothetical protein [Eubacterium limosum]	26 kDa	0.28657	0.211922	0.00187639	0.00129099	0	0	0	0	0	0.035
WP_038352513.1	hypothetical protein [Eubacterium limosum]	52 kDa	0.13193	0.0961318	0.000755206	0.000611502	0	0	0	0	0	0.034
WP_038352895.1	cardiolipin synthase [Eubacterium limosum]	58 kDa	0.100963	0.0887659	0.000719048	0.00073926	0	0	0	0	0	0.063
WP_052237146.1	hypothetical protein [Eubacterium limosum]	118 kDa	0.0563492	0.0559756	0.000348805	0.000329585	0	0	0	0	0	0.091
WP_038353930.1	acetyl-CoA carboxylase carboxyl transferase subunit alpha [Eubacterium limosum]	30 kDa	0.25918	0.308185	0.00131832	0.00154305	0	0	0	0	0	0.14
WP_052237153.1	ATP synthase subunit J [Eubacterium limosum]	50 kDa	0.11522	0.0465113	0.000678467	0.00015583	0	0	0	0	0	0.0026
WP_038353856.1	hypothetical protein [Eubacterium limosum]	18 kDa	0.348725	0.152322	0.00223829	0.00130184	0	0	0	0	0	0.0038
WP_038352680.1	[FeFe] hydrogenase H-cluster radical SAM maturase HydE [Eubacterium limosum]	39 kDa	0.121523	0.052251	0.000742211	0.000268421	0	0	0	0	0	0.0035
WP_038351070.1	amino acid ABC transporter permease [Eubacterium limosum]	24 kDa	0.201245	0.09025	0.00120073	0.00034476	0	0	0	0	0	0.0043
WP_013379289.1	MULTISPECIES: methionine ABC transporter permease [Clostridiales]	24 kDa	0.261458	0.201515	0.00185869	0.00192546	0	0	0	0	0	0.041
WP_038352582.1	PTS regulator protein [Eubacterium limosum]	31 kDa	0.186065	0.0770936	0.00109365	0.000262458	0	0	0	0	0	0.0029
WP_038353547.1	LysR family transcriptional regulator [Eubacterium limosum]	10 kDa	0.528173	0.272685	0.00312538	0.0010581	0	0	0	0	0	0.0082
WP_038353686.1	transketolase [Eubacterium limosum]	34 kDa	0.17275	0.12748	0.00109881	0.000856561	0	0	0	0	0	0.035
WP_038353973.1	diguanylate cyclase [Eubacterium limosum]	116 kDa	0.0478965	0.0188199	0.00028255	6.20167e-05	0	0	0	0	0	0.0022
WP_038352498.1	hypothetical protein [Eubacterium limosum]	17 kDa	0.303578	0.142975	0.00184878	0.000728077	0	0	0	0	0	0.0054
WP_038352428.1	hypothetical protein [Eubacterium limosum]	38 kDa	0.150809	0.0616968	0.000887213	0.000208411	0	0	0	0	0	0.0027
WP_038350823.1	TIGR00159 family protein [Eubacterium limosum]	33 kDa	0.146165	0.06369	0.000892348	0.000326671	0	0	0	0	0	0.0037
WP_052237472.1	sigma-54-dependent Fis family transcriptional regulator [Eubacterium limosum]	55 kDa	0.104955	0.06997	0.000586165	0.000402089	0	0	0	0	0	0.024
WP_038352964.1	TIGR01212 family radical SAM protein [Eubacterium limosum]	36 kDa	0.162233	0.108155	0.00101063	0.000753762	0	0	0	0	0	0.024
WP_081571217.1	hypothetical protein [Eubacterium limosum]	26 kDa	0.190133	0.148599	0.00109465	0.000754516	0	0	0	0	0	0.043
WP_038352609.1	hypothetical protein [Eubacterium limosum]	79 kDa	0.0727877	0.0636291	0.000445319	0.000383125	0	0	0	0	0	0.062
WP_038353201.1	hypothetical protein [Eubacterium limosum]	32 kDa	0.151633	0.11806	0.000970294	0.000875521	0	0	0	0	0	0.042
WP_038351687.1	phage repressor protein [Eubacterium limosum]	26 kDa	0.23947	0.216083	0.00165327	0.00184584	0	0	0	0	0	0.069
WP_038352757.1	hypothetical protein [Eubacterium limosum]	19 kDa	0.266327	0.123295	0.00162285	0.000628686	0	0	0	0	0	0.005
WP_038351531.1	hypothetical protein [Eubacterium limosum]	13 kDa	0.38577	0.18832	0.0022906	0.000725224	0	0	0	0	0	0.0064
WP_038354070.1	FdhD/NarQ family protein [Eubacterium limosum]	29 kDa	0.166938	0.073555	0.00101882	0.000376805	0	0	0	0	0	0.0039
WP_038352006.1	glucitol operon activator [Eubacterium limosum]	35 kDa	0.13737	0.05958	0.000869863	0.000433314	0	0	0	0	0	0.0036
WP_038352708.1	prolipoprotein diacylglyceryl transferase [Eubacterium limosum]	29 kDa	0.166938	0.073555	0.000996986	0.000280691	0	0	0	0	0	0.0039
WP_081571083.1	hypothetical protein [Eubacterium limosum]	52 kDa	0.091072	0.038492	0.000576598	0.000281638	0	0	0	0	0	0.0032
WP_038351033.1	TetR family transcriptional regulator [Eubacterium limosum]	26 kDa	0.187488	0.083495	0.00126815	0.000913755	0	0	0	0	0	0.0041
WP_052237141.1	phospholipid carrier-dependent glycosyltransferase [Eubacterium limosum]	70 kDa	0.0672145	0.028017	0.000425514	0.000205681	0	0	0	0	0	0.003
WP_038353806.1	molecular chaperone HscC [Eubacterium limosum]	68 kDa	0.0683347	0.0285035	0.000460167	0.000318348	0	0	0	0	0	0.003
WP_038353061.1	hypothetical protein [Eubacterium limosum]	14 kDa	0.365333	0.176805	0.00217036	0.000680179	0	0	0	0	0	0.0061
WP_038352633.1	thiamine pyrophosphokinase [Eubacterium limosum]	24 kDa	0.21379	0.167469	0.00115233	0.00084848	0	0	0	0	0	0.043
WP_038350836.1	hypothetical protein [Eubacterium limosum]	51 kDa	0.0940513	0.0727933	0.000507743	0.000369607	0	0	0	0	0	0.042
WP_038352903.1	hypothetical protein [Eubacterium limosum]	10 kDa	0.607263	0.491134	0.00350116	0.00302466	0	0	0	0	0	0.048
WP_038352850.1	radical SAM protein [Eubacterium limosum]	43 kDa	0.115637	0.121526	0.000680769	0.000659634	0	0	0	0	0	0.11
WP_038354067.1	membrane protein [Eubacterium limosum]	34 kDa	0.145215	0.112991	0.000837168	0.000575358	0	0	0	0	0	0.042
WP_013381057.1	MULTISPECIES: iron transporter FeoA [Clostridiales]	8 kDa	0.77262	0.631741	0.00414167	0.00318437	0	0	0	0	0	0.05
WP_081571240.1	DNA-binding transcriptional regulator [Eubacterium limosum]	37 kDa	0.13544	0.143293	0.000747569	0.000778298	0	0	0	0	0	0.11
WP_052237046.1	hypothetical protein [Eubacterium limosum]	108 kDa	0.0432872	0.0333193	0.000233863	0.000169367	0	0	0	0	0	0.041
WP_081571280.1	hypothetical protein [Eubacterium limosum]	32 kDa	0.159355	0.193292	0.000872266	0.00101456	0	0	0	0	0	0.15
WP_038352352.1	hypothetical protein [Eubacterium limosum]	44 kDa	0.124082	0.248165	0.000674376	0.00134875	0	0	0	0	0	0.36
WP_038353823.1	LysR family transcriptional regulator [Eubacterium limosum]	36 kDa	0.105853	0.0886554	0.000708732	0.000587593	0	0	0	0	0	0.054
WP_038352483.1	twitching motility protein PilT [Eubacterium limosum]	38 kDa	0.099749	0.0834256	0.000553082	0.000457821	0	0	0	0	0	0.054
WP_038352928.1	DNA repair protein RadA [Eubacterium limosum]	50 kDa	0.0751205	0.0624654	0.000437235	0.000410498	0	0	0	0	0	0.053
WP_038352942.1	hypothetical protein [Eubacterium limosum]	48 kDa	0.079292	0.0660001	0.000461567	0.000433785	0	0	0	0	0	0.053
WP_038352883.1	hypothetical protein [Eubacterium limosum]	21 kDa	0.193685	0.165432	0.00113042	0.000848707	0	0	0	0	0	0.058
WP_052237506.1	hypothetical protein [Eubacterium limosum]	45 kDa	0.0835245	0.0695924	0.000536227	0.00039276	0	0	0	0	0	0.053
WP_038352805.1	exodeoxyribonuclease VII large subunit [Eubacterium limosum]	45 kDa	0.083737	0.0697722	0.000464334	0.000383005	0	0	0	0	0	0.053
WP_038354198.1	alpha/beta hydrolase [Eubacterium limosum]	27 kDa	0.143798	0.12148	0.000864344	0.000693038	0	0	0	0	0	0.056
WP_038352845.1	dihydroxyacetone kinase transcriptional activator DhaS [Eubacterium limosum]	22 kDa	0.180928	0.154109	0.00100283	0.000844594	0	0	0	0	0	0.057
WP_038353301.1	mechanosensitive ion channel protein MscS [Eubacterium limosum]	33 kDa	0.118432	0.0994779	0.000656621	0.000545736	0	0	0	0	0	0.055
WP_038351198.1	ribosome biogenesis GTPase YlqF [Eubacterium limosum]	31 kDa	0.12378	0.104097	0.000828655	0.000689516	0	0	0	0	0	0.055
WP_038352159.1	TetR family transcriptional regulator [Eubacterium limosum]	25 kDa	0.16332	0.188586	0.000924378	0.00108948	0	0	0	0	0	0.13
WP_081571076.1	hypothetical protein [Eubacterium limosum]	26 kDa	0.16406	0.240302	0.00100111	0.00131401	0	0	0	0	0	0.22
WP_013380216.1	hypothetical protein [Eubacterium limosum]	42 kDa	0.0950503	0.137362	0.000539794	0.000746614	0	0	0	0	0	0.22
WP_038352343.1	GntR family transcriptional regulator [Eubacterium limosum]	29 kDa	0.103135	0.133741	0.000769549	0.00111415	0	0	0	0	0	0.17
WP_038352806.1	peptidase M22 [Eubacterium limosum]	34 kDa	0.0847275	0.109578	0.000541627	0.000639975	0	0	0	0	0	0.17
WP_038351668.1	AraC family transcriptional regulator [Eubacterium limosum]	38 kDa	0.0765757	0.0989178	0.000411184	0.000497508	0	0	0	0	0	0.17
WP_038350935.1	hypothetical protein [Eubacterium limosum]	53 kDa	0.0539523	0.069458	0.000419882	0.000577558	0	0	0	0	0	0.17
WP_038351903.1	hypothetical protein [Eubacterium limosum]	68 kDa	0.041643	0.0535106	0.000309722	0.000444394	0	0	0	0	0	0.17
WP_038351900.1	LysR family transcriptional regulator [Eubacterium limosum]	33 kDa	0.0893275	0.115604	0.000515418	0.00063981	0	0	0	0	0	0.17
WP_081571242.1	DNA-binding protein [Eubacterium limosum]	15 kDa	0.218895	0.288308	0.0010995	0.00140702	0	0	0	0	0	0.18
WP_038351768.1	pseudouridine synthase [Eubacterium limosum]	26 kDa	0.11409	0.148179	0.000657926	0.000819337	0	0	0	0	0	0.17
WP_013380813.1	MULTISPECIES: N-acetylmannosamine kinase [Clostridiales]	36 kDa	0.0816425	0.105541	0.000410863	0.000516518	0	0	0	0	0	0.17
WP_038354163.1	YgiQ family radical SAM protein [Eubacterium limosum]	71 kDa	0.039442	0.0506651	0.000198623	0.000248222	0	0	0	0	0	0.17
WP_038353954.1	sugar ABC transporter [Eubacterium limosum]	37 kDa	0.0792825	0.102453	0.000415722	0.000553108	0	0	0	0	0	0.17
WP_038352510.1	hypothetical protein [Eubacterium limosum]	23 kDa	0.128968	0.167851	0.000743477	0.000927626	0	0	0	0	0	0.18
WP_038351532.1	molybdopterin-guanine dinucleotide biosynthesis protein [Eubacterium limosum]	28 kDa	0.106698	0.138431	0.000536751	0.000677086	0	0	0	0	0	0.17
WP_038354215.1	TetR family transcriptional regulator [Eubacterium limosum]	21 kDa	0.162895	0.32579	0.000885318	0.00177064	0	0	0	0	0	0.36
WP_081571244.1	hypothetical protein [Eubacterium limosum]	49 kDa	0.039245	0.07849	0.000330141	0.000660281	0	0	0	0	0	0.36
WP_038353725.1	AI-2E family transporter [Eubacterium limosum]	43 kDa	0.044805	0.08961	0.000216915	0.000433829	0	0	0	0	0	0.36
Footnotes
# The lactate grown dataset is that previously described (Kountz) for comparison to the butyrobetaine dataset from this report.
*Average of n=4 biological replicates for both butyrobetaine and lactic acid grown samples.
**Standard deviation
***Calculated as (emPAI value/summed emPAI values of all identified proteins) x 100%
****T-Test
